# Supplementary material for: Human BDCA2+CD123+CD56+ dendritic cells (DCs) related to blastic plasmacytoid dendritic cell neoplasm represent a unique myeloid DC subset
Source: Protein Cell. 2015 Mar 18;6(4):297–306. doi: 10.1007/s13238-015-0140-x (PMC4383756; doi:10.1007/s13238-015-0140-x)
Supplement: Supplementary file 1 — Supplementary material 1 (XLS 173 kb) [file 13238_2015_140_MOESM1_ESM.xlsx]

## Sheet: Table S1 CD56+ DC High
GeneID	CD123+CD56+	CD123+CD56+	CD123+CD56-	CD123+CD56-	Average (CD123+CD56+)	Average (CD123+CD56-)	Ratio (CD56-/CD56+)			Probe.Set.ID	NAME	GeneID	BDCA1_r1	BDCA1_r2	BDCA1_r3	BDCA3_r1	BDCA3_r2	BDCA3_r3	pDC_r1	pDC_r2	pDC_3	mDC_average	pDC_average	Ratio (pDC/mDC)	p_value
3957	51.7552	36.255	0.716593	1.09534	44.0051	0.905965	0.0205877			208450_at	LGALS2	3957	7778	5227	5561	4887	7634	5490	19	30	15	6096.17	21.3333	0.00349947	7.96e-05
2995	62.3472	66.4413	13.1293	6.1141	64.3943	9.62171	0.149419			202947_s_at	GYPC	2995	285	494	447	849	856	1045	17	9	20	662.667	15.3333	0.0231388	0.00300497
9249	5.42942	9.57869	0.167377	0.852806	7.50405	0.510091	0.0679754			202481_at	DHRS3	9249	255	241	397	694	626	510	10	5	19	453.833	11.3333	0.0249725	0.00222855
9332	6.65044	5.83289	0.234338	0.688834	6.24166	0.461586	0.0739524			215049_x_at	CD163	9332	2256	3864	2137	3	6	104	32	59	16	1395	35.6667	0.0255675	0.0930969
79887	21.3596	6.58285	0.117281	1.4939	13.9712	0.80559	0.0576608			218454_at	PLBD1	79887	4587	5799	4073	2084	2179	2138	156	87	28	3476.67	90.3333	0.0259827	0.00323767
7850	2.76481	11.0598	0.520171	3.71047	6.91228	2.11532	0.306024			205403_at	IL1R2	7850	3924	2415	2380	67	121	601	69	32	33	1584.67	44.6667	0.0281868	0.0605494
1839	29.3305	7.68352	1.34587	0.816353	18.507	1.08111	0.0584163			203821_at	HBEGF	1839	4622	1929	1798	7	23	141	57	20	44	1420	40.3333	0.0284038	0.119611
645638	23.3865	19.3474	0.486498	5.57723	21.367	3.03186	0.141895			229566_at	LOC645638	645638	492	451	671	2449	977	2413	32	62	13	1242.17	35.6667	0.0287133	0.025463
313	13.0911	1.90243	0.324919	2.709	7.49674	1.51696	0.202349			205639_at	AOAH	313	2581	2470	2293	904	936	1179	96	40	26	1727.17	54	0.0312651	0.00365498
433	31.3178	9.73009	0.244906	0.124782	20.5239	0.184844	0.00900626			206130_s_at	ASGR2	433	1771	1140	1063	89	146	206	27	25	18	735.833	23.3333	0.0317101	0.0528582
3557	46.9897	22.0278	0.511127	1.20196	34.5087	0.856545	0.0248211			212657_s_at	IL1RN	3557	1418	1852	1379	56	53	201	37	30	17	826.5	28	0.0338778	0.0607691
7421	8.49743	22.7902	0.363956	0.846575	15.6438	0.605265	0.0386904			204254_s_at	VDR	7421	2119	1028	992	1065	1054	945	44	36	50	1200.5	43.3333	0.0360961	0.00151155
290	8.0409	4.07963	0.0620955	1.21281	6.06027	0.637451	0.105185			202888_s_at	ANPEP	290	281	421	387	1457	1807	1446	50	43	16	966.5	36.3333	0.0375927	0.0197711
55647	6.34214	12.9421	0.450769	8.29372	9.64211	4.37224	0.453453			219622_at	RAB20	55647	1429	787	909	622	839	431	48	34	14	836.167	32	0.0382699	0.00203909
3958	33.8518	13.1607	0.73404	0.984216	23.5062	0.859128	0.036549			208949_s_at	LGALS3	3958	6307	6460	4959	3064	3440	3072	343	139	76	4550.33	186	0.0408761	0.00099373
84803	19.508	7.56613	0.268362	1.97504	13.5371	1.1217	0.0828614			224480_s_at	AGPAT9	84803	3153	3440	3451	1816	1512	2066	116	187	17	2573	106.667	0.0414561	0.000871947
23764	1.86962	8.47124	0.950627	3.59361	5.17043	2.27212	0.439445			36711_at	MAFF	23764	1305	397	677	1364	1259	583	48	55	15	930.833	39.3333	0.042256	0.00360913
2281	14.1356	14.5047	0.683863	2.32291	14.3201	1.50339	0.104984			206857_s_at	FKBP1B	2281	246	259	223	1829	1706	1790	43	58	36	1008.83	45.6667	0.0452668	0.0376468
3687	17.7783	18.0402	1.60838	3.31107	17.9093	2.45972	0.137344			210184_at	ITGAX	3687	1738	2118	2596	682	663	842	85	87	24	1439.83	65.3333	0.0453756	0.00955287
4332	83.2251	13.5359	0.27185	3.80904	48.3805	2.04045	0.0421749			204959_at	MNDA	4332	4045	5218	4656	3137	2802	2619	230	219	75	3746.17	174.667	0.0466254	0.000387462
57447	57.3388	33.3248	7.12201	3.99162	45.3318	5.55681	0.122581			206453_s_at	NDRG2	57447	2071	2223	2106	2283	2337	1988	117	87	103	2168	102.333	0.0472017	1.48e-07
4000	52.1354	118.017	0.913372	1.67057	85.0761	1.29197	0.0151861			212086_x_at	LMNA	4000	740	627	504	889	934	1117	40	38	44	801.833	40.6667	0.0507171	0.000395111
28984	20.9932	27.2943	1.29517	2.77855	24.1437	2.03686	0.0843638			218723_s_at	C13orf15	28984	882	430	338	2474	2310	1602	80	55	87	1339.33	74	0.0552514	0.0208139
9046	30.1854	5.79464	1.45084	1.3045	17.99	1.37767	0.0765796			214054_at	DOK2	9046	1540	1615	1475	39	44	161	57	51	27	812.333	45	0.055396	0.0663621
1465	45.828	22.1114	5.98891	4.95613	33.9697	5.47252	0.1611			200621_at	CSRP1	1465	790	1118	1084	2953	3068	2454	139	78	105	1911.17	107.333	0.0561612	0.00771003
10875	157.477	57.9218	2.84981	4.96029	107.7	3.90505	0.0362587			204834_at	FGL2	10875	3705	3982	3705	5652	4599	5356	280	312	188	4499.83	260	0.0577799	5.71e-05
3112	31.8221	7.69478	2.47907	3.3683	19.7585	2.92368	0.147971			205671_s_at	HLA-DOB	3112	1429	1447	1820	4801	5132	4493	208	273	94	3187	191.667	0.0601402	0.00933263
51390	30.2227	21.6127	3.71364	0.973897	25.9177	2.34377	0.0904311			223136_at	AIG1	51390	1062	1054	1052	1354	1384	1252	65	94	66	1193	75	0.0628667	8.22e-06
6446	35.2744	45.7147	0.802494	2.88621	40.4946	1.84435	0.0455457			201739_at	SGK1	6446	4238	884	1825	2204	2072	530	100	239	34	1958.83	124.333	0.0634732	0.0179448
4929	99.4708	169.648	84.047	27.3164	134.559	55.6817	0.413808			204622_x_at	NR4A2	4929	4822	2311	2736	1650	1382	427	291	105	45	2221.33	147	0.0661765	0.0193071
1475	21.0385	7.88552	0.732401	1.63261	14.462	1.1825	0.0817661			204971_at	CSTA	1475	5235	6621	6447	964	824	1424	259	346	123	3585.83	242.667	0.0676737	0.0328968
10903	6.46553	5.61888	0.449262	1.75044	6.04221	1.09985	0.182028			1556034_s_at	MTMR11	10903	483	834	771	14	13	28	33	23	18	357.167	24.6667	0.0690621	0.0908639
79890	16.1526	16.8738	0.235721	0.400342	16.5132	0.318031	0.0192592			60471_at	RIN3	79890	1451	1675	1534	504	452	882	105	72	48	1083	75	0.0692521	0.00593984
8676	28.3115	75.9473	3.12931	7.063	52.1294	5.09615	0.0977597			235670_at	STX11	8676	1399	1051	914	236	250	319	65	52	28	694.833	48.3333	0.069561	0.0237816
1193	37.2389	30.8984	1.604	3.44109	34.0686	2.52255	0.0740431			213415_at	CLIC2	1193	1186	932	1311	1434	1073	1087	65	81	99	1170.5	81.6667	0.0697708	2.06e-05
945	175.338	51.4125	3.86403	2.88753	113.375	3.37578	0.0297752			206120_at	CD33	945	1355	2665	2519	505	493	1036	86	148	72	1428.83	102	0.0713869	0.0194526
1318	3.19657	6.84263	0.85199	3.68984	5.0196	2.27091	0.452409			204204_at	SLC31A2	1318	403	452	471	208	116	236	31	19	19	314.333	23	0.0731707	0.00459881
8522	5.5866	8.57965	0.984239	3.98373	7.08313	2.48399	0.350691			202191_s_at	GAS7	8522	1904	2304	2292	2103	1650	2580	173	243	84	2138.83	166.667	0.0779241	8.25e-06
7263	17.5486	9.36074	1.00526	0.170731	13.4547	0.587998	0.0437021			209605_at	TST	7263	962	1424	1447	824	767	1232	94	65	102	1109.33	87	0.0784255	0.000376568
4092	5.06958	5.41265	0.636342	2.36933	5.24112	1.50283	0.286739			204790_at	SMAD7	4092	314	554	206	211	322	256	41	13	21	310.5	25	0.0805153	0.00264109
64110	23.425	12.2377	1.34793	0.228928	17.8314	0.788428	0.0442157			218176_at	MAGEF1	64110	1784	1913	1969	2415	1885	2160	191	173	125	2021	163	0.0806531	3.21e-06
63910	9.57291	7.50753	0.146147	0.59571	8.54022	0.370929	0.0434332			219559_at	SLC17A9	63910	547	639	562	337	388	483	51	36	33	492.667	40	0.0811908	0.000169472
29785	27.8734	38.0509	0.66304	1.17505	32.9622	0.919044	0.0278818			223385_at	CYP2S1	29785	335	288	259	148	224	123	24	18	14	229.5	18.6667	0.0813362	0.00141223
54504	257.708	162.732	134.396	71.8982	210.22	103.147	0.490663			208146_s_at	CPVL	54504	9067	8584	8776	12536	13257	12166	829	1105	707	10731	880.333	0.0820365	8.04e-05
5199	162.015	81.6004	4.7178	3.36978	121.808	4.04379	0.0331981			206380_s_at	CFP	5199	5465	6300	6177	1443	1288	2200	381	266	303	3812.17	316.667	0.0830674	0.0163709
2268	144.441	127.461	1.36883	2.94472	135.951	2.15677	0.0158643			208438_s_at	FGR	2268	3067	4235	3745	1568	1468	2028	330	240	123	2685.17	231	0.0860282	0.00344698
51673	7.15755	6.79445	0.133679	0.681113	6.976	0.407396	0.0583997			218876_at	TPPP3	51673	348	274	423	107	48	55	18	28	8	209.167	18	0.0860558	0.0331979
7127	18.92	27.9777	0.198998	0.599134	23.4489	0.399066	0.0170186			202510_s_at	TNFAIP2	7127	2574	2634	2928	1862	1396	1613	291	123	157	2167.83	190.333	0.0877989	0.000449464
84868	149.297	154.176	6.60878	11.2795	151.736	8.94412	0.0589451			235458_at	HAVCR2	84868	1329	881	1272	2197	1695	1439	130	131	129	1468.83	130	0.0885056	0.00071598
9424	22.5093	16.0405	2.7942	4.86665	19.2749	3.83042	0.198726			223658_at	KCNK6	9424	609	808	770	634	783	883	99	59	56	747.833	71.3333	0.0953867	6.3e-06
101	13.0596	3.8362	0.320426	0.116615	8.44792	0.21852	0.0258667			205180_s_at	ADAM8	101	3616	3988	3933	1992	1952	2679	385	426	67	3026.67	292.667	0.096696	0.00056492
51474	15.3473	8.29204	1.31302	4.42568	11.8197	2.86935	0.24276			222457_s_at	LIMA1	51474	198	133	179	1017	800	527	52	34	52	475.667	46	0.0967064	0.0359247
6285	14.096	5.73177	1.86327	2.88198	9.91388	2.37262	0.239323			209686_at	S100B	6285	75	69	74	314	731	303	33	25	18	261	25.3333	0.0970626	0.0751619
9124	80.5898	56.5458	2.97112	4.11652	68.5678	3.54382	0.0516834			208690_s_at	PDLIM1	9124	1784	1143	1273	998	1334	1076	181	108	86	1268	125	0.0985804	0.000107853
50807	16.9039	14.366	1.9376	4.0763	15.635	3.00695	0.192322			224791_at	ASAP1	50807	3384	3148	3561	5465	5699	5259	415	463	433	4419.33	437	0.0988837	0.000405685
2199	30.9363	20.2059	0.214383	0.294083	25.5711	0.254233	0.00994221			203886_s_at	FBLN2	2199	447	467	606	225	127	426	37	44	33	383	38	0.0992167	0.0047373
2069	3.99276	34.1419	1.69728	5.4049	19.0673	3.55109	0.186239			205767_at	EREG	2069	377	254	269	10	12	14	25	17	5	156	15.6667	0.100427	0.0893475
10409	10.9889	5.47101	0.295529	1.3982	8.22998	0.846866	0.1029			202391_at	BASP1	10409	4750	5434	5739	7334	7304	7120	760	803	403	6280.17	655.333	0.10435	2.98e-05
9450	294.378	193.962	4.72592	4.59693	244.17	4.66143	0.0190909			205859_at	LY86	9450	4536	4872	4851	4691	4417	4474	590	559	317	4640.17	488.667	0.105312	1.68e-07
3162	32.1951	14.3569	0.951245	1.93868	23.276	1.44496	0.0620796			203665_at	HMOX1	3162	294	266	308	547	395	354	51	34	30	360.667	38.3333	0.106285	0.000496725
10863	49.775	57.8621	5.91279	7.53159	53.8186	6.72219	0.124905			205997_at	ADAM28	10863	1311	1940	1966	2440	2606	2103	268	211	181	2061	220	0.106744	0.000149437
10981	15.5076	2.72825	0.439486	1.91934	9.11791	1.17942	0.129352			204214_s_at	RAB32	10981	1611	2310	2172	3733	3771	3664	294	351	280	2876.83	308.333	0.107178	0.0011979
824	95.4817	58.2724	2.64329	4.85727	76.877	3.75028	0.0487829			208683_at	CAPN2	824	6569	6424	6633	4410	4128	3879	630	689	416	5340.5	578.333	0.108292	0.000267442
1844	5.42462	9.65154	0.856234	2.75534	7.53808	1.80579	0.239555			204794_at	DUSP2	1844	4794	3305	2542	3270	3532	2987	572	279	257	3405	369.333	0.108468	9.18e-05
23406	84.6528	91.6262	2.98304	2.74425	88.1395	2.86365	0.0324899			221059_s_at	COTL1	23406	8870	9720	9550	7119	7368	8956	1150	1105	607	8597.17	954	0.110967	2.75e-06
7378	13.3371	12.3151	0.657845	1.57116	12.8261	1.1145	0.0868931			203234_at	UPP1	7378	363	416	438	225	243	221	53	49	5	317.667	35.6667	0.112277	0.000557319
7076	142.527	119.907	1.89854	2.94404	131.217	2.42129	0.0184526			201666_at	TIMP1	7076	2587	2938	2672	663	619	1028	353	149	88	1751.17	196.667	0.112306	0.0167805
54103	29.582	29.187	2.65014	2.42813	29.3845	2.53913	0.0864106			213142_x_at	PION	54103	2275	2458	2862	2534	1890	1843	340	288	159	2310.33	262.333	0.113548	1.94e-05
10077	38.8716	27.7283	4.55588	2.79672	33.3	3.6763	0.1104			220558_x_at	TSPAN32	10077	640	1027	1182	423	386	605	96	75	72	710.5	81	0.114004	0.00504722
84898	18.3665	16.8551	1.19379	3.78301	17.6108	2.4884	0.1413			227276_at	PLXDC2	84898	416	435	462	141	188	251	31	39	38	315.5	36	0.114105	0.00435888
11262	7.48174	4.50697	0.0232325	1.65721	5.99435	0.840223	0.140169			207777_s_at	SP140	11262	235	184	362	229	176	248	41	28	13	239	27.3333	0.114365	0.000353881
3614	18.993	7.49723	3.41341	4.20054	13.2451	3.80697	0.287424			204169_at	IMPDH1	3614	695	1124	971	450	551	628	112	63	80	736.5	85	0.115411	0.0015011
6348	12.194	24.2111	1.71224	5.08904	18.2025	3.40064	0.186822			205114_s_at	CCL3 /// CCL3L1 /// CCL3L3	414062 /// 6348 /// 6349	91	69	38	269	162	53	23	12	6	113.667	13.6667	0.120235	0.0378451
84106	10.0534	8.17548	1.67614	0.610009	9.11442	1.14307	0.125414			241742_at	PRAM1	84106	615	846	1194	72	74	141	73	41	63	490.333	59	0.120326	0.0747548
834	169.61	72.4552	3.87184	2.7161	121.033	3.29397	0.0272156			209970_x_at	CASP1	834	5032	5304	5152	512	436	1639	420	440	237	3012.5	365.667	0.121383	0.0423541
10105	14.3625	19.4383	2.82158	3.94471	16.9004	3.38315	0.200182			201489_at	PPIF	10105	2067	1805	1644	1592	1560	1625	280	163	182	1715.5	208.333	0.121442	8.9e-07
6920	28.625	24.3895	0.666711	1.09188	26.5072	0.879298	0.033172			226388_at	TCEA3	6920	468	217	597	576	440	477	38	92	39	462.5	56.3333	0.121802	0.000451539
3726	834.548	196.298	70.2023	25.9733	515.423	48.0878	0.0932977			201473_at	JUNB	3726	1134	981	1086	368	374	420	156	75	36	727.167	89	0.122393	0.00803334
114548	5.39348	9.41947	2.22094	2.54825	7.40648	2.38459	0.321961			207075_at	NLRP3	114548	884	1181	1287	320	320	517	105	80	97	751.5	94	0.125083	0.013084
7462	49.5477	46.2178	1.55196	0.966465	47.8828	1.25921	0.0262978			221581_s_at	LAT2	7462	2131	2265	1884	1009	1067	1137	283	245	69	1582.17	199	0.125777	0.00150334
2012	22.3889	9.15825	0.673643	0.617813	15.7736	0.645728	0.0409373			201324_at	EMP1	2012	902	1066	531	255	172	376	68	49	93	550.333	70	0.127196	0.0222332
3164	165.161	193.707	25.0536	39.0887	179.434	32.0711	0.178735			211143_x_at	NR4A1	3164	1816	1036	1175	276	227	248	167	104	36	796.333	102.333	0.128506	0.0479536
285195	21.5079	14.9673	2.95783	2.54713	18.2376	2.75248	0.150923			227791_at	SLC9A9	285195	311	326	431	613	809	664	61	65	78	525.667	68	0.12936	0.00251122
942	89.1411	70.395	11.3571	7.1448	79.768	9.25095	0.115973			205685_at	CD86	942	1738	1551	1835	978	701	937	232	129	140	1290	167	0.129457	0.00195356
9051	54.8676	102.052	7.32895	2.38573	78.4596	4.85734	0.0619088			211178_s_at	PSTPIP1	9051	527	658	996	955	769	597	119	75	98	750.333	97.3333	0.12972	0.000340694
23199	3.75318	6.87321	0.378002	2.86292	5.3132	1.62046	0.304988			212056_at	KIAA0182	23199	473	475	664	402	446	334	66	66	50	465.667	60.6667	0.130279	0.00025886
1298	9.73866	4.03698	0.0533584	0.135934	6.88782	0.0946461	0.0137411			213622_at	COL9A2	1298	314	383	393	91	114	119	29	41	23	235.667	31	0.131542	0.016891
1441	26.3981	32.3069	2.96336	3.05717	29.3525	3.01026	0.102556			1553297_a_at	CSF3R	1441	1597	2224	1886	313	351	565	231	117	121	1156	156.333	0.135236	0.0337306
55911	19.1834	12.6386	1.65909	0.463897	15.911	1.06149	0.0667143			220023_at	APOB48R	55911	663	726	850	783	712	559	138	99	54	715.5	97	0.13557	3.76e-06
22861	8.85761	5.07551	1.64193	2.57147	6.96656	2.1067	0.302402			218380_at	LOC728392 /// NLRP1	22861 /// 728392	1681	1962	1683	569	500	815	233	199	58	1201.67	163.333	0.135922	0.0102202
10462	204.994	79.7673	0.76809	1.3045	142.381	1.0363	0.00727835			206682_at	CLEC10A	10462	5300	7146	5213	213	219	2424	441	616	346	3419.17	467.667	0.136778	0.0551165
51225	115.834	84.064	0.286501	0.912348	99.949	0.599425	0.0059973			223615_at	ABI3	51225	415	398	508	228	184	324	48	53	40	342.833	47	0.137093	0.00187462
221	13.2962	10.2437	2.01058	5.86341	11.7699	3.93699	0.334496			205640_at	ALDH3B1	221	1011	1002	905	42	55	133	103	96	19	524.667	72.6667	0.138501	0.0747891
3553	66.6429	589.177	0.151259	3.46808	327.91	1.80967	0.0055188			39402_at	IL1B	3553	345	103	138	100	52	55	18	18	19	132.167	18.3333	0.138714	0.05102
5782	7.21255	11.3764	1.35835	2.4462	9.29449	1.90227	0.204667			202006_at	PTPN12	5782	2083	1929	1592	1382	1211	1124	230	228	211	1553.5	223	0.143547	0.000389399
5058	53.0618	15.975	11.9873	2.71084	34.5184	7.34909	0.212904			226507_at	PAK1	5058	3497	4001	4148	2822	2632	3022	451	404	596	3353.67	483.667	0.14422	6.41e-05
199	105.307	43.2972	22.0652	12.5347	74.3019	17.2999	0.232833			215051_x_at	AIF1	199	4633	5575	4768	4537	3083	3008	593	548	715	4267.33	618.667	0.144977	0.00028166
7074	9.57973	8.2482	0.682047	1.63063	8.91396	1.15634	0.129722			213135_at	TIAM1	7074	799	364	491	142	103	191	51	39	63	348.333	51	0.146411	0.0403261
6515	76.1014	55.5717	2.99276	4.20311	65.8366	3.59793	0.0546495			202499_s_at	SLC2A3	6515	2571	1573	1590	182	284	464	179	159	151	1110.67	163	0.146759	0.0589351
408	7.79478	4.49404	0.171345	0.611116	6.14441	0.391231	0.0636726			222756_s_at	ARRB1	408	199	240	338	248	200	251	38	36	35	246	36.3333	0.147696	0.000158137
283070	5.67849	8.09149	1.34649	1.91457	6.88499	1.63053	0.236824			226959_at	CAMK1D /// LOC283070	283070 /// 57118	614	552	615	613	605	617	105	81	83	602.667	89.6667	0.148783	2.41e-09
9056	27.8817	20.1284	2.47043	3.45379	24.0051	2.96211	0.123395			204588_s_at	SLC7A7	9056	1401	2083	1495	419	304	767	317	103	64	1078.17	161.333	0.149637	0.0221836
58191	72.334	80.9718	19.1912	16.076	76.6529	17.6336	0.230045			223454_at	CXCL16	58191	811	455	701	866	1102	753	193	96	62	781.333	117	0.149744	0.00028398
54935	59.8986	40.8977	18.3033	12.6404	50.3981	15.4719	0.306993			223402_at	DUSP23	54935	1039	1440	1196	690	790	879	162	139	153	1005.67	151.333	0.150481	0.00064744
5187	5.29174	9.18716	3.14436	4.08696	7.23945	3.61566	0.499439			202861_at	PER1	5187	1330	699	1173	263	137	192	135	114	37	632.333	95.3333	0.150764	0.0527938
284207	23.2596	51.7783	3.23695	3.03812	37.5189	3.13754	0.0836254			225955_at	METRNL	284207	2427	1842	1993	1214	1318	1544	371	244	171	1723	262	0.15206	0.000317825
5742	15.2547	10.0692	0.963946	1.20896	12.662	1.08646	0.0858046			238669_at	PTGS1	5742	1283	1468	1460	648	644	712	213	139	122	1035.83	158	0.152534	0.00300567
9636	31.1236	19.123	10.2683	7.84771	25.1233	9.05799	0.360541			205483_s_at	ISG15	9636	844	1017	1072	577	627	858	163	88	135	832.5	128.667	0.154555	0.000217229
401494	30.9359	19.8673	5.44064	3.26126	25.4016	4.35095	0.171286			244050_at	PTPLAD2	401494	3498	4313	3571	3606	4127	3553	770	467	524	3778	587	0.155373	3.07e-07
1890	15.2193	15.7765	0.950903	0.346069	15.4979	0.648486	0.0418434			204858_s_at	TYMP	1890	2271	2677	2830	1995	1460	1486	296	370	325	2119.83	330.333	0.15583	0.000617275
22898	5.98939	12.6352	0.430324	1.80355	9.31227	1.11694	0.119943			212975_at	DENND3	22898	2128	2068	1303	150	219	639	246	192	72	1084.5	170	0.156754	0.0524349
3055	175.14	118.803	16.7274	11.4563	146.972	14.0919	0.0958817			208018_s_at	HCK	3055	3217	3879	3466	2748	2989	3168	760	356	417	3244.5	511	0.157497	4.33e-06
301	1043.33	1041.88	23.8086	19.8053	1042.61	21.807	0.0209158			201012_at	ANXA1	301	8440	9225	8941	5208	3396	4708	889	1275	1016	6653	1060	0.159327	0.00268194
60370	38.1279	26.3149	6.07704	3.17926	32.2214	4.62815	0.143636			218631_at	AVPI1	60370	465	362	262	135	128	206	42	49	34	259.667	41.6667	0.160462	0.0100299
435	7.71045	5.11254	1.4723	1.31277	6.4115	1.39253	0.217193			204608_at	ASL	435	412	481	538	395	513	493	76	82	76	472	78	0.165254	1.16e-05
2184	8.15988	15.6749	7.30756	2.79247	11.9174	5.05001	0.423752			202862_at	FAH	2184	173	228	246	398	411	335	61	21	68	298.5	50	0.167504	0.0009829
5029	17.8266	33.1659	0.398119	0.869342	25.4963	0.63373	0.0248558			206277_at	P2RY2	5029	230	120	244	39	12	80	28	26	7	120.833	20.3333	0.168276	0.0522245
29125	21.0622	12.4368	1.76969	1.10583	16.7495	1.43776	0.0858388			220560_at	C11orf21	29125	1168	1630	1631	466	556	664	238	205	76	1019.17	173	0.169747	0.0106128
2354	65.2923	99.1145	19.8676	21.5096	82.2034	20.6886	0.251676			202768_at	FOSB	2354	3724	2182	2471	1881	1836	1014	690	238	185	2184.67	371	0.16982	0.00325044
202	16.5537	26.1992	2.38091	4.71479	21.3765	3.54785	0.16597			212543_at	AIM1	202	3055	2928	2896	1556	1419	2040	464	407	312	2315.67	394.333	0.170289	0.00125416
55	18.5968	4.29687	0.211171	1.13572	11.4469	0.673444	0.0588322			204393_s_at	ACPP	55	436	520	598	441	403	470	69	98	78	478	81.6667	0.170851	1.52e-05
8519	25.9729	8.18556	6.6457	1.07494	17.0792	3.86032	0.226024			214022_s_at	IFITM1	8519	1324	1469	1142	121	66	526	206	118	74	774.667	132.667	0.171256	0.0513936
7942	14.9473	16.1584	1.41175	2.61566	15.5529	2.01371	0.129475			50221_at	TFEB	7942	393	386	493	223	229	331	87	45	44	342.5	58.6667	0.17129	0.000737011
53346	31.2511	18.5532	1.22715	4.43723	24.9022	2.83219	0.113733			219892_at	TM6SF1	53346	629	484	620	237	213	264	65	101	44	407.833	70	0.171639	0.00723845
4835	56.8079	14.099	10.9414	4.05438	35.4535	7.4979	0.211486			203814_s_at	NQO2	4835	343	1120	1063	644	366	703	183	34	153	706.5	123.333	0.174569	0.00648095
84243	3.55462	6.8523	1.03464	2.75841	5.20346	1.89653	0.364474			212860_at	ZDHHC18	84243	815	1010	1339	1336	1362	1409	265	202	172	1211.83	213	0.175767	8.85e-05
4357	31.7327	6.83101	0.936502	0.238579	19.2819	0.587541	0.0304712			203524_s_at	MPST	4357	562	549	618	429	554	486	98	96	89	533	94.3333	0.176986	1.39e-05
64218	124.224	93.149	15.2339	9.96452	108.686	12.5992	0.115922			219259_at	SEMA4A	64218	1278	1769	1470	1281	1587	1382	296	218	267	1461.17	260.333	0.178168	8.26e-06
152007	158.875	92.9761	14.8568	7.9789	125.926	11.4179	0.0906715			225602_at	GLIPR2	152007	3110	4288	3756	1883	1759	2489	607	431	514	2880.83	517.333	0.179578	0.00222781
5269	36.1757	34.7376	9.82564	10.2933	35.4567	10.0595	0.283712			211474_s_at	SERPINB6	5269	2005	2250	2517	2657	3127	2514	591	235	546	2511.67	457.333	0.182084	1.5e-05
25946	5.5746	4.60775	0.345598	1.28063	5.09117	0.813113	0.15971			226111_s_at	ZNF385A	25946	693	903	866	309	394	467	119	104	109	605.333	110.667	0.182819	0.00476664
10437	4250.47	3432.29	21.2242	37.8489	3841.38	29.5366	0.00768904			201422_at	IFI30	10437	8364	9710	10154	2634	2864	6008	1550	1210	883	6622.33	1214.33	0.183369	0.0101653
11027	103.356	70.4106	1.85268	2.85383	86.8835	2.35326	0.0270852			207857_at	LILRA2	11027	2007	2420	2529	937	813	1359	406	306	220	1677.5	310.667	0.185196	0.00599866
7280	10.2593	7.39404	1.16773	0.832962	8.82668	1.00035	0.113332			204141_at	TUBB2A	7280	62	162	98	153	139	194	50	20	5	134.667	25	0.185644	0.0023013
79626	20.5977	2.63689	2.94934	3.43014	11.6173	3.18974	0.274568			223583_at	TNFAIP8L2	79626	242	244	413	159	102	161	41	33	49	220.167	41	0.186223	0.00985277
54976	148.707	160.024	14.8752	10.208	154.365	12.5416	0.0812463			218081_at	C20orf27	54976	790	601	607	840	908	806	193	140	105	758.667	146	0.192443	1.86e-05
51063	38.0843	25.9178	5.08181	3.95304	32.0011	4.51743	0.141165			57715_at	CALHM2	51063	904	1112	1162	529	523	544	151	127	183	795.667	153.667	0.193129	0.00322513
2353	4476.91	2328.71	822.585	252.209	3402.81	537.397	0.157927			209189_at	FOS	2353	7112	6725	6816	7168	7775	4581	1703	1077	1193	6696.17	1324.33	0.197775	2.03e-05
116496	39.5994	49.4005	4.8862	6.44623	44.4999	5.66621	0.127331			217967_s_at	FAM129A	116496	2727	2836	2744	3895	3962	3585	707	687	565	3291.5	653	0.19839	7.9e-05
7408	12.0499	42.1634	4.12636	2.8593	27.1066	3.49283	0.128855			202205_at	VASP	7408	762	986	731	410	433	601	154	121	118	653.833	131	0.200357	0.00191269
27036	27.9028	4.24361	3.44487	2.74251	16.0732	3.09369	0.192475			207224_s_at	SIGLEC7	27036	328	200	469	86	85	81	57	24	45	208.167	42	0.201761	0.0518878
965	25.8339	20.7695	3.41343	2.07046	23.3017	2.74194	0.117671			205173_x_at	CD58	965	1090	1237	1268	958	795	874	203	205	221	1037	209.667	0.202186	0.000131054
3663	39.8703	21.5916	15.4729	6.41381	30.7309	10.9434	0.356103			239412_at	IRF5	3663	1648	1375	1480	1184	923	1038	415	89	271	1274.67	258.333	0.202667	0.00031927
1476	179.716	71.9004	4.36849	2.34294	125.808	3.35572	0.0266733			201201_at	CSTB	1476	3435	4465	3559	2866	2594	3195	774	661	611	3352.33	682	0.20344	0.000127622
11031	91.7035	98.1115	11.3085	7.22638	94.9075	9.26745	0.0976472			217764_s_at	RAB31	11031	5545	5693	5835	5834	5925	5692	1804	841	895	5754	1180	0.205075	0.00369204
81855	12.9961	19.2579	8.72898	6.85192	16.127	7.79045	0.483068			217226_s_at	SFXN3	81855	535	515	498	345	396	353	95	85	93	440.333	91	0.206662	0.000159106
4061	54.368	75.3041	17.3408	35.8323	64.836	26.5865	0.410058			202145_at	LY6E	4061	548	821	466	209	280	267	110	90	72	431.833	90.6667	0.209958	0.0148695
92521	26.2186	16.6986	8.74948	5.56026	21.4586	7.15487	0.333427			244461_at	CYTSB	92521	885	960	1006	883	771	647	166	190	187	858.667	181	0.210792	4.39e-05
114769	80.1435	34.0208	9.76495	6.85381	57.0822	8.30938	0.145569			1552701_a_at	CARD16	114769	2125	2869	2828	408	297	839	384	307	307	1561	332.667	0.213111	0.0526188
10131	15.5373	4.44353	2.73155	2.01218	9.99043	2.37186	0.237413			201391_at	TRAP1	10131	935	1159	1098	1010	1240	1229	268	238	209	1111.83	238.333	0.214361	2.88e-06
6503	16.492	3.71177	3.73494	1.61365	10.1019	2.6743	0.264732			203761_at	SLA	6503	309	274	460	433	252	264	94	62	58	332	71.3333	0.214859	0.000594168
58475	33.682	22.2463	1.70857	3.64857	27.9641	2.67857	0.095786			223343_at	MS4A7	58475	1445	1432	1083	442	379	606	350	145	84	897.833	193	0.214962	0.0152639
3779	25.9964	19.0468	3.53497	4.43935	22.5216	3.98716	0.177037			209948_at	KCNMB1	3779	190	208	205	160	131	222	37	39	45	186	40.3333	0.216846	0.000108021
3965	85.4911	113.029	23.0057	24.9931	99.2598	23.9994	0.241784			203236_s_at	LGALS9	3965	1314	1624	1672	1293	1235	1168	366	223	315	1384.33	301.333	0.217674	1.3e-05
10871	105.815	49.4136	2.34005	0.634193	77.6141	1.48712	0.0191605			207270_x_at	CD300C	10871	401	760	590	133	144	270	90	89	74	383	84.3333	0.220191	0.0336436
4069	9172.15	2173.23	40.405	105.472	5672.69	72.9387	0.0128579			1555745_a_at	LYZ	4069	4518	12004	9353	8744	8310	10542	2461	2826	643	8911.83	1976.67	0.221802	0.000806458
706	127.356	132.733	51.5168	52.7193	130.044	52.118	0.400771			202096_s_at	TSPO	706	2301	3257	2607	1002	966	1233	500	364	408	1894.33	424	0.223825	0.0131424
160364	109.862	58.4954	6.51698	9.04459	84.1788	7.78078	0.0924316			1552398_a_at	CLEC12A /// CLEC12B	160364 /// 387837	1055	772	1392	615	522	530	232	187	128	814.333	182.333	0.223905	0.00593143
11279	11.7006	3.14728	1.6586	3.76378	7.42393	2.71119	0.365196			230986_at	KLF8	11279	172	157	217	437	490	329	53	88	61	300.333	67.3333	0.224195	0.00925832
4242	59.7854	57.59	30.2967	19.1601	58.6877	24.7284	0.421355			204153_s_at	MFNG	4242	1143	1625	1518	1327	1386	1498	317	275	363	1416.17	318.333	0.224785	4.68e-06
5538	413.21	186.195	118.089	39.113	299.702	78.6011	0.262264			200975_at	PPT1	5538	7057	8109	6926	10123	10595	10040	2173	1986	1790	8808.33	1983	0.225128	0.00012548
5447	59.3912	38.525	16.9925	6.62435	48.9581	11.8084	0.241194			208928_at	POR	5447	411	418	667	249	340	332	96	92	85	402.833	91	0.2259	0.00308072
10422	8.22591	9.07711	0.728574	2.16543	8.65151	1.447	0.167255			202151_s_at	UBAC1	10422	1401	1560	1420	783	893	1011	326	207	270	1178	267.667	0.227221	0.000695722
83666	8.24657	4.92068	2.76528	3.73455	6.58362	3.24992	0.493637			223220_s_at	PARP9	83666	449	417	523	104	83	124	75	59	61	283.333	65	0.229412	0.0442208
27106	17.7415	13.5644	1.43922	1.37493	15.653	1.40707	0.0898919			226055_at	ARRDC2	27106	2159	2465	2050	674	909	1197	431	302	369	1575.67	367.333	0.233129	0.0101701
2316	21.4641	20.2823	7.57064	3.32373	20.8732	5.44718	0.260965			200859_x_at	FLNA	2316	1852	2653	1862	874	1080	1409	486	350	304	1621.67	380	0.234327	0.0046666
30844	13.6207	6.28456	3.8927	2.5957	9.95264	3.2442	0.325964			209536_s_at	EHD4	30844	364	490	392	658	617	745	119	112	152	544.333	127.667	0.234538	0.000944283
1066	294.332	59.3667	0.751531	1.14874	176.849	0.950137	0.00537258			209616_s_at	CES1	1066	275	822	870	84	39	111	102	101	57	366.833	86.6667	0.236256	0.131032
57048	12.6121	10.3387	1.5573	0.881623	11.4754	1.21946	0.106267			56197_at	PLSCR3	57048	655	929	707	479	528	586	178	119	168	647.333	155	0.239444	0.000443036
5920	13.0592	11.4302	2.17492	1.51111	12.2447	1.84301	0.150515			204070_at	RARRES3	5920	555	410	575	115	149	243	116	92	42	341.167	83.3333	0.24426	0.0248371
7380	80.2222	99.3822	11.0583	4.41908	89.8022	7.73869	0.0861748			206771_at	UPK3A	7380	253	518	382	243	241	480	113	102	44	352.833	86.3333	0.244686	0.0025151
146722	43.7234	21.0698	7.26074	2.73627	32.3966	4.9985	0.154291			1553043_a_at	CD300LF	146722	1497	2116	1677	96	72	554	317	175	245	1002	245.667	0.245176	0.0879426
5372	31.52	21.47	5.35708	3.14942	26.495	4.25325	0.16053			203467_at	PMM1	5372	555	660	805	602	687	700	168	132	192	668.167	164	0.245448	5.61e-06
57228	5.64841	6.14662	0.972773	2.4782	5.89752	1.72548	0.292578			209679_s_at	SMAGP	57228	65	48	106	49	34	40	5	28	9	57	14	0.245614	0.0122595
128346	555.628	329.002	138.772	73.5207	442.315	106.146	0.239979			228532_at	C1orf162	128346	5112	4896	5170	5705	5177	4671	1353	1119	1305	5121.83	1259	0.24581	7.48e-08
2357	11.1098	4.53137	0.550904	1.68415	7.82056	1.11753	0.142896			205119_s_at	FPR1	2357	708	325	886	18	21	77	145	84	22	339.167	83.6667	0.246683	0.160739
271	19.6789	9.46027	6.09572	3.89463	14.5696	4.99517	0.342849			212360_at	AMPD2	271	5018	4377	4316	1300	1236	2116	976	626	665	3060.5	755.667	0.24691	0.0204838
29886	17.4616	17.8459	5.42025	4.38772	17.6538	4.90398	0.277787			223241_at	SNX8	29886	252	267	247	315	358	310	79	51	89	291.5	73	0.250429	1.69e-05
8767	30.8206	36.3355	15.0824	16.8288	33.5781	15.9556	0.475179			209545_s_at	RIPK2	8767	2825	1875	1834	1007	1093	817	456	372	364	1575.17	397.333	0.252248	0.0121519
240	92.352	58.4707	0.888575	2.11278	75.4113	1.50068	0.0198999			204446_s_at	ALOX5	240	2386	2423	2095	74	102	602	431	446	98	1280.33	325	0.25384	0.096867
80774	65.4092	43.9383	14.8762	15.8754	54.6737	15.3758	0.281228			218600_at	LIMD2	80774	202	395	315	136	172	204	88	39	54	237.333	60.3333	0.254213	0.00560064
597	18.0494	40.2545	4.32968	5.71932	29.152	5.0245	0.172355			205681_at	BCL2A1	597	266	192	225	1021	762	546	211	73	100	502	128	0.25498	0.0415922
4688	83.6701	47.2321	22.0541	9.65663	65.4511	15.8553	0.242247			209949_at	NCF2	4688	4706	5769	4638	539	464	1617	878	785	606	2955.5	756.333	0.255907	0.0705684
54855	17.6109	23.9394	13.0878	5.51774	20.7752	9.30277	0.447783			226811_at	FAM46C	54855	316	117	132	451	495	450	116	104	31	326.833	83.6667	0.255992	0.015267
5899	91.5618	102.344	15.9554	9.37359	96.9531	12.6645	0.130625			202100_at	RALB	5899	1992	1976	1946	2491	2129	2355	553	598	535	2148.17	562	0.261618	7.13e-06
7940	511.368	272.15	30.5877	17.4005	391.759	23.9941	0.0612471			214574_x_at	LST1	7940	3315	4190	4579	1425	1456	2368	826	741	703	2888.83	756.667	0.261928	0.0118998
6611	35.2751	41.6201	13.4313	11.976	38.4476	12.7037	0.330415			202043_s_at	SMS	6611	1049	1222	984	1327	1406	1352	346	250	366	1223.33	320.667	0.262125	1.1e-05
645	64.7611	58.6086	26.8233	9.21611	61.6848	18.0197	0.292126			202201_at	BLVRB	645	1286	1943	1783	918	815	1106	361	259	410	1308.5	343.333	0.262387	0.00313955
5836	5.27077	5.56215	0.318575	1.48791	5.41646	0.903244	0.166759			202990_at	PYGL	5836	484	759	606	158	160	165	121	117	68	388.667	102	0.262436	0.0446748
79180	14.3016	21.321	4.7147	9.78378	17.8113	7.24924	0.407002			217992_s_at	EFHD2	79180	4763	5237	4533	3456	4309	3883	1362	1071	1010	4363.5	1147.67	0.263015	1.64e-05
5330	10.5549	7.0566	2.76207	2.96275	8.80575	2.86241	0.325062			204046_at	PLCB2	5330	1839	2307	2381	1597	1541	1719	573	496	437	1897.33	502	0.264582	0.000134365
231	78.3778	74.6233	23.8797	16.5162	76.5005	20.198	0.264024			201272_at	AKR1B1	231	2796	3364	2961	1805	1955	2242	612	742	651	2520.5	668.333	0.265159	0.000624952
6397	13.0281	14.8689	5.69669	4.6871	13.9485	5.1919	0.372218			202084_s_at	SEC14L1	6397	2368	1582	1768	1213	1209	1066	461	388	382	1534.33	410.333	0.267434	0.00222698
308	666.029	441.398	151.956	39.1331	553.714	95.5444	0.172552			200782_at	ANXA5	308	7161	7375	6707	5158	4419	5259	2400	1213	1243	6013.17	1618.67	0.269187	0.000273338
84310	110.129	56.7502	7.18488	3.72031	83.4395	5.45259	0.0653479			224478_s_at	C7orf50	84310	2040	1943	2144	1717	1185	1531	591	320	513	1760	474.667	0.269697	0.000126329
27433	21.2325	2.19665	1.32507	0.460321	11.7146	0.892695	0.0762037			227972_at	TOR2A	27433	581	774	759	397	433	497	170	147	148	573.5	155	0.27027	0.00136872
11322	17.0106	18.6712	2.89993	4.65894	17.8409	3.77944	0.211841			204328_at	TMC6	11322	863	984	1022	581	583	763	296	172	181	799.333	216.333	0.270642	0.000334257
112950	26.8782	22.8207	9.65063	6.85808	24.8494	8.25435	0.332175			213696_s_at	MED8	112950	233	346	409	301	204	347	86	86	77	306.667	83	0.270652	0.000806022
7106	24.5111	16.6766	2.99636	2.36899	20.5939	2.68267	0.130266			209263_x_at	TSPAN4	7106	480	631	547	100	149	268	105	94	96	362.5	98.3333	0.271264	0.0324862
196264	5.1101	6.44575	2.61505	2.93912	5.77793	2.77709	0.480637			227747_at	MPZL3	196264	188	132	231	148	148	129	50	42	41	162.667	44.3333	0.272541	0.000618054
9314	83.5498	64.3875	14.7914	7.08998	73.9686	10.9407	0.14791			221841_s_at	KLF4	9314	7493	6909	6130	5902	5131	5612	2178	1546	1357	6196.17	1693.67	0.273341	1.75e-05
51084	20.6904	11.1505	8.72263	4.11032	15.9205	6.41647	0.403033			220753_s_at	CRYL1	51084	348	422	440	208	218	223	117	70	68	309.833	85	0.274341	0.00271514
2634	9.30483	2.52954	0.349266	2.44689	5.91718	1.39808	0.236274			202748_at	GBP2	2634	339	568	363	36	46	170	110	59	40	253.667	69.6667	0.274639	0.0831599
3098	64.5216	54.5396	11.6506	11.0756	59.5306	11.3631	0.190879			200697_at	HK1	3098	3215	4179	3387	2162	1911	2912	1004	730	714	2961	816	0.275583	0.00108299
9540	9.93932	5.3535	3.15643	1.37849	7.64641	2.26746	0.296539			210609_s_at	TP53I3	9540	395	422	491	205	198	229	82	72	115	323.333	89.6667	0.27732	0.00571154
1512	396.6	365.031	22.5824	4.92373	380.815	13.7531	0.0361148			202295_s_at	CTSH	1512	5815	6456	6321	2076	1959	3550	1435	1004	1194	4362.83	1211	0.277572	0.0138358
8934	93.8789	59.1568	12.452	6.97439	76.5179	9.71319	0.12694			218699_at	RAB7L1	8934	1312	1556	1905	4034	3630	3444	820	748	648	2646.83	738.667	0.279076	0.010778
3385	89.2516	93.1482	22.7435	32.4294	91.1999	27.5865	0.302483			204949_at	ICAM3	3385	4891	6397	5824	5782	6303	6148	1950	1310	1692	5890.83	1650.67	0.280209	3.22e-06
644	17.6671	20.099	10.5291	7.86824	18.8831	9.19868	0.487139			211729_x_at	BLVRA	644	907	1263	693	601	827	974	317	226	195	877.5	246	0.280342	0.000700345
84519	18.4685	14.2637	3.04358	3.77483	16.3661	3.40921	0.208309			223717_s_at	ACRBP	84519	324	328	328	322	380	414	123	91	80	349.333	98	0.280534	8.67e-06
3660	25.8738	19.5533	10.7804	4.71769	22.7136	7.74904	0.341164			203275_at	IRF2	3660	243	178	246	193	191	225	74	41	67	212.667	60.6667	0.285266	4.18e-05
55799	9.14563	5.96777	2.22083	2.51453	7.5567	2.36768	0.313322			219714_s_at	CACNA2D3	55799	2598	2798	2942	142	91	762	522	418	397	1555.5	445.667	0.28651	0.103258
4542	92.4244	59.3108	19.4026	10.0057	75.8676	14.7042	0.193813			213733_at	MYO1F	4542	4280	4865	4221	3616	3515	4059	1367	1096	1056	4092.67	1173	0.28661	5.09e-06
51744	53.236	13.5143	1.31667	0.914806	33.3752	1.11574	0.0334302			220307_at	CD244	51744	1034	1174	1041	170	195	418	243	248	89	672	193.333	0.287698	0.0518011
51762	8.69862	13.3141	4.97533	5.48853	11.0064	5.23193	0.475354			226633_at	RAB8B	51762	2864	2691	2517	4033	3799	3533	836	1017	959	3239.5	937.333	0.289345	0.000214999
914	59.6155	22.2559	0.987306	2.64098	40.9357	1.81414	0.0443169			205831_at	CD2	914	825	1184	1106	68	53	296	164	128	221	588.667	171	0.290487	0.103617
84959	8.73319	18.9531	1.13808	5.38046	13.8432	3.25927	0.235443			238587_at	UBASH3B	84959	223	146	243	244	224	227	79	60	51	217.833	63.3333	0.290742	4.31e-05
2355	12.1063	11.1663	2.61293	2.02592	11.6363	2.31943	0.199326			225262_at	FOSL2	2355	3140	1891	1739	442	514	586	500	418	312	1385.33	410	0.295958	0.0763847
8372	6.11039	8.51062	1.20566	1.08989	7.31051	1.14777	0.157003			211728_s_at	HYAL3	8372	125	148	104	153	184	273	63	35	49	164.5	49	0.297872	0.00412235
91942	11.4291	4.89765	4.10254	4.0198	8.16339	4.06117	0.497486			228355_s_at	NDUFAF2	91942	356	458	396	326	288	330	108	89	124	359	107	0.29805	5.45e-05
55902	16.0796	11.1081	5.18041	3.57031	13.5938	4.37536	0.321864			234312_s_at	ACSS2	55902	586	785	810	1014	940	949	305	260	198	847.333	254.333	0.300157	8.32e-05
27010	16.642	11.5529	5.8123	7.52237	14.0975	6.66734	0.472946			221218_s_at	TPK1	27010	1595	1536	1506	1583	1341	1438	458	419	482	1499.83	453	0.302034	1.04e-07
2519	41.7824	17.9128	17.3493	9.00506	29.8476	13.1772	0.441481			223120_at	FUCA2	2519	992	1278	1134	638	644	704	351	234	230	898.333	271.667	0.302412	0.00181853
3606	23.5631	15.4072	6.20062	10.2509	19.4851	8.22576	0.422155			206295_at	IL18	3606	990	957	955	555	562	520	260	219	210	756.5	229.667	0.303591	0.00232294
4502	13.5587	8.97357	3.61382	5.52386	11.2661	4.56884	0.405538			212185_x_at	MT2A	4502	1444	1652	1924	311	158	447	264	195	468	989.333	309	0.312332	0.0841176
3695	71.7605	55.7311	6.21682	3.88996	63.7458	5.05339	0.0792741			205718_at	ITGB7	3695	2310	3116	2861	2501	3287	2846	1058	655	939	2820.17	884	0.313457	2.81e-05
51676	11.4112	10.8796	0.220361	0.350865	11.1454	0.285613	0.0256262			227915_at	ASB2	51676	142	122	164	447	364	256	68	79	88	249.167	78.3333	0.314381	0.0246326
966	11.4918	11.3181	3.45474	6.55143	11.4049	5.00309	0.438677			200985_s_at	CD59	966	690	785	855	2845	3069	2129	724	536	372	1728.83	544	0.314663	0.044273
123	23.1493	33.6429	6.60257	12.1535	28.3961	9.37804	0.330258			209122_at	PLIN2	123	1219	669	1045	802	724	785	376	248	202	874	275.333	0.315027	0.000594585
286530	6.00964	16.5555	1.98009	5.22618	11.2826	3.60314	0.319354			229686_at	P2RY8	286530	1583	1558	1356	1120	969	1291	397	466	378	1312.83	413.667	0.315095	0.000158867
921	57.2217	88.5724	0.43091	0.792832	72.897	0.611871	0.00839363			230489_at	CD5	921	199	111	216	95	80	300	71	52	35	166.833	52.6667	0.315684	0.0215916
1524	57.4225	16.7813	0.23204	1.24138	37.1019	0.736711	0.0198564			205898_at	CX3CR1	1524	1234	1391	1261	97	143	845	297	211	278	828.5	262	0.316234	0.0616348
64782	8.41217	12.8653	4.26607	4.87828	10.6387	4.57218	0.429767			219361_s_at	AEN	64782	247	178	195	202	289	282	76	87	59	232.167	74	0.318737	0.000199761
7846	520.965	312.673	45.1447	12.1488	416.819	28.6468	0.0687272			209118_s_at	TUBA1A	7846	7738	6137	6189	7425	7028	7354	2630	1884	2160	6978.5	2224.67	0.318789	4.2e-06
53917	103.342	70.796	11.2989	4.18032	87.0689	7.73959	0.0888904			225251_at	RAB24	53917	2082	2236	2580	624	617	1030	587	488	397	1528.17	490.667	0.321082	0.0329133
7167	856.589	842.72	272.416	169.45	849.654	220.933	0.260027			213011_s_at	TPI1	7167	4216	5104	4402	3534	3769	3761	1472	1049	1462	4131	1327.67	0.321391	1.83e-05
7791	18.8333	23.0212	9.24442	9.68753	20.9273	9.46597	0.452328			215706_x_at	ZYX	7791	1070	1400	1139	1061	1287	1371	440	333	406	1221.33	393	0.321779	8.17e-06
51703	61.22	39.7776	26.6586	14.2318	50.4988	20.4452	0.404865			222592_s_at	ACSL5	51703	1069	1277	1302	2165	2152	1977	517	509	579	1657	535	0.322873	0.00246747
23240	14.0031	5.59568	4.35078	4.44889	9.7994	4.39983	0.44899			235674_at	KIAA0922	23240	727	1074	1119	246	216	461	246	201	176	640.5	207.667	0.324226	0.0444729
3956	1315.9	763.071	287.173	144.657	1039.49	215.915	0.207713			201105_at	LGALS1	3956	4860	5744	4993	4161	3393	4298	1867	1119	1469	4574.83	1485	0.324602	0.000104846
51605	15.4042	17.8539	7.61498	8.9921	16.6291	8.30354	0.499339			233970_s_at	TRMT6	51605	842	680	557	529	520	517	219	180	194	607.5	197.667	0.325377	0.000445508
80221	8.85946	9.55433	3.30586	2.0625	9.2069	2.68418	0.291541			218844_at	ACSF2	80221	650	620	948	711	789	707	271	188	263	737.5	240.667	0.326328	4.6e-05
837	64.861	42.1386	25.4021	10.2103	53.4998	17.8062	0.332828			209310_s_at	CASP4	837	1358	1711	1700	329	293	480	319	263	381	978.5	321	0.328053	0.0652195
10295	34.4653	23.3949	17.8042	9.65615	28.9301	13.7302	0.474599			202030_at	BCKDK	10295	217	305	297	109	150	202	70	54	86	213.333	70	0.328125	0.00543567
83985	25.2748	45.4932	13.5897	18.7021	35.384	16.1459	0.456306			223173_at	SPNS1	83985	1364	1446	1497	2558	2001	1775	651	515	582	1773.5	582.667	0.328541	0.00106976
9123	19.353	12.2755	8.4248	4.49873	15.8143	6.46176	0.408603			217691_x_at	SLC16A3	9123	716	953	1041	447	398	477	275	162	229	672	222	0.330357	0.00924579
6001	170.703	160.833	43.3266	57.9587	165.768	50.6427	0.305503			204319_s_at	RGS10	6001	2762	3001	2608	4477	4558	4482	1111	970	1565	3648	1215.33	0.333151	0.000896674
4814	38.0049	379.399	21.0065	135.141	208.702	78.0737	0.374092			203045_at	NINJ1	4814	532	378	161	41	78	79	83	78	52	211.5	71	0.335697	0.144505
2319	122.112	86.5206	30.0278	19.9655	104.317	24.9966	0.239623			201350_at	FLOT2	2319	1461	1790	1687	1331	1490	1757	621	493	484	1586	532.667	0.335855	6.44e-06
5315	197.841	175.015	107.418	68.3596	186.428	87.8889	0.471436			201251_at	PKM2	5315	1088	1585	1322	910	1239	1072	476	316	426	1202.67	406	0.337583	0.000176891
126308	69.3934	118.15	22.5067	29.1887	93.7719	25.8477	0.275644			225530_at	MOBKL2A	126308	1325	1331	1114	601	765	808	361	294	350	990.667	335	0.338156	0.00319639
10769	11.7734	11.5827	6.92054	4.14835	11.6781	5.53444	0.473918			201939_at	PLK2	10769	725	232	423	760	469	439	108	218	190	508	172	0.338583	0.00795245
2548	24.2936	20.2661	7.16464	10.2478	22.2798	8.70623	0.390767			202812_at	GAA	2548	308	371	530	410	581	406	227	174	42	434.333	147.667	0.339985	0.011775
5875	41.4142	38.4511	21.413	6.5566	39.9327	13.9848	0.35021			203573_s_at	RABGGTA	5875	396	369	437	234	226	302	159	79	101	327.333	113	0.345214	0.00158238
23474	98.6809	60.68	14.3678	15.6012	79.6805	14.9845	0.188057			204034_at	ETHE1	23474	1112	1761	1503	405	399	601	314	288	396	963.5	332.667	0.345269	0.0456402
55313	51.2126	49.0091	25.8239	16.5097	50.1108	21.1668	0.4224			218610_s_at	CPPED1	55313	1585	1535	1316	933	838	1058	415	478	377	1210.83	423.333	0.349621	0.00135085
5359	59.9454	74.395	21.3355	27.3509	67.1702	24.3432	0.36241			202446_s_at	PLSCR1	5359	3918	3397	3838	2111	1852	1731	834	1108	1008	2807.83	983.333	0.350211	0.00657258
64174	5.91405	4.39479	1.9911	1.57809	5.15442	1.78459	0.346226			219452_at	DPEP2	64174	537	620	739	226	259	257	236	140	87	439.667	154.333	0.351024	0.0258078
80778	7.87971	6.91297	2.9305	4.37984	7.39634	3.65517	0.494187			219801_at	ZNF34	80778	185	197	236	194	208	249	85	88	52	211.5	75	0.35461	0.000259439
5188	18.0817	4.02113	4.8772	2.84739	11.0514	3.86229	0.349485			204300_at	PET112L	5188	298	399	363	283	319	294	119	97	132	326	116	0.355828	2.54e-05
64422	90.1963	47.9825	28.0571	23.7223	69.0894	25.8897	0.374727			221492_s_at	ATG3	64422	5063	5530	5354	6543	6283	5905	2093	2034	2072	5779.67	2066.33	0.357518	1.6e-05
54498	51.9275	44.0101	13.9023	10.1317	47.9688	12.017	0.250517			210357_s_at	SMOX	54498	443	129	295	63	37	43	67	51	63	168.333	60.3333	0.358416	0.171315
59307	10.4999	11.5334	4.20327	3.31178	11.0167	3.75752	0.341076			52940_at	LOC100294402 /// SIGIRR	100294402 /// 59307	413	489	724	257	271	307	202	107	134	410.167	147.667	0.360016	0.0140911
10410	58.4181	22.724	14.2465	13.2501	40.571	13.7483	0.338869			212203_x_at	IFITM3	10410	4197	4134	2785	487	464	1390	1332	718	385	2242.83	811.667	0.361893	0.103391
29950	51.7676	47.1014	10.3679	12.326	49.4345	11.347	0.229536			223394_at	SERTAD1	29950	868	642	529	939	845	757	280	273	276	763.333	276.333	0.362009	0.00056447
10261	224.546	44.8116	40.3359	10.6689	134.679	25.5024	0.189357			206420_at	IGSF6	10261	1389	1610	1544	76	63	482	407	274	261	860.667	314	0.364833	0.129172
11024	66.6095	71.0668	7.86924	2.82073	68.8381	5.34499	0.0776457			210660_at	LILRA1	11024	1448	1668	1515	185	177	914	472	324	283	984.5	359.667	0.365329	0.0721525
6281	1382.94	1308.74	60.2654	52.5762	1345.84	56.4208	0.0419224			200872_at	S100A10	6281	8480	8739	8655	9727	9379	9460	4052	3231	2668	9073.33	3317	0.365577	0.000841801
391	251.32	243.099	84.29	50.9117	247.21	67.6009	0.273456			203175_at	RHOG	391	3032	4382	3553	2091	2359	3074	1215	968	1204	3081.83	1129	0.36634	0.00175813
3613	21.6074	11.3701	4.68279	6.92691	16.4888	5.80485	0.352049			203126_at	IMPA2	3613	2199	2251	2285	2036	1912	1826	695	765	837	2084.83	765.667	0.367256	1.68e-06
51155	30.4762	21.0576	11.2736	3.6326	25.7669	7.45312	0.289252			222396_at	HN1	51155	1229	1322	1312	1693	1919	1825	570	556	588	1550	571.333	0.368602	0.000461063
3678	29.1709	24.9169	2.75588	3.57833	27.0439	3.1671	0.11711			201389_at	ITGA5	3678	234	273	262	157	173	163	75	81	77	210.333	77.6667	0.369255	0.00151582
3937	17.8914	9.43739	5.55084	3.81333	13.6644	4.68209	0.342649			205269_at	LCP2	3937	1716	2017	1753	1243	750	1659	592	727	373	1523	564	0.370322	0.00279851
5464	319.669	303.036	49.6565	25.271	311.353	37.4637	0.120326			217848_s_at	PPA1	5464	6857	7779	6669	8690	9486	8820	2659	3202	3097	8050.17	2986	0.370924	4.42e-05
133	6.02998	4.81327	0.10425	0.265582	5.42162	0.184916	0.0341071			202912_at	ADM	133	107	188	52	67	60	73	71	8	24	91.1667	34.3333	0.3766	0.0886939
26136	45.4063	62.7492	16.5855	21.6519	54.0777	19.1187	0.353541			202720_at	TES	26136	2632	2477	2349	2060	2290	1977	882	895	832	2297.5	869.667	0.378527	2.11e-05
5092	24.0607	16.0795	11.0365	3.06027	20.0701	7.0484	0.351189			203557_s_at	PCBD1	5092	179	218	174	160	213	222	70	59	92	194.333	73.6667	0.379074	0.000136817
3384	35.1388	17.7935	9.05894	2.74053	26.4661	5.89973	0.222916			213620_s_at	ICAM2	3384	1228	1581	1817	480	425	832	478	342	387	1060.5	402.333	0.379381	0.0378017
3120	12.7334	10.6561	2.8946	4.4588	11.6948	3.6767	0.314389			215536_at	HLA-DQB2	3120	451	419	427	541	181	452	216	125	129	411.833	156.667	0.380413	0.00308548
2534	20.8234	16.4228	3.82208	7.04841	18.6231	5.43524	0.291855			210105_s_at	FYN	2534	2355	3080	2569	2424	2737	2840	995	1119	936	2667.5	1016.67	0.381131	4.48e-06
10645	19.7386	8.28597	5.21772	3.3317	14.0123	4.27471	0.305068			213812_s_at	CAMKK2	10645	696	752	1320	1467	661	964	335	418	371	976.667	374.667	0.383618	0.00721487
23640	25.9737	18.1942	8.07965	1.91708	22.0839	4.99836	0.226335			202415_s_at	HSPBP1	23640	206	292	270	297	257	251	131	67	104	262.167	100.667	0.38398	0.00177134
864	11.0209	42.0891	1.46219	4.7006	26.555	3.08139	0.116038			204197_s_at	RUNX3	864	3208	2879	2504	2817	2977	3523	1244	997	1199	2984.67	1146.67	0.384186	1.06e-05
1265	187.995	150.803	76.7585	60.614	169.399	68.6863	0.40547			201605_x_at	CNN2	1265	2633	3227	2751	3257	3331	3450	1409	1123	1068	3108.17	1200	0.38608	1.45e-05
5106	18.1979	6.25968	5.27579	3.90205	12.2288	4.58892	0.375255			202847_at	PCK2	5106	597	961	934	196	196	387	241	179	212	545.167	210.667	0.386426	0.0635739
3125	318.686	1024.18	115.641	343.455	671.435	229.548	0.341877			221491_x_at	HLA-DRB1 /// HLA-DRB3 /// HLA-DRB4 /// HLA-DRB5 /// LOC100133661 /// LOC100294036	100133661 /// 100294036 /// 3123 /// 3125 /// 3126 /// 3127	6352	6968	1631	1822	6454	7363	2119	2707	1089	5098.33	1971.67	0.386728	0.0348085
3127	2691.24	2239.82	1015.24	823.779	2465.53	919.51	0.372946			221491_x_at	HLA-DRB1 /// HLA-DRB3 /// HLA-DRB4 /// HLA-DRB5 /// LOC100133661 /// LOC100294036	100133661 /// 100294036 /// 3123 /// 3125 /// 3126 /// 3127	6352	6968	1631	1822	6454	7363	2119	2707	1089	5098.33	1971.67	0.386728	0.0348085
3126	1261.7	1.38251	491.479	10.0503	631.544	250.764	0.397066			221491_x_at	HLA-DRB1 /// HLA-DRB3 /// HLA-DRB4 /// HLA-DRB5 /// LOC100133661 /// LOC100294036	100133661 /// 100294036 /// 3123 /// 3125 /// 3126 /// 3127	6352	6968	1631	1822	6454	7363	2119	2707	1089	5098.33	1971.67	0.386728	0.0348085
3123	3437.84	5090.43	1259.25	1664.23	4264.13	1461.74	0.342798			221491_x_at	HLA-DRB1 /// HLA-DRB3 /// HLA-DRB4 /// HLA-DRB5 /// LOC100133661 /// LOC100294036	100133661 /// 100294036 /// 3123 /// 3125 /// 3126 /// 3127	6352	6968	1631	1822	6454	7363	2119	2707	1089	5098.33	1971.67	0.386728	0.0348085
440836	6.26885	4.95454	0.700783	0.991826	5.6117	0.846305	0.150811			238327_at	ODF3B	440836	326	322	379	191	174	162	104	82	118	259	101.333	0.391248	0.0082209
643837	4.32349	10.1036	1.02794	4.36455	7.21356	2.69624	0.373774			1557055_s_at	LOC643837	643837	358	308	262	217	108	254	127	63	105	251.167	98.3333	0.391506	0.00642146
5777	295.159	208.405	100.726	52.6743	251.782	76.7003	0.30463			206687_s_at	PTPN6	5777	1860	2655	2573	849	906	1480	761	571	691	1720.5	674.333	0.39194	0.0219869
126003	56.0701	18.0391	6.92664	0.966906	37.0546	3.94677	0.106512			225870_s_at	TRAPPC5	126003	1520	2079	1805	862	872	1207	625	481	537	1390.83	547.667	0.393769	0.00830884
3621	28.0595	36.4429	9.37162	18.277	32.2512	13.8243	0.428644			208415_x_at	ING1	3621	1190	1296	1354	981	1030	1017	478	473	402	1144.67	451	0.394001	4.48e-05
165186	3.87918	6.7104	0.319496	0.813935	5.29479	0.566716	0.107033			236717_at	FAM179A	165186	43	21	22	86	155	287	49	50	22	102.333	40.3333	0.394137	0.206964
23623	9.92698	7.97144	5.22309	2.2637	8.94921	3.74339	0.418293			206949_s_at	RUSC1	23623	313	354	290	657	691	704	228	156	209	501.5	197.667	0.394151	0.0130409
11054	25.6745	24.8342	6.71298	14.1586	25.2543	10.4358	0.413229			202841_x_at	OGFR	11054	471	510	605	401	403	409	188	169	196	466.5	184.333	0.395141	0.000245566
1436	88.3774	52.3627	22.1776	14.4745	70.3701	18.3261	0.260424			203104_at	CSF1R	1436	2507	2747	2163	45	45	397	679	363	525	1317.33	522.333	0.396508	0.192522
1649	37.6043	133.788	8.3921	57.9995	85.6959	33.1958	0.387367			209383_at	DDIT3 /// NR1H3	10062 /// 1649	160	101	70	162	133	85	47	53	41	118.5	47	0.396624	0.00579756
29	12.9097	8.63122	2.04934	4.25908	10.7704	3.15421	0.292858			212895_s_at	ABR	29	1128	1222	1269	673	618	916	429	369	362	971	386.667	0.398215	0.00336296
2313	32.1155	33.3265	18.0563	9.3837	32.721	13.72	0.419303			204236_at	FLI1	2313	1466	1213	1497	1434	1161	1085	501	532	534	1309.33	522.333	0.398931	9.29e-05
971	44.6589	24.5338	8.68484	9.1981	34.5964	8.94147	0.258451			215925_s_at	CD72	971	192	168	237	241	219	212	114	68	76	211.5	86	0.406619	0.00133865
3118	220.773	47.6704	75.9878	12.0259	134.222	44.0069	0.327867			212671_s_at	HLA-DQA1 /// HLA-DQA2 /// LOC100294224 /// LOC100294317	100294224 /// 100294317 /// 3117 /// 3118	10972	9209	10080	10558	11878	9345	5531	3040	4054	10340.3	4208.33	0.406982	0.00341091
3117	810.615	727.226	215.559	196.909	768.921	206.234	0.268212			212671_s_at	HLA-DQA1 /// HLA-DQA2 /// LOC100294224 /// LOC100294317	100294224 /// 100294317 /// 3117 /// 3118	10972	9209	10080	10558	11878	9345	5531	3040	4054	10340.3	4208.33	0.406982	0.00341091
7453	155.841	237.32	63.1415	31.0238	196.581	47.0827	0.239508			200629_at	WARS	7453	3592	4811	3960	4458	5157	4855	1871	1857	1773	4472.17	1833.67	0.410018	9.86e-05
1843	102.511	94.1738	11.2061	6.85155	98.3426	9.02881	0.0918098			201041_s_at	DUSP1	1843	10004	8488	8462	9663	9826	7774	4944	4000	2208	9036.17	3717.33	0.411384	0.0101149
90522	43.2055	44.9501	27.3516	16.4927	44.0778	21.9221	0.497351			226437_at	YIF1B	90522	834	1173	1215	787	837	833	416	367	388	946.5	390.333	0.412397	0.000739588
962	148.863	90.547	32.5312	26.484	119.705	29.5076	0.246502			204118_at	CD48	962	4299	5818	5350	5789	5446	5217	2268	2223	2117	5319.83	2202.67	0.414048	2.35e-05
6050	379.365	216.489	83.4968	45.4128	297.927	64.4548	0.216344			206050_s_at	RNH1	6050	6635	6794	6941	7140	6967	6937	3248	2384	2961	6902.33	2864.33	0.41498	0.00225543
2950	681.791	509.166	227.77	166.277	595.479	197.023	0.330866			200824_at	GSTP1	2950	2126	2777	2387	2383	2629	2970	1133	786	1260	2545.33	1059.67	0.416317	0.000491702
64115	294.305	351.123	57.0701	24.1577	322.714	40.6139	0.125851			225373_at	C10orf54	64115	3417	3972	3137	2209	2283	2901	1407	1120	1203	2986.5	1243.33	0.416318	0.0010175
5547	165.169	153.632	71.5555	50.1761	159.4	60.8658	0.381842			201494_at	PRCP	5547	5304	5562	5900	5744	4989	4797	2334	2225	2237	5382.67	2265.33	0.420857	6.4e-06
79763	33.6413	47.811	13.0735	10.7172	40.7261	11.8954	0.292082			218893_at	ISOC2	79763	216	340	252	191	216	303	95	105	120	253	106.667	0.421607	0.00110898
64407	30.6892	3.82884	10.2209	6.19533	17.259	8.20811	0.475584			223809_at	RGS18	64407	855	623	942	869	532	700	344	316	298	753.5	319.333	0.4238	0.000948835
7416	144.388	179.103	79.9619	60.6222	161.746	70.2921	0.434583			212038_s_at	VDAC1	7416	1848	1762	1546	1799	1932	1619	707	774	753	1751	744.667	0.425281	3.51e-06
7277	23.4469	18.3995	2.04408	1.95278	20.9232	1.99843	0.0955128			212242_at	TUBA4A	7277	863	815	794	858	829	939	397	348	343	849.667	362.667	0.426834	8.17e-07
201799	30.7144	32.9994	8.05478	4.74019	31.8569	6.39749	0.200819			238063_at	TMEM154	201799	1028	1017	1397	550	358	514	388	500	152	810.667	346.667	0.427632	0.0466244
820	34.3141	11.4919	0.423131	2.1559	22.903	1.28952	0.0563035			210244_at	CAMP	820	20	45	41	107	122	145	39	44	20	80	34.3333	0.429167	0.0838648
9470	112.627	85.0639	42.1103	34.5506	98.8452	38.3305	0.387783			213571_s_at	EIF4E2	9470	2153	2647	3053	2357	1920	2358	1107	912	1098	2414.67	1039	0.430287	0.000167644
56935	50.9063	60.4759	14.2053	9.49217	55.6911	11.8488	0.212758			219806_s_at	C11orf75	56935	1445	1630	1646	2166	1878	1977	921	591	802	1790.33	771.333	0.430832	0.000347106
64744	64.3349	66.373	29.3137	8.7461	65.3539	19.0299	0.291182			225282_at	SMAP2	64744	4080	4100	3395	980	1017	1619	1276	994	1011	2531.83	1093.67	0.431966	0.0646707
5351	21.8807	10.7927	8.17412	5.95888	16.3367	7.0665	0.432553			200827_at	PLOD1	5351	262	292	287	186	186	207	101	100	108	236.667	103	0.435211	0.00109602
6282	404.397	154.972	142.524	52.8896	279.684	97.7069	0.349347			200660_at	S100A11	6282	1458	1750	1663	528	474	550	553	395	457	1070.5	468.333	0.43749	0.0613395
92714	50.2385	14.6797	17.6407	7.952	32.4591	12.7964	0.394231			226405_s_at	ARRDC1	92714	481	655	632	407	470	435	269	193	219	513.333	227	0.442208	0.000623559
91300	12.7277	11.793	2.12934	3.08459	12.2603	2.60696	0.212634			55705_at	C19orf22	91300	1975	2195	1977	2201	2288	2324	1135	820	922	2160	959	0.443981	0.000510706
80346	12.3371	8.68404	4.19109	0.681515	10.5106	2.4363	0.231796			218777_at	REEP4	80346	129	126	137	75	100	75	48	29	66	107	47.6667	0.445483	0.00886292
5366	98.8011	131.294	36.321	38.9599	115.048	37.6404	0.327173			204286_s_at	PMAIP1	5366	2607	1434	1988	3178	2766	1849	1400	1009	673	2303.67	1027.33	0.445956	0.00768908
64092	13.0394	13.8761	2.36028	5.7072	13.4577	4.03374	0.299734			220330_s_at	SAMSN1	64092	1258	1118	767	55	51	150	281	426	52	566.5	253	0.446602	0.252302
64412	10.1384	10.8067	6.27814	4.09997	10.4726	5.18905	0.495491			225884_s_at	GZF1	64412	1380	849	832	516	508	493	381	352	291	763	341.333	0.447357	0.0293967
6817	7.07696	3.99352	2.90679	2.54934	5.53524	2.72806	0.492854			203615_x_at	SULT1A1	6817	1296	1567	1353	496	568	696	499	445	403	996	449	0.450803	0.033351
10591	34.7537	30.8893	17.5759	7.01889	32.8215	12.2974	0.374675			39817_s_at	C6orf108	10591	754	988	803	853	870	787	456	332	352	842.5	380	0.451039	0.000253943
64847	8.9065	9.29188	3.16033	3.47158	9.09919	3.31595	0.364423			218164_at	SPATA20	64847	797	174	593	343	598	128	285	180	130	438.833	198.333	0.451956	0.0840225
2783	14.5551	16.5993	4.58714	3.93391	15.5772	4.26052	0.273511			200852_x_at	GNB2	2783	2362	2917	2653	1793	2151	2079	1197	892	1078	2325.83	1055.67	0.453887	0.000295938
92002	5.55478	4.55743	2.11434	1.04736	5.05611	1.58085	0.312661			226466_s_at	FAM58A	92002	945	1124	1117	809	794	1147	552	413	385	989.333	450	0.454852	0.000427081
5050	18.3885	19.0024	7.08513	4.90674	18.6955	5.99594	0.320716			203228_at	PAFAH1B3	5050	387	519	451	400	521	518	229	170	237	466	212	0.454936	0.00016896
10723	4.77683	11.2972	2.36473	5.37105	8.03704	3.86789	0.481258			218066_at	SLC12A7	10723	1772	1886	2319	1572	1310	1886	604	623	1251	1790.83	826	0.461238	0.0210619
65108	13.0683	36.6825	2.73762	7.09878	24.8754	4.9182	0.197713			200644_at	MARCKSL1	65108	602	669	811	1225	1186	1405	596	314	451	983	453.667	0.461512	0.0123277
5329	304.146	162.196	83.4818	33.5606	233.171	58.5212	0.25098			210845_s_at	PLAUR	5329	3550	2630	2043	315	438	664	799	623	805	1606.67	742.333	0.462033	0.174907
3574	8.8683	5.70002	0.872746	1.29697	7.28416	1.08486	0.148934			206693_at	IL7	3574	81	57	43	22	13	22	20	22	13	39.6667	18.3333	0.462185	0.101816
4684	16.2935	15.3302	0.823168	1.87123	15.8119	1.3472	0.0852019			212843_at	NCAM1	4684	29	28	43	76	68	101	45	21	14	57.5	26.6667	0.463768	0.0831198
6455	6.6241	8.37609	1.63924	5.27918	7.5001	3.45921	0.461222			201851_at	SH3GL1	6455	295	364	395	177	203	263	147	133	115	282.833	131.667	0.465527	0.00687718
6615	22.6931	3.50826	2.96974	3.61341	13.1007	3.29158	0.251252			219480_at	SNAI1	6615	168	145	184	147	184	69	90	50	69	149.5	69.6667	0.465998	0.00672187
302	1285.6	1212.05	124.181	89.3601	1248.82	106.77	0.0854969			201590_x_at	ANXA2	302	8005	8226	8276	6845	7011	7563	3700	3325	3712	7654.33	3579	0.467578	2.49e-06
3689	589.329	596.211	136.58	84.7586	592.77	110.669	0.186699			202803_s_at	ITGB2	3689	8658	9267	8752	6999	7021	7518	3866	3502	3910	8035.83	3759.33	0.467821	5.57e-05
10581	473.833	214.657	180.896	87.893	344.245	134.395	0.390404			201315_x_at	IFITM2	10581	5852	5431	4165	925	755	2202	2270	1466	823	3221.67	1519.67	0.471702	0.137077
9114	172.444	179.125	99.4087	73.6244	175.784	86.5165	0.492174			212041_at	ATP6V0D1	9114	2206	2507	2009	1334	1771	1898	997	792	980	1954.17	923	0.472324	0.000878637
1471	2047.62	254.853	114.609	122.152	1151.24	118.381	0.102829			201360_at	CST3	1471	8210	9363	8005	9589	9170	9332	3658	3966	5054	8944.83	4226	0.472452	0.00099623
3028	130.886	118.86	58.6662	32.3688	124.873	45.5175	0.364509			202282_at	HSD17B10	3028	2075	3007	2581	1652	2085	2565	1072	930	1318	2327.5	1106.67	0.475474	0.00105624
150223	7.41268	3.15383	1.74992	0.862844	5.28325	1.30638	0.247269			227042_at	YDJC	150223	309	330	422	300	263	300	181	108	169	320.667	152.667	0.476091	0.00222966
11000	15.8361	3.01305	0.814159	0.558416	9.42459	0.686287	0.0728188			222217_s_at	SLC27A3	11000	597	877	701	264	319	481	253	250	271	539.833	258	0.477925	0.0312665
2593	8.15455	4.60219	3.00115	1.09223	6.37837	2.04669	0.320879			1552473_at	GAMT	2593	221	259	183	287	259	251	101	121	127	243.333	116.333	0.478082	0.000144431
27166	38.746	32.9981	5.96615	4.5274	35.872	5.24677	0.146264			223032_x_at	PRELID1	27166	3577	4334	3655	1696	1946	2240	1471	1301	1415	2908	1395.67	0.47994	0.0186276
5306	6.16487	8.55212	3.88126	3.17254	7.35849	3.5269	0.479296			201190_s_at	PITPNA	5306	2532	2097	2310	2494	2521	2312	1210	1066	1197	2377.67	1157.67	0.486892	1.7e-06
10383	284.905	274.514	40.8264	48.3757	279.709	44.6011	0.159455			213726_x_at	TUBB2C	10383	1305	1432	1393	874	674	843	593	478	520	1086.83	530.333	0.487962	0.00787116
131474	9.13357	2.81526	3.2982	2.28064	5.97441	2.78942	0.466895			229595_at	CHCHD4	131474	449	470	548	510	427	498	245	217	247	483.667	236.333	0.488629	6.74e-06
2948	38.985	44.3369	5.14126	7.8316	41.6609	6.48643	0.155696			210912_x_at	GSTM4	2948	97	165	115	137	193	135	101	41	64	140.333	68.6667	0.489311	0.0267389
10402	7.28082	3.64203	2.59946	2.66731	5.46142	2.63339	0.48218			210942_s_at	ST3GAL6	10402	597	813	931	672	526	510	189	371	435	674.833	331.667	0.491479	0.0170866
51295	27.7841	36.2434	12.6404	11.5334	32.0137	12.0869	0.377555			218225_at	ECSIT	51295	294	398	409	227	262	308	171	129	168	316.333	156	0.493151	0.00212126
10140	81.131	76.5284	33.6879	31.4189	78.8297	32.5534	0.412959			202704_at	TOB1	10140	6187	4355	4625	1689	1615	1856	2028	1931	1074	3387.83	1677.67	0.495203	0.0876383
55268	13.2644	8.3299	4.62815	4.42143	10.7972	4.52479	0.419072			218552_at	ECHDC2	55268	533	242	642	477	320	227	288	159	164	406.833	203.667	0.500615	0.0404458
2990	110.54	187.951	64.8706	52.3776	149.245	58.6241	0.392804			202605_at	GUSB	2990	3536	4253	3726	3597	4215	3980	2180	1724	1930	3884.5	1944.67	0.500622	7.02e-05
6275	1183.36	1037.36	115.909	72.4544	1110.36	94.1819	0.0848211			203186_s_at	S100A4	6275	7264	7120	7108	1323	1227	2826	2863	2113	1753	4478	2243	0.500893	0.130947
6916	48.4116	46.1044	23.3256	15.12	47.258	19.2228	0.406762			208130_s_at	TBXAS1	6916	2009	2324	1909	790	1034	1287	949	666	746	1558.83	787	0.504865	0.0257755
51324	28.155	25.1459	15.4672	9.5297	26.6504	12.4985	0.468978			217827_s_at	SPG21	51324	2802	3258	2892	2579	2698	2712	1438	1326	1538	2823.5	1434	0.50788	5.95e-06
28958	54.8759	17.8476	16.2708	12.7935	36.3617	14.5322	0.399656			218026_at	CCDC56	28958	483	573	728	667	486	649	299	251	362	597.667	304	0.508645	0.000916794
26996	19.3462	34.4774	3.75579	7.36743	26.9118	5.56161	0.206661			223423_at	GPR160	26996	1692	1708	1855	1952	2037	2170	957	1003	949	1902.33	969.667	0.509725	4.15e-05
637	136.567	309.26	76.4692	81.0613	222.914	78.7652	0.353344			211725_s_at	BID	637	1762	1948	1706	1235	1338	1815	903	745	868	1634	838.667	0.51326	0.000548293
25796	145.59	26.3512	34.9833	4.47475	85.9704	19.729	0.229487			218387_s_at	PGLS	25796	1492	1957	1793	1501	1402	2076	904	800	920	1703.5	874.667	0.513453	0.000457903
3119	1587.38	1158.53	578.931	332.009	1372.95	455.47	0.331744			212998_x_at	HLA-DQB1 /// LOC100294318	100294318 /// 3119	11844	10799	13494	13024	10996	11050	7915	5226	5243	11867.8	6128	0.516354	0.00940476
10587	12.2642	5.52067	4.69171	1.27362	8.89246	2.98267	0.335415			211177_s_at	TXNRD2	10587	175	206	246	143	185	164	103	98	88	186.5	96.3333	0.516533	0.00118294
6303	381.17	558.882	153.313	234.608	470.026	193.96	0.412659			210592_s_at	SAT1	6303	9676	8256	7873	8630	8727	8115	4915	4403	3973	8546.17	4430.33	0.5184	6.19e-05
9960	35.6606	49.1345	15.8461	24.4034	42.3975	20.1247	0.474668			221654_s_at	USP3	9960	3792	4463	3789	2041	2473	2360	1582	1802	1522	3153	1635.33	0.518659	0.0122
51092	16.661	4.32199	6.47556	1.66933	10.4915	4.07244	0.388165			56256_at	SIDT2	51092	1918	2613	3125	1723	732	1638	1098	659	1293	1958.17	1016.67	0.519193	0.0459449
7965	22.4417	15.1093	8.49545	3.63344	18.7755	6.06444	0.322998			209971_x_at	AIMP2	7965	1018	1189	1130	837	630	911	495	487	507	952.5	496.333	0.521085	0.00279132
842	25.433	17.2847	8.02043	7.74693	21.3589	7.88368	0.369106			203984_s_at	CASP9	842	921	581	763	644	575	589	367	385	310	678.833	354	0.521483	0.00147702
64651	72.2672	149.502	29.1827	38.35	110.884	33.7663	0.304518			225557_at	CSRNP1	64651	3777	2090	2130	2154	2115	1541	1595	974	1033	2301.17	1200.67	0.521764	0.0201967
307	39.5325	26.8121	19.7293	12.408	33.1723	16.0686	0.4844			201301_s_at	ANXA4	307	1944	2271	1998	3322	2890	2729	1300	1225	1434	2525.67	1319.67	0.522502	0.00231142
6472	33.8785	30.5232	17.5037	12.5772	32.2009	15.0404	0.467082			214096_s_at	SHMT2	6472	1102	1554	1383	1088	1247	1377	660	600	770	1291.83	676.667	0.523803	0.000234209
80273	106.69	77.4304	44.7448	29.2971	92.0602	37.021	0.402139			212434_at	GRPEL1	80273	2134	1932	1918	1632	2006	1754	1055	987	938	1896	993.333	0.52391	1.52e-05
7384	313.804	307.142	184.782	80.3214	310.473	132.552	0.426934			201903_at	UQCRC1	7384	3288	4205	3695	3390	3372	3172	1944	1609	2005	3520.33	1852.67	0.526276	8.55e-05
7533	10.3446	4.97127	3.03464	2.79173	7.65794	2.91318	0.380414			201020_at	YWHAH	7533	294	184	322	169	215	155	123	107	123	223.167	117.667	0.527259	0.0128608
53827	311.467	378.188	157.812	142.857	344.827	150.334	0.435969			218084_x_at	FXYD5	53827	2149	3740	2431	619	831	1354	1039	820	1077	1854	978.667	0.527868	0.12646
27180	21.6014	1.49211	7.82567	2.16452	11.5467	4.99509	0.432598			210569_s_at	SIGLEC9	27180	29	19	37	11	7	9	9	5	16	18.6667	10	0.535714	0.184786
9158	115.914	125.711	50.4047	33.4634	120.813	41.934	0.3471			202041_s_at	FIBP	9158	1325	1539	1518	1123	1215	1210	775	627	730	1321.67	710.667	0.537705	0.000154607
83442	1117.14	1076.16	608.638	376.192	1096.65	492.415	0.449018			221269_s_at	SH3BGRL3	83442	3369	4757	3274	1212	1496	1914	1698	1193	1429	2670.33	1440	0.539259	0.0791122
10589	79.5585	107.293	26.1041	29.3221	93.426	27.7131	0.296632			203258_at	DRAP1	10589	868	1054	1144	557	575	798	508	341	499	832.667	449.333	0.539632	0.0115162
7321	12.1815	5.54914	6.35343	2.17745	8.86531	4.26544	0.481139			211764_s_at	UBE2D1	7321	1046	1085	1077	657	459	630	395	398	549	825.667	447.333	0.541784	0.0197616
23608	35.5045	24.0312	14.6216	15.144	29.7678	14.8828	0.499962			201285_at	MKRN1	23608	2973	3028	2943	2799	2542	2388	1686	1632	1228	2778.83	1515.33	0.545313	0.00171709
1212	13.2246	16.2003	4.91608	2.60239	14.7125	3.75924	0.255513			206284_x_at	CLTB	1212	628	799	972	788	842	859	521	412	401	814.667	444.667	0.545827	0.00060082
57418	65.165	55.6612	29.0233	17.7403	60.4131	23.3818	0.387033			209461_x_at	WDR18	57418	697	782	963	666	608	716	381	353	480	738.667	404.667	0.547834	0.00130893
64951	179.231	211.277	64.0259	45.339	195.254	54.6825	0.280058			224948_at	MRPS24	64951	3377	4316	3792	3111	2907	3735	2019	1742	2060	3539.67	1940.33	0.548168	0.000288723
1089	9.16172	6.56611	0.564116	0.15968	7.86391	0.361898	0.0460201			207205_at	CEACAM4	1089	254	226	301	74	125	103	105	92	100	180.5	99	0.548476	0.0824822
84769	12.6694	4.23573	4.17748	4.25695	8.45256	4.21722	0.498928			223473_at	MPV17L2	84769	150	178	147	111	150	163	73	85	89	149.833	82.3333	0.549499	0.000346882
25911	11.467	4.627	2.36619	3.61681	8.04701	2.9915	0.371753			226009_at	RP11-529I10.4	25911	180	195	221	201	165	210	114	93	116	195.333	107.667	0.551195	0.000174377
4778	13.0559	5.59526	0.410731	2.32525	9.32556	1.36799	0.146693			209930_s_at	NFE2	4778	34	73	61	4	18	16	21	18	18	34.3333	19	0.553398	0.228208
6576	7.86418	2.49242	2.36175	1.92535	5.1783	2.14355	0.413948			210010_s_at	SLC25A1	6576	204	241	183	162	273	235	149	98	114	216.333	120.333	0.55624	0.00490203
7390	37.8306	14.4681	12.0578	3.12869	26.1493	7.59326	0.29038			203031_s_at	UROS	7390	499	636	562	469	479	512	321	322	239	526.167	294	0.558758	0.00125479
3638	31.8056	9.86231	3.89324	2.62354	20.834	3.25839	0.156398			201626_at	INSIG1	3638	2238	1743	1428	2329	2308	2304	1171	1200	1081	2058.33	1150.67	0.559028	0.00170091
192286	225.598	221.752	108.96	96.838	223.675	102.899	0.460038			209329_x_at	HIGD2A	192286	3841	4350	4055	3775	3379	3754	2401	1987	2087	3859	2158.33	0.559299	8.46e-05
51192	82.8476	58.2545	41.6436	26.7404	70.551	34.192	0.484641			221058_s_at	CKLF	51192	2858	3162	3195	2674	2430	2777	1644	1623	1530	2849.33	1599	0.561184	7.1e-05
51116	34.6998	37.098	13.6093	14.4567	35.8989	14.033	0.390902			218001_at	MRPS2	51116	233	290	300	221	254	232	167	128	135	255	143.333	0.562092	0.000701927
51042	33.3964	24.9109	12.3741	10.1114	29.1536	11.2428	0.385639			204175_at	ZNF593	51042	96	124	98	79	68	121	52	62	51	97.6667	55	0.56314	0.00419579
3459	71.3732	197.223	30.8885	64.2591	134.298	47.5738	0.35424			202727_s_at	IFNGR1	3459	3199	3010	2968	2661	3123	3073	1581	1900	1598	3005.67	1693	0.563269	0.000372073
84266	52.7076	67.8487	29.1909	26.0019	60.2781	27.5964	0.457818			227878_s_at	ALKBH7	84266	429	560	555	347	372	444	240	242	282	451.167	254.667	0.564463	0.00218819
1445	35.9391	37.7534	16.8975	17.4858	36.8463	17.1917	0.466579			202329_at	CSK	1445	1545	2068	1810	1252	1352	1911	997	828	982	1656.33	935.667	0.564902	0.00199158
5518	140.568	146.603	84.2588	51.152	143.586	67.7054	0.471533			200695_at	PPP2R1A	5518	1070	1244	1244	946	1201	826	602	572	675	1088.5	616.333	0.566223	0.000651753
3576	41.0861	345.226	0.640463	10.2559	193.156	5.44817	0.028206			202859_x_at	IL8	3576	98	81	91	1256	649	135	423	63	168	385	218	0.566234	0.479118
1211	90.6823	71.9438	37.9173	13.8663	81.3131	25.8918	0.318421			200960_x_at	CLTA	1211	2371	2895	2858	2289	2059	2247	1395	1222	1606	2453.17	1407.67	0.573816	0.000754884
29099	95.8329	84.5714	37.0404	37.4732	90.2022	37.2568	0.413037			218072_at	COMMD9	29099	1072	1543	1351	767	763	1032	668	527	682	1088	625.667	0.575061	0.0139367
2771	56.4069	69.6377	24.6499	30.6114	63.0223	27.6306	0.438426			201040_at	GNAI2	2771	1536	1974	1940	1194	1456	1182	996	819	860	1547	891.667	0.576384	0.00457591
160622	7.3032	11.3152	2.73655	5.37804	9.30921	4.0573	0.435837			228263_at	GRASP	160622	1010	762	846	212	274	243	540	338	94	557.833	324	0.580819	0.271379
5216	3779.96	2261.13	1401.74	163.492	3020.55	782.617	0.259098			200634_at	PFN1	5216	2045	2149	2395	1480	1745	1299	1242	885	1107	1852.17	1078	0.582021	0.00614963
10287	146.144	150.429	96.6675	47.559	148.286	72.1132	0.486311			204336_s_at	RGS19	10287	2367	2875	2376	1720	1670	2004	1409	1232	1155	2168.67	1265.33	0.583461	0.00374504
10165	10.3943	17.1676	6.22309	6.02802	13.781	6.12555	0.444494			203775_at	SLC25A13	10165	803	808	814	675	687	694	467	428	415	746.833	436.667	0.584691	2.66e-05
578	60.1948	91.1481	33.8708	25.0174	75.6715	29.4441	0.389104			203728_at	BAK1	578	244	114	135	131	132	94	116	75	58	141.667	83	0.585882	0.0723298
28956	124.835	76.5957	53.7908	29.9499	100.716	41.8704	0.415729			218291_at	ROBLD3	28956	679	878	912	502	476	674	401	388	421	686.833	403.333	0.587236	0.0121531
1604	71.3225	139.014	33.4848	16.1887	105.168	24.8368	0.236162			201925_s_at	CD55	1604	2721	1763	1852	943	829	909	913	1034	704	1502.83	883.667	0.588	0.101984
4711	102.673	52.7921	43.5469	20.7327	77.7323	32.1398	0.413468			203621_at	NDUFB5	4711	3395	3547	3682	3875	3523	3386	2114	2030	2186	3568	2110	0.591368	7.5e-07
79005	164.972	157.408	76.8524	66.5358	161.19	71.6941	0.44478			218672_at	SCNM1	79005	1081	1446	1408	1008	860	1224	683	626	772	1171.17	693.667	0.592287	0.00286122
1175	166.364	189.918	70.437	62.4806	178.141	66.4588	0.373068			211047_x_at	AP2S1	1175	4180	5196	4786	3893	3884	4628	2687	2185	3039	4427.83	2637	0.595551	0.00277334
2859	23.3943	69.2988	0.0805641	0.205242	46.3466	0.142903	0.00308336			210264_at	GPR35	2859	162	187	118	169	138	171	84	96	102	157.5	94	0.596825	0.000984081
6182	42.2113	27.4874	19.7886	8.46623	34.8493	14.1274	0.405385			203931_s_at	MRPL12	6182	279	334	323	274	308	300	183	144	220	303	182.333	0.60176	0.0176449
124599	90.6397	72.3538	25.4177	10.3169	81.4967	17.8673	0.21924			1554173_at	CD300LB	124599	74	76	100	38	15	39	38	26	39	57	34.3333	0.602339	0.144711
50856	226.884	101.433	21.8745	16.9733	164.158	19.4239	0.118324			219947_at	CLEC4A	50856	5333	5573	5252	2097	1866	3507	2831	2409	1888	3938	2376	0.603352	0.0771761
9943	11.6585	15.6566	3.62445	3.61681	13.6576	3.62063	0.265101			202696_at	OXSR1	9943	994	553	811	984	978	568	500	522	454	814.667	492	0.603928	0.011766
26119	14.6535	7.27362	1.18456	0.393619	10.9636	0.789092	0.071974			57082_at	LDLRAP1	26119	168	212	230	119	156	131	108	94	106	169.333	102.667	0.606299	0.0128683
64419	125.859	113.341	76.6955	33.4534	119.6	55.0744	0.460488			222143_s_at	MTMR14	64419	1779	2334	2090	1604	1570	1786	1127	957	1314	1860.5	1132.67	0.608797	0.00317108
4084	22.1493	51.1671	5.07223	9.09695	36.6582	7.08459	0.193261			226275_at	MXD1	4084	1831	1409	891	548	708	692	751	826	283	1013.17	620	0.611943	0.185676
9296	197.359	247.411	109.632	96.3464	222.385	102.989	0.463111			201527_at	ATP6V1F	9296	1881	2308	1881	1539	1432	1863	1238	1068	1033	1817.33	1113	0.612436	0.00174586
84305	24.5585	15.6321	7.76235	10.6722	20.0953	9.2173	0.458679			242304_at	WIBG	84305	1032	1295	960	610	685	762	541	583	521	890.667	548.333	0.615644	0.0212278
55255	71.7072	46.6486	33.1288	22.9423	59.1779	28.0355	0.47375			222503_s_at	WDR41	55255	1586	1640	1852	2770	3006	2218	1322	1297	1430	2178.67	1349.67	0.619492	0.0186804
116844	9.42464	15.4181	2.08033	6.814	12.4214	4.44717	0.358025			228648_at	LRG1	116844	46	57	55	37	26	40	24	27	30	43.5	27	0.62069	0.0168232
4055	37.1889	11.8052	5.99208	2.01098	24.4971	4.00153	0.163347			203005_at	LTBR	4055	130	158	141	71	76	78	54	73	77	109	68	0.623853	0.0508551
51079	297.035	255.521	139.91	102.597	276.278	121.253	0.438882			220864_s_at	NDUFA13	51079	2569	3223	3295	2671	2386	3093	1845	1616	1916	2872.83	1792.33	0.62389	0.000539109
11230	8.84849	11.3871	6.34898	1.06812	10.1178	3.70855	0.366538			203456_at	PRAF2	11230	51	68	109	78	88	73	59	44	43	77.8333	48.6667	0.625268	0.0182275
4724	145.059	114.356	57.9874	60.3429	129.708	59.1652	0.456142			209303_at	NDUFS4	4724	924	872	1212	1700	1271	1284	743	704	826	1210.5	757.667	0.625912	0.0125608
9516	365.22	505.193	187.874	158.394	435.206	173.134	0.397821			200704_at	LITAF	9516	7378	6166	6869	5490	6276	6062	4278	3964	3817	6373.5	4019.67	0.630684	0.00012844
6715	8.61279	1.94326	1.33561	1.61621	5.27802	1.47591	0.279634			204675_at	SRD5A1	6715	649	993	652	574	503	649	491	377	403	670	423.667	0.632338	0.0159104
29107	157.925	125.612	62.5463	32.5571	141.768	47.5517	0.335418			218708_at	NXT1	29107	2730	2101	1711	1019	1014	1273	1115	927	1072	1641.33	1038	0.632413	0.0826565
8436	4.52591	6.44189	0.744127	3.67293	5.4839	2.20853	0.40273			222717_at	SDPR	8436	57	27	40	16	3	15	20	17	13	26.3333	16.6667	0.632911	0.287473
1396	519.424	623.763	214.051	159.672	571.593	186.861	0.326913			205081_at	CRIP1	1396	1563	1542	1896	1144	1125	1361	972	754	1006	1438.5	910.667	0.633067	0.00777063
9144	590.82	804.675	206.657	156.294	697.748	181.475	0.260087			201079_at	SYNGR2	9144	2367	2549	2647	1529	1426	1765	1467	1142	1292	2047.17	1300.33	0.635187	0.0185569
2217	538.16	836.496	179.466	142.303	687.328	160.885	0.234072			218831_s_at	FCGRT	2217	3233	3659	3349	3185	3436	3553	2601	1807	2080	3402.5	2162.67	0.635611	0.0243384
2631	20.6658	12.3215	7.04018	5.94593	16.4937	6.49306	0.39367			201816_s_at	GBAS	2631	2702	2928	2670	2533	2352	2514	1672	1683	1641	2616.5	1665.33	0.636474	6.01e-05
93100	38.6492	6.64277	5.84078	2.83964	22.646	4.34021	0.191655			226707_at	NAPRT1	93100	1215	1087	1483	804	753	587	193	678	1039	988.167	636.667	0.644291	0.291439
64005	29.2753	23.4863	8.49959	8.62608	26.3808	8.56283	0.324586			244654_at	MYO1G	64005	719	775	715	563	719	608	506	413	403	683.167	440.667	0.645035	0.00227421
5867	20.5122	6.93631	5.4945	4.49176	13.7243	4.99313	0.363818			203581_at	RAB4A	5867	1762	1914	1741	1827	1656	1982	1213	1136	1173	1813.67	1174	0.647307	1.06e-05
933	68.278	46.5484	1.23968	1.16969	57.4132	1.20469	0.0209828			204581_at	CD22	933	77	160	134	123	124	376	137	120	65	165.667	107.333	0.647887	0.270415
55766	4.75193	6.17269	2.36994	2.20502	5.46231	2.28748	0.418775			225245_x_at	H2AFJ	55766	593	909	724	868	859	972	542	576	478	820.833	532	0.648122	0.0028176
23344	94.4146	104.83	55.3443	30.457	99.6221	42.9006	0.430634			208858_s_at	ESYT1	23344	1735	2031	1878	1311	1377	1707	1080	1066	1121	1673.17	1089	0.650862	0.00352528
381	222.444	190.987	89.5843	47.415	206.716	68.4997	0.331371			201526_at	ARF5	381	742	856	907	477	526	554	476	379	471	677	442	0.65288	0.0252417
9553	35.5588	21.2711	13.4144	13.3724	28.4149	13.3934	0.471351			203781_at	MRPL33	9553	1520	1593	1537	1000	859	954	821	835	787	1243.83	814.333	0.654697	0.0265998
54331	22.0718	27.6404	13.218	9.27899	24.8561	11.2485	0.452545			224964_s_at	GNG2	54331	3375	3108	3398	3422	3226	2938	2095	2175	2110	3244.5	2126.67	0.655468	1.15e-05
406	6.24205	5.19528	1.61329	3.83596	5.71866	2.72462	0.476444			209824_s_at	ARNTL	406	533	658	749	387	390	437	323	354	361	525.667	346	0.658212	0.0321035
3939	461.024	436.679	148.043	77.0492	448.851	112.546	0.250743			200650_s_at	LDHA	3939	7860	8102	6491	7746	8063	8264	4852	5145	5381	7754.33	5126	0.66105	5.8e-05
389	233.992	174.232	68.3923	22.8638	204.112	45.6281	0.223545			200885_at	RHOC	389	719	988	1078	684	820	940	617	470	647	871.5	578	0.663224	0.0116347
5445	104.502	60.5587	25.2677	15.8308	82.5302	20.5492	0.248991			201876_at	PON2	5445	2803	2481	3211	2675	2242	2369	1639	1890	1719	2630.17	1749.33	0.665104	0.00100984
687	5.09172	5.65146	1.92957	1.36752	5.37159	1.64855	0.306901			203543_s_at	KLF9	687	1800	988	1221	432	435	502	543	834	420	896.333	599	0.668278	0.284114
374	133.227	335.137	82.0115	43.0011	234.182	62.5063	0.266913			205239_at	AREG	374	4293	1602	2900	948	285	474	1305	2082	144	1750.33	1177	0.672443	0.524606
64949	37.6516	28.1186	14.1162	2.22444	32.8851	8.17031	0.248451			225196_s_at	MRPS26	64949	413	430	575	323	297	375	280	225	307	402.167	270.667	0.673021	0.0266896
7386	149.618	39.5512	28.2616	12.4189	94.5844	20.3403	0.215049			208909_at	UQCRFS1	7386	3918	4721	4169	3564	3642	3918	2646	2712	2720	3988.67	2692.67	0.675079	0.000567678
5912	7.90882	9.63803	4.54409	2.99441	8.77342	3.76925	0.429622			213923_at	RAP2B	5912	5242	5756	4335	5107	4631	5225	3659	3458	3154	5049.33	3423.67	0.678043	0.000369713
2117	164.695	101.379	103.635	19.6067	133.037	61.621	0.463185			1552423_at	ETV3	2117	691	401	507	596	505	388	455	391	206	514.667	350.667	0.681347	0.143037
6470	11.3559	7.84249	1.62428	3.52491	9.59921	2.5746	0.268209			224954_at	SHMT1	6470	373	324	370	415	361	417	251	261	258	376.667	256.667	0.681416	0.000300497
1511	11.5771	3.49239	0.409149	4.79472	7.53474	2.60194	0.345325			205653_at	CTSG	1511	44	49	42	33	33	60	30	35	24	43.5	29.6667	0.681992	0.0347836
2878	13.7864	4.59545	0.72954	1.85855	9.19093	1.29404	0.140796			214091_s_at	GPX3	2878	275	134	206	115	233	66	91	109	151	171.5	117	0.682216	0.184012
282969	53.4252	44.4143	28.4217	18.2894	48.9197	23.3555	0.477425			230259_at	C10orf125	282969	508	425	469	434	557	564	374	316	320	492.833	336.667	0.683125	0.00160629
4708	286.681	162.392	129.15	62.4468	224.537	95.7983	0.426649			218200_s_at	NDUFB2	4708	3557	4803	4597	4077	3269	4283	2897	2612	2908	4097.67	2805.67	0.684699	0.00221596
10493	10.3389	9.07392	4.6829	3.279	9.70642	3.98095	0.410136			208626_s_at	VAT1	10493	152	147	189	288	286	305	178	137	155	227.833	156.667	0.687637	0.0665005
55049	58.7009	24.8703	21.7393	1.53231	41.7856	11.6358	0.278464			51200_at	C19orf60	55049	976	729	801	785	930	755	733	472	507	829.333	570.667	0.688103	0.0650715
64960	121.01	77.254	52.4397	41.2744	99.132	46.857	0.472673			226296_s_at	MRPS15	64960	2624	3630	3038	2549	2567	3082	2154	1858	2058	2915	2023.33	0.694111	0.00267098
10797	110.238	131.747	25.9372	28.2342	120.993	27.0857	0.223862			201761_at	MTHFD2	10797	2113	1850	1634	1267	1091	1543	1258	1024	1019	1583	1100.33	0.695094	0.0268728
30817	12.817	21.9339	7.7414	8.38314	17.3754	8.06227	0.464004			232009_at	EMR2	30817	855	654	862	86	41	266	307	410	247	460.667	321.333	0.69754	0.420385
84316	39.4368	39.092	19.2421	11.1936	39.2644	15.2178	0.387573			224512_s_at	LSMD1	84316	1314	1740	1627	763	766	1120	920	759	878	1221.67	852.333	0.697681	0.0840359
3418	91.4062	57.4222	51.2845	6.23204	74.4142	28.7583	0.386462			210046_s_at	IDH2	3418	1744	2254	2213	2485	2583	2813	1673	1418	1848	2348.67	1646.33	0.700965	0.00998706
1774	21.4611	25.4026	9.40811	10.0273	23.4319	9.71771	0.414722			203912_s_at	DNASE1L1	1774	508	576	666	495	643	505	437	385	372	565.5	398	0.703802	0.00252266
25976	78.8447	163.253	11.6523	17.7642	121.049	14.7082	0.121507			212665_at	TIPARP	25976	1639	809	931	789	633	589	616	721	561	898.333	632.667	0.704267	0.156786
217	436.325	534.101	118.049	114.662	485.213	116.356	0.239803			201425_at	ALDH2	217	8986	9733	9119	7650	7714	8160	6654	6042	5406	8560.33	6034	0.704879	0.00296161
10440	154.343	165.887	55.8376	72.4602	160.115	64.1489	0.400642			215171_s_at	TIMM17A	10440	2240	1923	2163	2442	2228	2364	1694	1411	1609	2226.67	1571.33	0.705689	0.00194682
221002	15.7492	12.6457	2.33474	2.79551	14.1975	2.56513	0.180675			230563_at	RASGEF1A	221002	348	209	517	575	586	360	376	271	274	432.5	307	0.709827	0.118693
29108	319.5	236.145	166.245	63.2367	277.823	114.741	0.413			221666_s_at	PYCARD	29108	2841	2994	3235	3161	3108	3287	2243	2042	2342	3104.33	2209	0.711586	0.000850072
382	41.4217	50.1105	21.903	20.3261	45.7661	21.1146	0.461358			224788_at	ARF6	382	3894	3894	3832	5333	5177	4850	3037	3404	3198	4496.67	3213	0.714529	0.00528655
56882	26.7994	55.7896	10.5185	16.5134	41.2945	13.5159	0.327306			218157_x_at	CDC42SE1	56882	2752	2828	3345	1804	1706	1806	1764	1805	1525	2373.5	1698	0.715399	0.0630506
9168	1404.63	1455	527.449	473.052	1429.82	500.25	0.34987			217733_s_at	TMSB10	9168	13622	13894	14494	13108	12692	13517	9979	9590	9631	13554.5	9733.33	0.718089	4.18e-06
5694	334.876	326.259	211.646	118.157	330.568	164.902	0.498844			208827_at	PSMB6	5694	3159	4019	3259	2976	3355	3657	2544	2231	2574	3404.17	2449.67	0.719608	0.00153025
293	2021.45	2547.89	999.18	795.459	2284.67	897.32	0.392756			212826_s_at	SLC25A6	293	11035	11142	11367	10802	11187	11082	8000	7328	8670	11102.5	7999.33	0.720498	0.0126785
3281	95.1893	54.3625	41.8185	32.8661	74.7759	37.3423	0.499389			200941_at	HSBP1	3281	1436	1683	1721	945	857	1124	896	910	995	1294.33	933.667	0.721349	0.0641167
3115	4308.89	3513.47	1105.71	830.035	3911.18	967.873	0.247463			201137_s_at	HLA-DPB1	3115	14474	13901	13024	12860	12966	13926	8475	11035	9846	13525.2	9785.33	0.723491	0.0252258
4830	27.0275	23.6481	12.8201	8.58492	25.3378	10.7025	0.422394			201268_at	NME1 /// NME1-NME2 /// NME2	4830 /// 4831 /// 654364	5843	6711	5825	6254	6363	6958	4703	4257	4781	6325.67	4580.33	0.724087	0.000324715
4831	67.8707	74.2946	33.1702	24.5785	71.0826	28.8743	0.406208			201268_at	NME1 /// NME1-NME2 /// NME2	4830 /// 4831 /// 654364	5843	6711	5825	6254	6363	6958	4703	4257	4781	6325.67	4580.33	0.724087	0.000324715
84326	58.0528	43.3285	27.604	17.638	50.6906	22.621	0.446256			227378_x_at	C16orf13	84326	308	417	471	428	345	398	271	306	285	394.5	287.333	0.728348	0.00550585
3122	11868.6	10794.3	4389.36	3766.38	11331.5	4077.87	0.359872			208894_at	HLA-DRA	3122	16369	15369	14100	13000	16769	15285	10603	11968	10540	15148.7	11037	0.728579	0.00104025
5202	115.126	95.3647	64.4529	37.8225	105.245	51.1377	0.48589			218336_at	PFDN2	5202	2313	2394	2170	3191	3199	2707	1872	1888	2066	2662.33	1942	0.729435	0.00973809
483	138.783	130.438	72.6349	34.7862	134.61	53.7105	0.399008			208836_at	ATP1B3	483	5692	4034	3536	4233	4120	3464	3132	2960	3061	4179.83	3051	0.729933	0.0180598
6132	866.15	759.106	439.613	342.745	812.628	391.179	0.481375			200936_at	RPL8	6132	12287	13211	13495	11967	14429	13191	9495	8763	10457	13096.7	9571.67	0.730848	0.00367367
51181	123.207	83.7367	68.2314	31.1395	103.472	49.6855	0.480183			217973_at	DCXR	51181	427	888	746	620	523	733	538	440	461	656.167	479.667	0.731013	0.0520651
51248	38.4734	14.2523	17.579	6.0226	26.3629	11.8008	0.447629			223037_at	PDZD11	51248	212	224	285	333	251	276	213	166	199	263.5	192.667	0.731183	0.0180807
4097	4.95782	6.60903	2.20424	1.94821	5.78343	2.07622	0.358995			204970_s_at	MAFG	4097	946	1215	992	599	708	783	742	614	563	873.833	639.667	0.732024	0.0614639
7431	2113.85	3909.27	670.283	174.758	3011.56	422.521	0.1403			201426_s_at	VIM	7431	11016	11099	11459	10671	10933	10693	7675	8369	8103	10978.5	8049	0.73316	0.000532558
4715	190.924	178.601	99.0922	53.8653	184.762	76.4787	0.41393			222992_s_at	NDUFB9	4715	1906	2360	2050	1758	1623	1920	1479	1327	1457	1936.17	1421	0.733924	0.00321193
1263	17.8338	31.9276	3.26854	4.32667	24.8807	3.7976	0.152633			204958_at	PLK3	1263	280	219	181	209	245	202	194	149	149	222.667	164	0.736527	0.0331068
6150	48.5059	6.89047	2.55165	0.520039	27.6982	1.53584	0.0554493			213897_s_at	MRPL23	6150	774	1098	1075	860	781	897	682	684	659	914.167	675	0.738377	0.00867044
30	13.9768	10.9495	5.94746	4.85244	12.4632	5.39995	0.433273			214274_s_at	ACAA1	30	3817	4326	3900	2458	2691	3257	2786	2322	2503	3408.17	2537	0.744388	0.0348853
374291	152.518	169.778	77.0683	47.307	161.148	62.1876	0.385904			211752_s_at	NDUFS7	374291	1049	1267	1554	1107	948	1145	955	787	900	1178.33	880.667	0.747383	0.0205561
9555	369.286	247.107	159.812	91.6068	308.196	125.709	0.407887			207168_s_at	H2AFY	9555	8962	9301	8877	9584	9478	8884	6681	6811	7143	9181	6878.33	0.749192	3.99e-05
9377	200.048	122.49	76.4151	15.8046	161.269	46.1098	0.28592			203663_s_at	COX5A	9377	4764	5656	5007	5349	5259	5591	4179	3777	3896	5271	3950.67	0.74951	0.000268528
8165	7.0094	8.84965	1.6945	2.81322	7.92953	2.25386	0.284236			201674_s_at	AKAP1	8165	714	743	809	633	606	823	519	471	643	721.333	544.333	0.754621	0.046571
539	464.887	383.686	215.891	163.492	424.286	189.691	0.447084			200818_at	ATP5O	539	4038	5097	4475	3538	4208	4175	3395	3139	3129	4255.17	3221	0.756962	0.00334576
3683	58.6853	67.769	25.4083	20.5419	63.2272	22.9751	0.363374			213475_s_at	ITGAL	3683	989	1264	843	1362	1339	1537	1008	756	1014	1222.33	926	0.757567	0.0668714
389541	195.535	183.966	104.531	77.0286	189.75	90.7798	0.478417			224890_s_at	C7orf59	389541	1834	2629	2187	1636	1274	2111	1572	1480	1392	1945.17	1481.33	0.761546	0.0613754
116447	52.0056	93.2018	33.4451	24.0265	72.6037	28.7358	0.39579			225802_at	TOP1MT	116447	2235	2228	1442	1449	2814	2631	2007	1688	1197	2133.17	1630.67	0.764435	0.185136
8266	15.8679	10.6631	4.7226	3.67617	13.2655	4.19939	0.316566			221746_at	UBL4A	8266	656	727	600	441	486	718	480	436	473	604.667	463	0.765711	0.0328613
5898	24.6339	54.1794	16.0418	22.7424	39.4066	19.3921	0.492102			224880_at	RALA	5898	2426	2209	2549	1869	1563	1971	1694	1562	1566	2097.83	1607.33	0.766187	0.0213003
100272147	5.60032	5.61762	1.41803	0.760531	5.60897	1.08928	0.194203			216862_s_at	MTCP1NB	100272147	626	703	697	515	482	601	505	431	456	604	464	0.768212	0.0142998
64342	14.3477	2.95116	4.62037	1.68152	8.64942	3.15095	0.364296			219020_at	HS1BP3	64342	143	152	200	90	105	81	88	113	97	128.5	99.3333	0.773022	0.188915
1537	41.7994	21.2329	5.99733	4.77455	31.5161	5.38594	0.170895			201066_at	CYC1	1537	2433	2916	2608	2058	2049	2827	1960	1778	2043	2481.83	1927	0.776442	0.0147029
1521	73.5226	99.0377	17.0173	14.2529	86.2801	15.6351	0.181213			214450_at	CTSW	1521	81	197	164	16	12	62	87	50	70	88.6667	69	0.778195	0.573439
50619	63.9779	40.418	42.736	9.31037	52.1979	26.0232	0.498549			226659_at	DEF6	50619	1095	901	1420	853	755	638	794	674	742	943.667	736.667	0.780643	0.133982
4700	96.964	103.395	46.4155	31.066	100.179	38.7408	0.386714			202001_s_at	NDUFA6	4700	2305	2748	2592	2425	2323	2681	2190	1530	2203	2512.33	1974.33	0.785856	0.123968
284454	237.179	626.216	69.6927	211.298	431.698	140.495	0.325448			1555847_a_at	LOC284454	284454	1462	1089	1124	332	354	425	710	494	677	797.667	627	0.786043	0.446991
477	16.2229	11.8936	1.34304	3.95058	14.0583	2.64681	0.188274			203296_s_at	ATP1A2	477	84	88	130	152	138	285	154	105	86	146.167	115	0.786773	0.417213
55967	291.525	147.454	101.338	65.7496	219.489	83.5437	0.380627			223244_s_at	NDUFA12	55967	6977	7685	6391	5448	5494	5980	4915	4807	5275	6329.17	4999	0.789835	0.0126211
30834	22.3624	18.17	11.7959	6.72777	20.2662	9.26183	0.457008			228009_x_at	ZNRD1	30834	343	324	503	423	402	442	331	315	319	406.167	321.667	0.791957	0.0250016
340061	44.556	23.2762	23.253	9.29752	33.9161	16.2753	0.479868			224929_at	TMEM173	340061	654	1098	600	48	44	118	321	271	426	427	339.333	0.794692	0.645921
11257	13.8615	6.71471	6.94396	2.17725	10.2881	4.5606	0.443288			210886_x_at	TP53TG1	11257	85	98	92	76	116	124	90	74	71	98.5	78.3333	0.795262	0.0741814
8882	21.0964	10.1254	9.22328	2.16561	15.6109	5.69444	0.364773			200054_at	ZNF259	8882	562	553	726	671	524	611	545	411	496	607.833	484	0.796271	0.0607237
10856	51.3001	40.0177	29.5415	16.0345	45.6589	22.788	0.499093			1559946_s_at	RUVBL2	10856	651	871	864	595	759	904	623	480	754	774	619	0.799742	0.180515
154467	30.7602	9.38876	12.0993	2.80215	20.0745	7.45072	0.371153			225723_at	C6orf129	154467	275	197	304	259	465	212	206	183	297	285.333	228.667	0.801402	0.320811
974	20.4573	16.5996	4.24252	4.11012	18.5285	4.17632	0.2254			205297_s_at	CD79B	974	61	100	92	19	34	48	62	49	31	59	47.3333	0.80226	0.485947
79176	10.0727	3.34977	2.71802	0.32585	6.71125	1.52193	0.226773			218938_at	FBXL15	79176	406	563	568	373	325	401	416	292	352	439.333	353.333	0.804249	0.165157
3074	72.0938	28.363	31.6593	6.07944	50.2284	18.8694	0.375671			201944_at	HEXB	3074	5291	6058	5302	3298	3728	3612	3833	3507	3692	4548.17	3677.33	0.808531	0.122155
79004	69.6989	63.46	37.3224	27.9934	66.5794	32.6579	0.49051			218097_s_at	CUEDC2	79004	1206	1470	1532	1156	1116	1083	1089	885	1102	1260.5	1025.33	0.813434	0.0652296
26469	15.2742	5.43264	5.86852	4.09169	10.3534	4.9801	0.48101			213521_at	PTPN18	26469	1953	2272	2124	1438	1432	1752	1728	1442	1313	1828.5	1494.33	0.817245	0.123521
285958	65.2201	108.448	28.6294	19.9132	86.834	24.2713	0.279514			225699_at	C7orf40	285958	1058	1054	1085	916	822	946	877	745	782	980.167	801.333	0.817548	0.0207261
8878	59.4015	138.081	57.3791	36.4616	98.7414	46.9204	0.475184			201471_s_at	SQSTM1	8878	2092	2157	2095	1221	1347	1496	1648	1277	1331	1734.67	1418.67	0.817832	0.174152
11337	1287.68	1197.96	588.125	447.455	1242.82	517.79	0.416626			200645_at	GABARAP	11337	7088	8066	7409	6816	6662	7333	6089	5657	5994	7229	5913.33	0.818002	0.000993014
3113	3935.66	4229.75	1060.73	889.23	4082.71	974.982	0.238808			211990_at	HLA-DPA1	3113	13856	13589	13591	13468	13576	13327	11788	11546	10031	13567.8	11121.7	0.819708	0.0449081
23568	28.5906	12.4474	6.72567	6.41381	20.519	6.56974	0.320178			202092_s_at	ARL2BP	23568	447	524	518	398	510	494	398	394	397	481.833	396.333	0.822553	0.00819689
801	259.198	261.479	137.298	72.7773	260.339	105.038	0.403465			200655_s_at	CALM1	801	4302	4595	4504	4837	4841	5153	3684	4011	3932	4705.33	3875.67	0.823675	0.00137223
9130	4.71765	5.60261	2.59472	2.0118	5.16013	2.30326	0.446357			203262_s_at	FAM50A	9130	553	610	706	346	385	468	467	416	382	511.333	421.667	0.824641	0.190243
10186	8.64887	6.41244	1.15552	2.40852	7.53065	1.78202	0.236636			218656_s_at	LHFP	10186	121	251	150	53	61	104	99	122	85	123.333	102	0.827027	0.522526
2014	311.278	330.089	103.864	68.9349	320.683	86.3993	0.269422			203729_at	EMP3	2014	2229	3525	2098	1169	1742	1823	1841	1779	1619	2097.67	1746.33	0.832512	0.33112
976	151.036	166.357	54.6071	36.208	158.697	45.4075	0.286128			202910_s_at	CD97	976	1732	1835	2047	627	620	1169	1266	871	1215	1338.33	1117.33	0.834869	0.462723
4860	29.0902	25.2845	11.7691	8.612	27.1874	10.1906	0.374827			201695_s_at	NP	4860	475	411	540	455	487	463	310	305	575	471.833	396.667	0.840692	0.489618
1973	1105.27	1491.85	526.736	529.765	1298.56	528.251	0.406797			211787_s_at	EIF4A1	1973	9632	10269	9713	8629	8837	8671	7875	7366	8218	9291.83	7819.67	0.841563	0.00683098
65993	59.4492	18.1324	16.6586	3.64857	38.7908	10.1536	0.261752			218112_at	MRPS34	65993	521	863	787	548	605	661	595	479	607	664.167	560.333	0.843664	0.176013
537	354.502	487.493	176.354	123.846	420.997	150.1	0.356534			207809_s_at	ATP6AP1	537	2758	3186	2485	1500	1514	2375	2378	1507	1977	2303	1954	0.848459	0.385715
3386	40.12	29.3456	8.19116	6.91065	34.7328	7.55091	0.2174			207194_s_at	ICAM4	3386	135	273	260	253	178	348	237	232	145	241.167	204.667	0.848652	0.427318
11270	50.0086	56.4609	20.5988	15.7294	53.2347	18.1641	0.341208			225592_at	NRM	11270	627	1185	681	412	466	720	595	445	698	681.833	579.333	0.84967	0.469426
2790	26.8824	26.7346	12.578	13.9318	26.8085	13.2549	0.494431			201921_at	GNG10	2790	4322	4330	3781	4306	4310	4564	3602	3927	3359	4268.83	3629.33	0.850193	0.0340241
1326	142.386	188.661	73.3577	77.1895	165.523	75.2736	0.454761			235421_at	MAP3K8	1326	3168	2304	2483	2347	2087	2458	2365	2430	1518	2474.5	2104.33	0.850407	0.341261
10362	9.73994	2.5933	2.29165	0.973018	6.16662	1.63233	0.264705			210719_s_at	HMG20B	10362	497	636	541	430	446	422	454	361	449	495.333	421.333	0.850606	0.151073
8985	33.0891	35.5669	12.2328	7.50002	34.328	9.86643	0.287416			202185_at	PLOD3	8985	920	1359	1190	1571	1657	1694	1292	1133	1154	1398.5	1193	0.853057	0.171265
10124	26.7618	41.6327	16.5929	15.8975	34.1973	16.2452	0.475044			205020_s_at	ARL4A	10124	360	242	337	157	206	156	252	201	171	243	208	0.855967	0.443135
9094	257.316	247.356	117.525	68.8776	252.336	93.2012	0.369354			203271_s_at	UNC119	9094	801	1161	1067	821	731	1094	899	763	783	945.833	815	0.861674	0.170369
4354	45.9443	52.2834	20.8083	18.0498	49.1138	19.429	0.395592			202974_at	MPP1	4354	501	659	614	283	229	331	401	323	408	436.167	377.333	0.865113	0.481515
79042	27.912	13.421	8.1875	3.26694	20.6665	5.72722	0.277125			218132_s_at	TSEN34	79042	2066	1877	1857	598	547	939	1247	1016	1152	1314	1138.33	0.866312	0.570951
6187	3627.81	916.646	919.336	184.448	2272.23	551.892	0.242886			217466_x_at	RPS2	6187	3994	4674	4460	4209	3983	4535	3697	3690	3818	4309.17	3735	0.866757	0.00371253
255758	14.0355	13.0628	6.95808	4.00267	13.5492	5.48038	0.404481			228606_at	TCTEX1D2	255758	330	358	318	150	168	305	215	250	254	271.5	239.667	0.88275	0.438856
55644	47.3312	35.259	23.254	13.7439	41.2951	18.4989	0.447969			209450_at	OSGEP	55644	550	774	900	348	274	411	461	479	499	542.833	479.667	0.883635	0.562364
10897	95.6711	93.5121	38.4388	12.0259	94.5916	25.2323	0.26675			202418_at	YIF1A	10897	1138	1602	1350	934	1070	1486	1251	1157	951	1263.33	1119.67	0.88628	0.334137
26519	33.8979	35.826	18.7141	14.845	34.862	16.7796	0.481314			1555764_s_at	TIMM10	26519	1453	1228	1025	844	1416	1168	1096	781	1289	1189	1055.33	0.887581	0.492243
5250	207.015	200.698	87.5835	93.5389	203.857	90.5612	0.44424			200030_s_at	SLC25A3	5250	8888	9507	9181	9413	9582	9570	8967	8730	7221	9356.83	8306	0.887693	0.190449
2495	11114.4	5357.6	2188.24	268.314	8236	1228.28	0.149135			200748_s_at	FTH1	2495	13326	12510	12678	11202	10605	11147	10933	10697	10140	11911.3	10590	0.889069	0.0329948
51690	134.599	116.086	71.4462	53.4897	125.342	62.468	0.498378			204559_s_at	LSM7	51690	1089	1199	1338	1345	1040	1229	1161	1063	1018	1206.67	1080.67	0.89558	0.10222
4913	28.3841	11.535	5.45054	4.86897	19.9595	5.15975	0.258511			209731_at	NTHL1	4913	155	191	171	154	121	160	178	117	133	158.667	142.667	0.89916	0.490889
274	19.8742	37.8272	4.55479	7.85814	28.8507	6.20647	0.215124			210201_x_at	BIN1	274	2334	3273	2992	3553	3560	3932	2769	3451	2658	3274	2959.33	0.903889	0.390574
93210	7.473	4.08035	4.3304	1.28945	5.77667	2.80992	0.486426			55616_at	PGAP3	93210	111	122	123	115	71	112	95	102	105	109	100.667	0.923547	0.358736
57823	232.724	253.478	147.674	87.0066	243.101	117.34	0.482681			222838_at	SLAMF7	57823	769	571	1040	4375	3735	3298	2326	1959	2087	2298	2124	0.924282	0.812703
5902	69.5218	28.4424	14.4393	9.14186	48.9821	11.7906	0.240712			202483_s_at	RANBP1	5902	981	1166	1204	1024	1124	1193	996	1007	1101	1115.33	1034.67	0.927675	0.158335
5148	9.1758	7.79156	0.812138	0.376177	8.48368	0.594157	0.0700353			210060_at	PDE6G	5148	142	43	96	166	152	101	58	95	175	116.667	109.333	0.937143	0.862884
131601	5.90683	6.64795	2.74797	2.36786	6.27739	2.55792	0.407481			218855_at	TPRA1	131601	129	120	141	95	101	103	112	94	119	114.833	108.333	0.943396	0.559474
55315	46.6367	26.3752	18.558	11.6923	36.5059	15.1251	0.41432			219344_at	SLC29A3	55315	212	190	371	225	157	209	201	201	244	227.333	215.333	0.947214	0.731481
318	28.0968	20.311	13.551	8.90302	24.2039	11.227	0.463851			218609_s_at	NUDT2	318	304	392	244	160	188	349	195	219	362	272.833	258.667	0.948076	0.83556
54998	69.0551	73.8232	41.9605	29.1537	71.4391	35.5571	0.497726			225552_x_at	AURKAIP1	54998	1063	1452	1416	918	1023	1268	1193	958	1252	1190	1134.33	0.953221	0.677753
79581	10.8143	3.62902	4.48185	1.19142	7.22164	2.83663	0.392796			218151_x_at	GPR172A	79581	277	273	321	184	208	224	280	214	227	247.833	240.333	0.969738	0.804975
113000	6.62687	7.57993	1.91679	0.939064	7.1034	1.42793	0.20102			226078_at	RPUSD1	113000	141	167	136	121	129	120	160	109	126	135.667	131.667	0.970516	0.825321
328	361.128	327.746	180.986	151.742	344.437	166.364	0.483004			210027_s_at	APEX1	328	4150	4955	4008	3858	3761	4214	4008	3735	4388	4157.67	4043.67	0.972581	0.675088
4048	282.975	192.982	103.651	87.9875	237.978	95.819	0.402638			208771_s_at	LTA4H	4048	4794	7045	5125	4415	4558	5356	5579	4944	4835	5215.5	5119.33	0.981561	0.839027
27243	218.638	148.169	117.332	58.9759	183.403	88.154	0.480656			202121_s_at	CHMP2A	27243	1497	2080	1943	1411	1316	1763	1751	1569	1630	1668.33	1650	0.989011	0.897292
55122	35.6483	17.0879	14.7459	5.97869	26.3681	10.3623	0.392987			223144_s_at	AKIRIN2	55122	1416	1387	1441	1269	1254	1435	1297	1419	1340	1367	1352	0.989027	0.77306
896	354.765	199.366	51.0251	42.333	277.066	46.6791	0.168477			201700_at	CCND3	896	3409	3425	3282	1439	1366	2472	2832	2564	2222	2565.5	2539.33	0.989801	0.953576
3150	210.631	123.674	86.8175	51.2907	167.153	69.0541	0.41312			200944_s_at	HMGN1	3150	7774	8322	7626	8738	8373	8775	8619	8162	7872	8268	8217.67	0.993912	0.869878
10535	23.2632	10.1616	11.7063	3.53827	16.7124	7.62229	0.456087			203022_at	RNASEH2A	10535	116	133	148	156	173	155	143	122	174	146.833	146.333	0.996595	0.978455
81532	4.62484	6.5739	2.9584	2.16966	5.59937	2.56403	0.457914			223353_at	HCCA2	81532	233	245	297	220	150	220	252	181	248	227.5	227	0.997802	0.98741
4713	116.873	144.192	61.0095	61.5299	130.533	61.2697	0.469382			202839_s_at	NDUFB7	4713	223	269	359	190	192	206	230	254	235	239.833	239.667	0.999305	0.995388
51070	116.673	120.426	59.6099	26.1585	118.549	42.8842	0.361742			217950_at	NOSIP	51070	707	897	987	746	757	927	851	766	893	836.833	836.667	0.999801	0.997862
2752	103.336	70.9662	18.6461	22.2628	87.1512	20.4545	0.234701			217203_at	GLUL	2752	35	11	29	21	17	23	13	36	19	22.6667	22.6667	1	1
26226	4.0935	6.04294	1.19023	1.03961	5.06822	1.11492	0.219983			214623_at	FBXW4P1	26226	143	79	104	86	99	117	104	106	105	104.667	105	1.00318	0.973178
54541	512.561	710.997	374.928	178.027	611.779	276.478	0.451924			202887_s_at	DDIT4	54541	7040	4105	5359	6314	5785	3540	6372	6398	3417	5357.17	5395.67	1.00719	0.974754
8741	41.9431	51.6559	12.0461	17.1617	46.7995	14.6039	0.312053			209500_x_at	TNFSF12-TNFSF13 /// TNFSF13	407977 /// 8741	2049	2757	2339	320	335	1157	1972	1082	1482	1492.83	1512	1.01284	0.970374
230	17.3532	11.6152	5.17258	2.44891	14.4842	3.81075	0.263097			202022_at	ALDOC	230	114	115	127	116	80	122	117	127	100	112.333	114.667	1.02077	0.831314
124641	6.53523	13.1938	5.26946	1.7899	9.86449	3.52968	0.357817			202632_at	DPH1 /// OVCA2	124641 /// 1801	452	410	519	360	402	357	516	375	395	416.667	428.667	1.0288	0.826446
124944	233.6	259.381	137.512	105.708	246.491	121.61	0.493365			224574_at	C17orf49	124944	2048	2799	1981	829	1127	1730	2011	1614	1805	1752.33	1810	1.03291	0.858028
64222	72.7099	72.7078	37.1944	26.6839	72.7089	31.9391	0.439274			218459_at	TOR3A	64222	980	1192	1192	825	699	974	1123	853	1059	977	1011.67	1.03548	0.772538
11025	5.74694	7.84214	1.31006	5.38079	6.79454	3.34542	0.492369			210784_x_at	LILRA6 /// LILRB3	11025 /// 79168	3205	2421	3055	2164	3709	1023	2322	2404	3363	2596.17	2696.33	1.03858	0.850952
1675	58.8326	19.0972	0.39168	1.16413	38.9649	0.777905	0.0199643			205382_s_at	CFD	1675	528	851	1229	196	90	368	755	849	94	543.667	566	1.04108	0.943117
64975	53.8478	42.4742	21.5439	2.23367	48.161	11.8888	0.246855			225425_s_at	MRPL41	64975	543	735	786	400	433	706	658	552	667	600.5	625.667	1.04191	0.752287
57817	72.9605	36.4922	0.534402	2.26904	54.7263	1.40172	0.0256133			220491_at	HAMP	57817	123	171	116	94	121	134	120	150	127	126.5	132.333	1.04611	0.686362
7538	1409.07	1517.95	733.907	534.79	1463.51	634.349	0.433444			201531_at	ZFP36	7538	6544	5616	6105	5129	4918	4806	6396	5818	5190	5519.67	5801.33	1.05103	0.560031
2588	12.0223	6.82361	4.70057	0.977549	9.42295	2.83906	0.301292			206335_at	GALNS	2588	261	378	312	185	138	184	266	225	279	243	256.667	1.05624	0.746189
152217	25.8047	5.64598	8.74202	2.35158	15.7253	5.5468	0.35273			225657_at	LOC152217	152217	1815	2131	1944	1931	2073	2196	2304	1970	2187	2015	2153.67	1.06882	0.299109
54491	51.3031	59.6899	21.5353	18.952	55.4965	20.2436	0.364773			244650_at	FAM105A	54491	370	364	444	376	311	432	425	410	416	382.833	417	1.08925	0.149469
353514	65.529	84.8192	39.1488	17.4922	75.1741	28.3205	0.376732			1555634_a_at	LILRA5	353514	102	110	109	67	66	108	100	109	102	93.6667	103.667	1.10676	0.31397
90480	33.0988	6.24	2.2394	2.33387	19.6694	2.28663	0.116253			212891_s_at	GADD45GIP1	90480	157	199	258	201	170	172	203	217	234	192.833	218	1.13051	0.189619
9368	144.836	118.885	72.022	24.2079	131.861	48.115	0.364893			201349_at	SLC9A3R1	9368	764	1229	789	144	132	333	745	582	594	565.167	640.333	1.133	0.699773
8870	11.6739	31.2674	1.58495	3.88245	21.4707	2.7337	0.127323			201631_s_at	IER3	8870	331	386	172	144	108	110	269	178	268	208.5	238.333	1.14309	0.619741
80198	10.2169	0.464372	2.45674	1.60479	5.34066	2.03076	0.380246			218463_s_at	MUS81	80198	181	226	240	213	172	197	267	198	245	204.833	236.667	1.15541	0.255894
6935	18.4354	61.6199	18.6442	21.0621	40.0277	19.8531	0.495985			212758_s_at	ZEB1	6935	107	100	183	655	400	507	295	393	446	325.333	378	1.16189	0.629029
8638	7.88238	3.22025	0.290496	1.903	5.55131	1.09675	0.197565			210797_s_at	OASL	8638	150	187	158	130	158	169	182	184	189	158.667	185	1.16597	0.018323
22846	27.0903	24.8431	7.39006	4.40351	25.9667	5.89678	0.22709			203940_s_at	VASH1	22846	640	381	270	545	1264	1268	1058	943	546	728	849	1.16621	0.625633
10467	65.9003	58.3617	29.7152	22.8563	62.131	26.2858	0.42307			201541_s_at	ZNHIT1	10467	523	705	722	576	636	702	713	804	757	644	758	1.17702	0.0318606
558	100.422	134.654	3.36499	5.28164	117.538	4.32332	0.0367823			202686_s_at	AXL	558	522	857	474	462	876	1925	1261	1031	755	852.667	1015.67	1.19116	0.566009
5008	27.616	27.4787	0.12169	0.41335	27.5473	0.26752	0.00971128			230170_at	OSM	5008	448	83	77	19	27	27	162	212	39	113.5	137.667	1.21292	0.784911
54780	17.0907	4.90151	3.18528	1.51291	10.9961	2.34909	0.21363			219067_s_at	NSMCE4A	54780	678	791	887	923	871	863	925	988	1189	835.5	1034	1.23758	0.112188
60678	19.8566	11.0602	12.4802	2.69293	15.4584	7.58655	0.490772			227540_at	EEFSEC	60678	309	213	219	214	329	162	239	341	328	241	302.667	1.25588	0.199895
11165	5.33913	7.08169	2.5195	2.28216	6.21041	2.40083	0.386581			221579_s_at	NUDT3	11165	267	199	278	251	418	201	378	284	366	269	342.667	1.27385	0.144223
9986	9.03009	2.90852	2.82399	2.22369	5.9693	2.52384	0.422803			205333_s_at	RCE1	9986	106	124	100	75	104	109	176	108	124	103	136	1.32039	0.243994
22809	11.3662	26.4576	6.7063	7.44284	18.9119	7.07457	0.37408			204998_s_at	ATF5	22809	306	334	394	181	150	234	433	263	387	266.5	361	1.3546	0.205979
11343	25.4349	103.505	12.7082	9.67912	64.4702	11.1937	0.173626			225102_at	MGLL	11343	385	355	494	686	870	823	968	614	905	602.167	829	1.3767	0.173089
5496	51.8013	18.7121	19.3518	11.4492	35.2567	15.4005	0.43681			200913_at	PPM1G	5496	881	1005	1018	694	791	868	1268	1056	1316	876.167	1213.33	1.38482	0.0267966
8270	18.0101	8.93975	4.74135	2.54292	13.4749	3.64214	0.27029			219061_s_at	LAGE3	8270	507	565	540	389	321	533	739	593	669	475.833	667	1.40175	0.0190991
6508	13.1162	12.5511	5.3084	4.22041	12.8336	4.7644	0.371243			205918_at	SLC4A3	6508	237	282	386	215	204	452	647	334	284	296	421.667	1.42455	0.386972
9806	7.68984	16.9622	0.113407	0.577821	12.326	0.345614	0.0280394			202524_s_at	SPOCK2	9806	73	65	40	119	135	356	278	218	85	131.333	193.667	1.47462	0.439788
445	5.75344	7.71082	0.981426	3.43783	6.73213	2.20963	0.328221			207076_s_at	ASS1	445	8	18	23	10	35	28	13	35	47	20.3333	31.6667	1.55738	0.378111
94274	132.091	147.176	6.96216	9.40573	139.633	8.18394	0.0586102			227006_at	PPP1R14A	94274	221	360	371	197	164	954	790	678	327	377.833	598.333	1.58359	0.285272
55819	157.069	131.972	83.094	60.1099	144.521	71.602	0.495444			217865_at	RNF130	55819	4789	5549	5173	456	381	2085	4983	5039	4575	3072.17	4865.67	1.58379	0.126276
55007	122.905	121.778	80.1007	14.3211	122.342	47.2109	0.385894			226475_at	FAM118A	55007	308	374	567	310	206	404	1223	280	253	361.5	585.333	1.61918	0.556795
84617	89.7918	131.789	58.8326	28.2151	110.79	43.5238	0.392849			209191_at	TUBB6	84617	1073	1849	721	1331	965	2782	2295	2265	2639	1453.5	2399.67	1.65096	0.0275178
92715	10.1644	6.98099	2.8216	1.56265	8.57271	2.19212	0.25571			225586_at	WDR85	92715	196	209	263	155	150	263	388	324	388	206	366.667	1.77994	0.00212623
946	104.58	108.241	7.29662	5.53123	106.411	6.41392	0.0602753			206519_x_at	SIGLEC6	946	59	189	210	137	69	780	645	477	267	240.667	463	1.92382	0.204836
1880	1773.48	3675.13	1207.06	345.893	2724.31	776.479	0.285019			205419_at	GPR183	1880	4552	1682	2508	2087	1073	1740	4607	5547	3509	2273.67	4554.33	2.00308	0.0325126
969	73.7783	75.4139	2.3913	18.161	74.5961	10.2761	0.137757			209795_at	CD69	969	977	328	334	109	115	115	581	1436	67	329.667	694.667	2.10718	0.462523
123803	41.2565	30.7576	15.3237	7.46061	36.0071	11.3922	0.316387			213062_at	NTAN1	123803	826	1166	904	711	799	1440	2243	1972	1957	974.333	2057.33	2.11153	0.000204784
9775	237.748	16.4023	96.5793	13.5456	127.075	55.0625	0.433306			201303_at	EIF4A3	9775	3569	2869	2846	3431	2821	3353	6533	6269	7242	3148.17	6681.33	2.12229	0.00174197
999	38.0949	49.4917	13.647	10.1502	43.7933	11.8986	0.271699			201131_s_at	CDH1	999	418	779	1296	1250	462	2324	2701	1945	2524	1088.17	2390	2.19635	0.0104138
1647	29.453	73.4446	9.64317	3.83409	51.4488	6.73863	0.130977			203725_at	GADD45A	1647	469	534	532	739	753	680	1532	1631	1137	617.833	1433.33	2.31994	0.0232593
3579	38.3358	6.1489	3.68562	6.2372	22.2424	4.96141	0.223061			207008_at	IL8RB	3579	34	56	60	36	23	136	150	135	127	57.5	137.333	2.38841	0.00386778
5328	15.9799	52.3732	3.94681	8.24633	34.1765	6.09657	0.178385			205479_s_at	PLAU	5328	138	130	87	21	11	74	241	146	174	76.8333	187	2.43384	0.0314867
7136	81.2454	146.244	46.6051	28.1201	113.745	37.3626	0.328478			206393_at	TNNI2	7136	94	76	107	90	92	164	236	337	225	103.833	266	2.5618	0.0328093
55423	5.16055	10.6561	0.572188	1.68194	7.90833	1.12707	0.142516			220485_s_at	SIRPG	55423	21	14	14	18	13	25	73	51	32	17.5	52	2.97143	0.0966962
6659	35.0758	84.932	24.0868	13.4564	60.0039	18.7716	0.31284			201417_at	SOX4	6659	638	876	921	1888	1740	2904	5442	4066	4399	1494.5	4635.67	3.10182	0.00236175
117289	26.0198	51.9763	10.3464	10.0275	38.998	10.187	0.261218			229723_at	TAGAP	117289	1374	700	679	140	83	356	2008	2354	1359	555.333	1907	3.43397	0.019338
1515	69.5155	46.1646	16.6943	9.92358	57.84	13.3089	0.230099			210074_at	CTSL2	1515	99	120	132	108	96	296	754	496	254	141.833	501.333	3.53467	0.124458
5358	41.5941	31.1236	6.63599	6.2396	36.3588	6.43779	0.177063			201215_at	PLS3	5358	22	43	27	84	98	314	426	670	560	98	552	5.63265	0.00692012
928	13.5243	2.19009	3.49728	3.90768	7.85717	3.70248	0.471223			201005_at	CD9	928	32	25	12	35	74	65	458	690	131	40.5	426.333	10.5267	0.139858
1236	0.811316	141.81	23.7693	12.1636	71.3105	17.9664	0.251947			206337_at	CCR7	1236	19	15	11	5	6	22	145	98	180	13	141	10.8462	0.0312527
4058	27.1301	32.4062	9.22674	9.29151	29.7682	9.25913	0.311041			207106_s_at	LTK	4058	31	16	37	58	51	62	933	183	513	42.5	543	12.7765	0.147372
