# Supplementary material for: Human BDCA2+CD123+CD56+ dendritic cells (DCs) related to blastic plasmacytoid dendritic cell neoplasm represent a unique myeloid DC subset
Source: Protein Cell. 2015 Mar 18;6(4):297–306. doi: 10.1007/s13238-015-0140-x (PMC4383756; doi:10.1007/s13238-015-0140-x)
Supplement: Supplementary file 2 — Supplementary material 2 (XLS 380 kb) [file 13238_2015_140_MOESM2_ESM.xlsx]

## Sheet: Table S2 CD56+ DC low
GeneID	CD123+CD56+	CD123+CD56+	CD123+CD56-	CD123+CD56-	Average (CD123+CD56+)	Average (CD123+CD56-)	Ratio (CD56-/CD56+)			Probe.Set.ID	NAME	GeneID	BDCA1_r1	BDCA1_r2	BDCA1_r3	BDCA3_r1	BDCA3_r2	BDCA3_r3	pDC_r1	pDC_r2	pDC_r3	mDC_average	pDC_average	Ratio (pDC/mDC)	p_value
199786	2.96714	15.7801	96.3166	60.4796	9.37364	78.3981	8.36368			230983_at	FAM129C	199786	11	23	17	11	40	95	5211	4524	5009	32.8333	4914.67	149.685	0.00167414
29993	0.432452	0.373921	30.0902	22.5059	0.403187	26.2981	65.2255			227053_at	PACSIN1	29993	3	16	5	12	28	112	4742	4080	3897	29.3333	4239.67	144.534	0.00357533
3852	0.179599	0.687715	56.4251	13.2959	0.433657	34.8605	80.3873			201820_at	KRT5	3852	14	8	12	10	8	39	1844	2459	2257	15.1667	2186.67	144.176	0.00684335
285972	0.982501	1.57781	57.9313	85.0466	1.28016	71.489	55.8439			1560762_at	LOC285972	285972	10	12	12	13	14	48	1885	2597	2560	18.1667	2347.33	129.211	0.00969044
23316	0.250229	0.916563	10.3104	10.4897	0.583396	10.4001	17.8268			213920_at	CUX2	23316	12	14	23	14	6	24	1973	1640	1753	15.5	1788.67	115.398	0.00300659
84174	2.77068	11.402	192.927	149.192	7.08634	171.06	24.1394			232234_at	SLA2	84174	16	26	4	7	17	72	2456	2120	2475	23.6667	2350.33	99.3099	0.00229129
51237	28.6607	36.1869	478.319	243.43	32.4238	360.874	11.1299			221286_s_at	MGC29506	51237	18	25	17	12	13	79	2195	2038	2544	27.3333	2259	82.6463	0.00430353
285668	1.88838	1.69708	9.28217	11.4671	1.79273	10.3746	5.78706			1553426_at	FLJ37543	285668	6	7	14	1	14	10	402	1319	332	8.66667	684.333	78.9615	0.167513
1428	3.37129	14.01	16.1489	178.743	8.69066	97.4462	11.2128			205489_at	CRYM	1428	10	17	27	27	24	55	2146	2001	1914	26.6667	2020.33	75.7625	0.00105594
255631	1.08116	2.34507	10.9028	17.9148	1.71311	14.4088	8.41089			238732_at	COL24A1	255631	4	2	2	9	10	31	767	725	691	9.66667	727.667	75.2759	0.000608527
79805	0.108949	0.108159	12.4923	51.9319	0.108554	32.2121	296.738			235343_at	VASH2	79805	4	6	8	11	14	25	810	997	712	11.3333	839.667	74.0882	0.00995546
22837	0.0240035	0.607652	23.3696	30.55	0.315828	26.9598	85.3624			203642_s_at	COBLL1	22837	14	32	7	39	48	116	2954	3296	2674	42.6667	2974.67	69.7188	0.00352554
5208	2.40421	3.85365	24.4465	41.8458	3.12893	33.1461	10.5934			226733_at	PFKFB2	5208	52	34	69	18	47	101	3135	4187	2830	53.5	3384	63.2523	0.0148326
8115	0.761764	6.17596	380.243	183.173	3.46886	281.708	81.2105			39318_at	TCL1A	8115	59	73	57	46	84	417	7984	6187	9084	122.667	7751.67	63.1929	0.0117207
4163	0.346955	0.405222	7.76351	4.50105	0.376088	6.13228	16.3054			226225_at	MCC	4163	9	12	11	4	6	29	586	817	839	11.8333	747.333	63.1549	0.0117606
165	0.159168	0.0287297	7.20116	7.12122	0.0939487	7.16119	76.2245			201792_at	AEBP1	165	29	16	22	2	8	15	737	817	1193	15.3333	915.667	59.7174	0.023449
199713	0.794061	0.616933	34.6505	7.14521	0.705497	20.8979	29.6215			237461_at	NLRP7	199713	23	17	37	23	29	48	1401	1714	2017	29.5	1710.67	57.9887	0.0109644
1240	0.193387	0.0639948	40.3554	19.1889	0.128691	29.7721	231.346			229121_at	CMKLR1	1240	8	9	13	19	13	36	1034	934	848	16.3333	938.667	57.4694	0.00321859
163702	4.23174	5.85055	17.4706	31.8998	5.04115	24.6852	4.89675			244261_at	IL28RA	163702	6	13	21	5	14	119	1906	1551	1495	29.6667	1650.67	55.6404	0.00549199
3563	169.752	177.986	564.677	319.865	173.869	442.271	2.5437			206148_at	IL3RA	3563	61	70	43	54	41	243	5025	4321	4837	85.3333	4727.67	55.4023	0.00167678
113451	5.79269	9.9159	27.2541	21.7029	7.8543	24.4785	3.11657			228000_at	ADC	113451	11	5	7	14	12	72	1044	1043	1137	20.1667	1074.67	53.2893	0.000272065
140679	0.0687807	3.89207	6.62894	20.026	1.98042	13.3275	6.72961			240532_at	SLC32A1	140679	2	16	6	2	12	10	536	301	439	8	425.333	53.1667	0.0255555
7169	14.826	46.8515	280.414	187.626	30.8387	234.02	7.5885			204083_s_at	TPM2	7169	89	40	86	70	88	163	4605	5182	3949	89.3333	4578.67	51.2537	0.00614775
3002	11.4758	81.647	3719.27	2094.74	46.5614	2907	62.4338			210164_at	GZMB	3002	122	106	33	55	182	981	11842	12189	12262	246.5	12097.7	49.0778	5.66e-10
56937	0.685076	4.91587	7.45755	14.2587	2.80047	10.8581	3.87725			222450_at	PMEPA1	56937	18	21	15	9	20	50	1027	1144	967	22.1667	1046	47.188	0.0023111
3512	82.643	159.634	2196.29	1687.31	121.138	1941.8	16.0296			212592_at	IGJ	3512	25	73	10	25	165	753	8203	8487	7265	175.167	7985	45.5852	0.000940672
6571	0.823343	4.13227	10.4554	22.5113	2.47781	16.4834	6.6524			205857_at	SLC18A2	6571	3	7	21	8	9	52	1166	841	228	16.6667	745	44.7	0.117772
89932	2.58178	3.39731	11.2821	16.5323	2.98955	13.9072	4.65193			226435_at	PAPLN	89932	36	51	68	17	22	66	2419	2036	1285	43.3333	1913.33	44.1538	0.0302107
55512	2.99275	5.4191	129.978	116.282	4.20592	123.13	29.2753			231732_at	SMPD3	55512	23	18	13	51	43	33	1234	1063	1658	30.1667	1318.33	43.7017	0.0182378
24141	2.85876	3.06903	126.604	76.2723	2.9639	101.438	34.2247			219463_at	C20orf103	24141	146	102	85	31	34	145	4036	3908	3396	90.5	3780	41.768	0.00255102
8406	0.558707	2.98898	29.187	9.91409	1.77384	19.5506	11.0216			204955_at	SRPX	8406	19	16	8	8	22	21	434	1051	332	15.6667	605.667	38.6596	0.119477
22996	2.2839	0.4278	36.6067	9.26959	1.35585	22.9381	16.9179			210652_s_at	TTC39A	22996	33	32	15	31	36	29	1133	777	1203	29.3333	1037.67	35.375	0.0166412
643008	0.217147	1.18565	25.5235	16.2336	0.701396	20.8786	29.7672			229740_at	LOC643008	643008	37	58	84	62	39	123	2483	2150	2397	67.1667	2343.33	34.8883	0.00164157
5802	0.417902	1.53981	8.11221	12.4155	0.978857	10.2639	10.4856			226571_s_at	PTPRS	5802	23	20	26	42	86	583	4805	4205	4585	130	4531.67	34.859	0.000146763
5368	0.395556	1.42349	62.6244	25.4619	0.909524	44.0432	48.4244			205901_at	PNOC	5368	11	12	25	51	49	58	1066	1351	1146	34.3333	1187.67	34.5922	0.00501214
56961	0.297934	0.204766	4.54463	8.73931	0.25135	6.64197	26.4252			227845_s_at	SHD	56961	3	14	9	5	23	10	354	353	398	10.6667	368.333	34.5312	0.00120449
84969	4.74153	6.04545	29.7952	13.0296	5.39349	21.4124	3.97005			228737_at	TOX2	84969	20	9	3	26	27	60	994	982	487	24.1667	821	33.9724	0.0409537
91584	2.72582	4.29019	23.584	20.0665	3.508	21.8252	6.22156			228104_at	PLXNA4	91584	19	16	10	63	36	297	3481	1111	2738	73.5	2443.33	33.2426	0.0766343
84623	0.26579	0.248342	10.1012	2.59882	0.257066	6.35	24.7018			240402_at	KIRREL3	84623	1	0	7	12	9	8	208	268	120	6.16667	198.667	32.2162	0.0461494
192683	3.89067	8.39665	81.5019	61.8593	6.14366	71.6806	11.6674			212699_at	SCAMP5	192683	38	22	43	17	26	80	1364	1281	989	37.6667	1211.33	32.1593	0.00890209
55686	3.34517	4.7989	8.5358	22.5841	4.07203	15.56	3.82118			219648_at	MREG	55686	26	21	39	80	81	132	1996	1905	2105	63.1667	2002	31.6939	0.000347613
4855	0.393928	0.799524	21.1445	9.52942	0.596726	15.337	25.7018			205247_at	NOTCH4	4855	22	22	16	35	26	39	1025	803	690	26.6667	839.333	31.475	0.0142533
91319	1.93775	7.58486	121.734	91.3051	4.7613	106.52	22.3719			229721_x_at	DERL3	91319	50	21	33	31	52	61	1232	1625	947	41.3333	1268	30.6774	0.0246282
4605	2.06726	4.64462	119.543	78.2991	3.35594	98.9212	29.4764			201710_at	MYBL2	4605	55	37	28	42	44	57	1601	1053	1351	43.8333	1335	30.4563	0.0146609
25925	0.676945	0.613085	7.08036	4.14169	0.645015	5.61102	8.69905			226676_at	ZNF521	25925	10	20	1	9	15	10	268	338	341	10.8333	315.667	29.1385	0.00560722
4602	0.0481278	2.97821	4.65898	6.69267	1.51317	5.67583	3.75096			204798_at	MYB	4602	49	52	29	84	67	214	2379	1850	2941	82.5	2390	28.9697	0.0175269
1969	7.96787	8.73806	15.4144	21.1636	8.35297	18.289	2.18953			203499_at	EPHA2	1969	29	26	17	33	52	229	1960	1986	1643	64.3333	1863	28.9585	0.00189981
4311	0.113731	0.051321	7.16929	4.44811	0.082526	5.8087	70.3863			203435_s_at	MME	4311	0	0	0	5	9	29	147	230	216	7.16667	197.667	27.5814	0.0152756
27240	9.93498	10.8113	41.0642	17.1242	10.3731	29.0942	2.80477			205484_at	SIT1	27240	20	18	15	26	18	59	786	575	754	26	705	27.1154	0.0086704
84293	4.19036	7.71607	140.638	86.9003	5.95322	113.769	19.1106			228155_at	C10orf58	84293	131	144	79	72	102	161	3292	3233	2773	114.833	3099.33	26.9898	0.00281946
51284	1.82161	3.27626	58.3832	81.191	2.54893	69.7871	27.3789			220146_at	TLR7	51284	135	116	198	10	13	101	2029	2317	3092	95.5	2479.33	25.9616	0.01659
221188	13.0704	21.3661	77.197	39.425	17.2182	58.311	3.38658			229971_at	GPR114	221188	58	62	130	55	78	117	2199	1767	2190	83.3333	2052	24.624	0.00490013
8644	5.79739	2.78175	15.0192	11.4945	4.28957	13.2569	3.09049			209160_at	AKR1C3	8644	22	16	21	2	8	25	228	361	556	15.6667	381.667	24.3617	0.0613343
54923	59.086	100.975	156.984	203.978	80.0305	180.481	2.25515			219541_at	LIME1	54923	31	19	15	15	24	37	482	573	625	23.5	560	23.8298	0.00571318
84824	1.87458	3.15127	20.9767	27.127	2.51292	24.0518	9.57126			235372_at	FCRLA	84824	28	40	15	22	29	33	876	582	477	27.8333	645	23.1737	0.035356
284749	0.0164356	0.505809	5.67728	6.05312	0.261122	5.8652	22.4615			236854_at	LOC284749	284749	12	0	10	15	6	14	287	209	158	9.5	218	22.9474	0.0304704
23400	0.517088	1.01201	10.887	11.1712	0.764549	11.0291	14.4256			218608_at	ATP13A2	23400	54	51	45	11	14	41	867	681	927	36	825	22.9167	0.00816169
55282	0.516571	1.66058	17.4661	16.3552	1.08857	16.9106	15.5347			220003_at	LRRC36	55282	37	29	34	42	33	50	748	949	822	37.5	839.667	22.3911	0.00521216
253827	1.96187	3.45962	16.7934	13.84	2.71075	15.3167	5.65036			225782_at	MSRB3	253827	21	12	28	120	86	103	1305	1219	1577	61.6667	1367	22.1676	0.00554046
23657	1.00965	3.58407	10.5684	25.6074	2.29686	18.0879	7.87506			209921_at	SLC7A11	23657	31	42	118	316	217	308	3954	3828	3652	172	3811.33	22.1589	1.36e-05
1829	0.92963	1.02658	5.63928	12.528	0.978107	9.08366	9.28698			217901_at	DSG2	1829	8	7	10	5	13	27	221	355	184	11.6667	253.333	21.7143	0.0427378
1602	2.28755	3.06523	7.62641	9.9531	2.67639	8.78975	3.28418			228915_at	DACH1	1602	19	36	29	30	21	82	674	860	813	36.1667	782.333	21.6313	0.00456574
6925	66.101	81.3149	219.879	200.52	73.7079	210.199	2.85179			228837_at	TCF4	6925	14	28	35	40	43	117	979	864	1099	46.1667	980.667	21.2419	0.0037802
126259	3.46174	6.82683	69.9031	73.6419	5.14429	71.7725	13.9519			244716_x_at	TMIGD2	126259	31	36	38	41	9	41	681	610	765	32.6667	685.333	20.9796	0.00428535
2672	0.0635715	0.231405	2.1417	8.08057	0.147488	5.11114	34.6545			206589_at	GFI1	2672	11	11	12	7	2	16	168	178	260	9.83333	202	20.5424	0.0218285
8936	0.5867	1.2195	15.1058	9.62071	0.903098	12.3632	13.6898			204165_at	WASF1	8936	34	29	34	31	35	43	618	634	845	34.3333	699	20.3592	0.0118499
148641	0.24505	0.0202728	3.91883	6.45596	0.132662	5.18739	39.1025			229065_at	SLC35F3	148641	65	48	23	29	59	48	936	900	912	45.3333	916	20.2059	6.78e-07
2824	3.63585	7.43773	31.5976	33.0965	5.53679	32.347	5.8422			209167_at	GPM6B	2824	23	28	28	174	224	285	2612	2519	2351	127	2494	19.6378	2.91e-05
4925	11.287	12.0055	195.737	180.232	11.6462	187.985	16.1412			203675_at	NUCB2	4925	221	237	200	29	35	145	2968	2731	2705	144.5	2801.33	19.3864	0.000130912
10133	0.262604	0.586575	9.91093	6.20519	0.42459	8.05806	18.9785			202074_s_at	OPTN	10133	23	16	11	17	32	28	407	312	443	21.1667	387.333	18.2992	0.0107875
84960	0.309814	2.49471	8.49975	15.9317	1.40226	12.2157	8.71144			236518_at	KIAA1984	84960	60	77	65	139	180	236	2763	2666	1392	126.167	2273.67	18.0211	0.0392765
54806	2.71866	6.38404	16.9893	22.1178	4.55135	19.5535	4.29621			221569_at	AHI1	54806	38	51	151	167	147	113	2027	1946	1982	111.167	1985	17.8561	7.59e-09
84815	0.912787	2.60158	3.69169	7.96528	1.75718	5.82848	3.31695			224507_s_at	MGC12916	84815	21	3	24	23	36	22	409	341	394	21.5	381.333	17.7364	0.00232177
347902	1.0893	3.7925	3.16012	7.25054	2.4409	5.20533	2.13255			222108_at	AMIGO2	347902	132	172	167	107	114	455	2994	3129	3696	191.167	3273	17.1212	0.00312244
5274	0.0618509	0.0614024	13.2541	4.73728	0.0616267	8.99572	145.971			205352_at	SERPINI1	5274	8	25	23	28	34	33	434	447	392	25.1667	424.333	16.8609	0.00105668
9957	5.68123	8.50481	17.4593	13.324	7.09302	15.3917	2.16997			205466_s_at	HS3ST1	9957	15	13	12	45	27	82	415	287	928	32.3333	543.333	16.8041	0.120373
54836	0.503082	0.599321	6.91892	7.54244	0.551202	7.23068	13.118			218792_s_at	BSPRY	54836	9	22	21	33	40	27	506	246	501	25.3333	417.667	16.4868	0.0443664
57623	4.37868	4.97149	150.961	96.5352	4.67509	123.748	26.4697			226564_at	ZFAT	57623	159	139	129	107	155	201	2447	1692	3168	148.333	2435.67	16.4202	0.0328941
399	2.42172	21.0217	38.3123	33.8819	11.7217	36.0971	3.07951			204951_at	RHOH	399	19	24	14	16	20	30	325	389	272	20.5	328.667	16.0325	0.0115314
10184	1.81453	0.952985	16.0703	23.6178	1.38376	19.844	14.3407			212658_at	LHFPL2	10184	68	66	43	168	220	566	2954	2850	2958	188.5	2920.67	15.4943	2.54e-08
645644	2.13147	3.19042	9.49131	12.4399	2.66094	10.9656	4.12094			221944_at	FLJ42627	645644	62	47	91	19	22	24	637	556	750	44.1667	647.667	14.6642	0.00667962
170482	91.5653	80.9994	297.804	150.827	86.2824	224.316	2.59979			1552552_s_at	CLEC4C	170482	28	120	57	575	644	1359	7341	7073	5952	463.833	6788.67	14.636	0.000882575
55211	1.80297	3.66304	17.3802	16.4673	2.733	16.9237	6.19236			232985_s_at	DPPA4	55211	15	39	21	35	54	57	526	556	496	36.8333	526	14.2805	0.000273193
6559	4.16917	4.1284	43.1186	18.7055	4.14879	30.9121	7.45087			215274_at	SLC12A3	6559	22	8	13	140	95	119	1033	1024	776	66.1667	944.333	14.272	0.00572963
11320	4.0438	5.62307	15.935	17.5193	4.83344	16.7272	3.46072			226039_at	MGAT4A	11320	185	153	155	103	116	140	1824	2078	2174	142	2025.33	14.2629	0.0027527
2113	0.529326	0.290695	6.6855	4.22122	0.41001	5.45336	13.3005			224833_at	ETS1	2113	226	189	148	295	261	548	3386	3649	4537	277.833	3857.33	13.8836	0.0079592
9618	0.773318	3.35368	17.4177	35.7502	2.0635	26.584	12.8829			235688_s_at	TRAF4	9618	99	94	80	245	127	213	2132	1864	1931	143	1975.67	13.8159	0.000660546
7915	0.765227	0.714324	3.85754	6.17929	0.739776	5.01842	6.7837			203608_at	ALDH5A1	7915	42	14	23	155	136	160	1287	1242	1116	88.3333	1215	13.7547	0.000174298
54847	1.33396	2.92984	71.0434	35.3587	2.1319	53.201	24.9547			219734_at	SIDT1	54847	413	295	370	18	32	150	2756	2934	2867	213	2852.33	13.3912	1.52e-08
113263	0.410842	1.0382	6.164	3.97651	0.724519	5.07025	6.9981			225706_at	GLCCI1	113263	115	88	124	98	95	129	1257	1371	1511	108.167	1379.67	12.755	0.00310146
7357	37.6907	78.0369	328.08	450.738	57.8638	389.409	6.72976			221765_at	UGCG	7357	141	157	185	241	396	1013	4397	4837	4300	355.5	4511.33	12.6901	9.93e-06
152137	5.56191	9.87727	53.9962	46.2328	7.71959	50.1145	6.49186			226713_at	CCDC50	152137	930	984	1102	232	366	1053	9259	9878	10349	777.833	9828.67	12.636	0.000127878
5797	0.0738091	0.0942092	3.5343	9.07258	0.0840092	6.30344	75.0328			203329_at	PTPRM	5797	29	31	14	49	72	87	520	859	401	47	593.333	12.6241	0.0567356
54106	8.05879	3.25772	97.9845	37.1099	5.65825	67.5472	11.9378			223903_at	TLR9	54106	46	46	28	39	44	49	480	516	594	42	530	12.619	0.00444183
360	0.194627	0.0644051	16.3093	13.2153	0.129516	14.7623	113.98			39248_at	AQP3	360	41	40	44	79	105	72	961	781	653	63.5	798.333	12.5722	0.0134671
8836	3.92785	3.93875	33.5515	15.7759	3.9333	24.6637	6.27048			203560_at	GGH	8836	54	59	43	60	68	110	788	904	771	65.6667	821	12.5025	0.0020275
1848	1.29889	12.6451	21.7635	20.1427	6.97202	20.9531	3.00531			208891_at	DUSP6	1848	114	154	98	105	123	218	1375	1772	1557	135.333	1568	11.5862	0.00538085
10518	0.839566	1.06079	6.39579	4.85078	0.950177	5.62328	5.91814			205008_s_at	CIB2	10518	66	79	35	125	126	242	1535	1044	1315	112.167	1298	11.5721	0.0113376
197358	1.35685	1.3745	2.18462	9.89748	1.36567	6.04105	4.4235			236295_s_at	NLRC3	197358	18	9	13	8	6	20	144	156	127	12.3333	142.333	11.5405	0.00240101
55733	2.17273	8.48304	22.9429	17.5979	5.32788	20.2704	3.80458			219687_at	HHAT	55733	62	55	61	95	79	133	1028	893	846	80.8333	922.333	11.4103	0.00293011
57153	34.3249	52.4285	132.467	135.861	43.3767	134.164	3.093			224609_at	SLC44A2	57153	42	72	49	40	56	101	783	634	630	60	682.333	11.3722	0.00516407
81606	8.31899	0.0398969	21.3887	4.97736	4.17945	13.183	3.15425			221011_s_at	LBH	81606	58	27	98	42	25	72	521	675	584	53.6667	593.333	11.0559	0.00447215
5790	8.33153	11.1143	263.643	154.653	9.72292	209.148	21.5108			204960_at	PTPRCAP	5790	21	38	25	199	195	199	1251	1022	1464	112.833	1245.67	11.0399	0.00797581
90835	1.64709	3.04585	14.5439	13.9995	2.34647	14.2717	6.08219			231300_at	C16orf93	90835	51	44	73	14	35	42	511	399	510	43.1667	473.333	10.9653	0.00559219
1847	4.60421	6.58941	14.2925	9.59786	5.59681	11.9452	2.13428			209457_at	DUSP5	1847	571	251	342	161	153	329	3898	2949	2878	301.167	3241.67	10.7637	0.0101471
860	15.7224	10.5393	45.7281	81.9617	13.1308	63.8449	4.86221			236858_s_at	RUNX2	860	11	12	12	13	19	13	132	57	240	13.3333	143	10.725	0.13463
392307	0.460911	2.00932	5.58903	5.48635	1.23512	5.53769	4.48354			240871_at	C9orf128	392307	19	14	47	18	13	18	144	264	276	21.5	228	10.6047	0.0374557
9882	0.853588	0.33159	19.5143	11.4306	0.592589	15.4724	26.1099			203386_at	TBC1D4	9882	320	388	411	470	325	728	4088	4785	4853	440.333	4575.33	10.3906	0.00213187
79703	1.34694	2.82573	8.35597	7.04056	2.08633	7.69826	3.68985			238593_at	C11orf80	79703	24	16	19	64	63	85	477	559	348	45.1667	461.333	10.214	0.0180681
2833	73.6773	82.7176	177.839	173.657	78.1974	175.748	2.24749			207681_at	CXCR3	2833	16	30	36	454	359	398	2420	2770	1305	215.5	2165	10.0464	0.0432764
81618	284.072	272.225	1088.32	1094.5	278.148	1091.41	3.92383			221004_s_at	ITM2C	81618	645	986	733	635	878	1311	8630	8725	8466	864.667	8607	9.95412	1.27e-10
3775	0.0546383	0.922116	3.28538	7.30124	0.488377	5.29331	10.8386			204679_at	KCNK1	3775	24	21	13	35	21	33	150	311	267	24.5	242.667	9.90476	0.0446141
55214	2.5071	4.97785	22.2889	10.7735	3.74248	16.5312	4.41718			218717_s_at	LEPREL1	55214	110	102	116	179	234	268	1651	1559	1760	168.167	1656.67	9.85134	0.000168847
85027	5.51651	35.748	140.439	157.362	20.6322	148.901	7.21689			223276_at	MST150	85027	399	469	376	172	201	205	3002	3654	2234	303.667	2963.33	9.75851	0.0215874
29760	180.428	79.3396	362.955	185.735	129.884	274.345	2.11224			207655_s_at	BLNK	29760	701	640	779	89	77	637	4653	4655	4949	487.167	4752.33	9.75505	4.47e-08
3433	0.219656	1.84515	46.0004	21.8077	1.0324	33.904	32.84			226757_at	IFIT2	3433	191	162	181	35	37	93	1221	1164	998	116.5	1127.67	9.67954	0.00118354
221711	3.92697	1.18079	19.9993	9.78378	2.55388	14.8916	5.83095			236337_at	SYCP2L	221711	125	22	23	18	17	23	388	118	589	38	365	9.60526	0.136595
94103	7.16615	9.72642	33.9862	68.0612	8.44628	51.0237	6.04097			223259_at	ORMDL3	94103	141	195	291	122	184	144	1931	1858	1382	179.5	1723.67	9.6026	0.0109282
121260	11.2824	37.1531	126.712	98.5873	24.2177	112.65	4.65153			225057_at	SLC15A4	121260	808	802	683	464	561	668	6680	6211	6136	664.333	6342.33	9.54691	0.000305759
57559	2.92964	0.2644	23.8891	14.4672	1.59702	19.1782	12.0087			227607_at	STAMBPL1	57559	179	130	229	93	32	142	1411	1223	1206	134.167	1280	9.54037	0.000850272
57198	1.45147	1.6711	2.91438	7.75308	1.56129	5.33373	3.41624			226771_at	ATP8B2	57198	38	24	48	151	135	131	727	854	882	87.8333	821	9.34725	0.000825464
51385	6.97132	2.54517	34.0352	15.7388	4.75824	24.887	5.23029			219968_at	ZNF589	51385	136	132	140	73	76	113	1001	823	1287	111.667	1037	9.28657	0.0199554
91010	1.85149	1.76999	9.30614	5.20921	1.81074	7.25768	4.00813			238823_at	FMNL3	91010	75	57	61	59	70	75	621	560	660	66.1667	613.667	9.27456	0.00252875
152926	12.9113	12.5815	56.7177	47.2506	12.7464	51.9841	4.07834			235061_at	PPM1K	152926	225	272	280	320	304	368	2461	3337	2399	294.833	2732.33	9.26738	0.0147828
27242	17.8426	14.5675	66.4022	46.2896	16.2051	56.3459	3.47706			218856_at	TNFRSF21	27242	545	299	445	685	859	1167	6229	6239	5938	666.667	6135.33	9.203	8.79e-09
57125	0.764871	0.853068	4.21618	5.97063	0.80897	5.09341	6.29616			219700_at	PLXDC1	57125	25	20	22	17	16	36	187	84	349	22.6667	206.667	9.11765	0.139581
29799	3.03318	3.76398	8.96045	9.34661	3.39858	9.15353	2.69334			213996_at	YPEL1	29799	32	44	28	57	55	85	484	461	427	50.1667	457.333	9.11628	0.000169763
25994	58.8558	47.6894	297.176	170.787	53.2726	233.982	4.39216			242317_at	HIGD1A	25994	110	118	125	96	97	107	983	1017	850	108.833	950	8.72894	0.00342292
7434	0.404259	0.356735	7.06826	4.4895	0.380497	5.77888	15.1877			211598_x_at	VIPR2	7434	38	38	35	11	28	42	417	227	178	32	274	8.5625	0.0793981
27090	44.6793	68.8738	160.309	117.612	56.7765	138.96	2.4475			220937_s_at	ST6GALNAC4	27090	56	102	118	72	80	112	751	626	933	90	770	8.55556	0.0158061
11149	1.16915	1.50142	2.45634	8.11049	1.33528	5.28341	3.95677			228783_at	BVES	11149	13	4	23	27	26	16	150	142	169	18.1667	153.667	8.45872	0.000772548
22915	2.6743	3.41008	5.68709	6.7405	3.04219	6.2138	2.04254			205612_at	MMRN1	22915	3	8	4	12	15	8	68	78	65	8.33333	70.3333	8.44	0.000817067
404093	0.349967	0.240528	40.8813	13.863	0.295247	27.3721	92.7092			227667_at	CUEDC1	404093	138	108	193	186	226	189	1394	1400	1566	173.333	1453.33	8.38462	0.000838828
26040	0.79336	0.781685	8.27254	10.3235	0.787523	9.29803	11.8067			227478_at	SETBP1	26040	119	76	119	286	300	244	1540	1622	1548	190.667	1570	8.23427	1.51e-08
7525	1.53801	2.19016	4.40303	13.4357	1.86408	8.91937	4.78486			202933_s_at	YES1	7525	15	16	22	14	15	12	133	158	90	15.6667	127	8.10638	0.0298588
2081	0.737038	1.87313	13.5594	12.8757	1.30509	13.2175	10.1277			235745_at	ERN1	2081	229	208	183	220	196	216	1602	1820	1552	208.667	1658	7.94569	0.0030358
79677	6.24276	6.55418	40.8815	27.0434	6.39847	33.9625	5.30791			218781_at	SMC6	79677	213	210	256	232	218	259	1879	1838	1796	231.333	1837.67	7.9438	3.72e-05
3842	10.3752	11.8888	23.1494	29.2511	11.132	26.2002	2.35359			1556116_s_at	TNPO1	3842	35	5	15	27	16	18	143	136	174	19.3333	151	7.81034	0.00357901
378805	6.89363	18.8399	39.8155	40.5598	12.8668	40.1876	3.12337			228702_at	FLJ43663	378805	258	130	164	68	92	150	1264	1208	866	143.667	1112.67	7.74478	0.0129051
116236	6.76114	8.87956	44.5109	43.3262	7.82035	43.9186	5.61593			226796_at	ABHD15	116236	516	459	528	225	257	299	2939	2906	2969	380.667	2938	7.71804	1.04e-08
221322	1.85209	2.38683	9.13941	12.0728	2.11946	10.6061	5.00415			232038_at	C6orf170	221322	27	48	49	52	33	49	336	430	213	43	326.333	7.58915	0.0452509
10800	11.823	12.6669	83.1666	64.8588	12.2449	74.0127	6.04436			231747_at	CYSLTR1	10800	513	464	553	31	32	180	2148	2184	2322	295.5	2218	7.50592	6.98e-07
374500	1.80845	1.17452	6.76798	13.0002	1.49149	9.8841	6.62701			219477_s_at	THSD1 /// THSD1P	374500 /// 55901	117	205	224	143	195	246	1379	1363	1492	188.333	1411.33	7.49381	0.000105412
27143	1.15023	6.12003	6.31612	30.2438	3.63513	18.2799	5.02868			231887_s_at	KIAA1274	27143	158	86	46	50	37	87	774	461	496	77.3333	577	7.46121	0.0334022
654816	6.85839	10.6772	20.9886	17.9079	8.7678	19.4482	2.21814			204961_s_at	NCF1 /// NCF1B /// NCF1C	653361 /// 654816 /// 654817	292	244	337	339	332	457	2515	2544	2274	333.5	2444.33	7.32934	0.00058392
4063	19.9114	15.8757	67.9914	26.2561	17.8935	47.1237	2.63357			231124_x_at	LY9	4063	130	85	132	260	140	389	1598	1191	1334	189.333	1374.33	7.2588	0.00443609
11133	9.9736	10.1097	36.0855	19.3897	10.0417	27.7376	2.76225			220160_s_at	KPTN	11133	122	162	181	69	79	125	932	851	884	123	889	7.22764	5.31e-06
444	3.30067	7.17813	25.2092	47.348	5.2394	36.2786	6.9242			224996_at	ASPH	444	312	314	248	226	230	225	1527	2106	1964	259.167	1865.67	7.19871	0.0109605
400657	2.39752	5.89125	14.2922	31.2008	4.14438	22.7465	5.48852			226924_at	LOC400657	400657	66	81	91	87	83	98	654	505	627	84.3333	595.333	7.05929	0.00751167
9261	0.625075	0.587882	4.79816	6.86237	0.606479	5.83026	9.6133			201460_at	MAPKAPK2	9261	324	339	323	190	336	286	2346	1893	2015	299.667	2084.67	6.95662	0.00467652
729230	6.89609	2.61117	36.7606	24.9973	4.75363	30.8789	6.49587			206978_at	CCR2	729230	454	561	758	107	68	144	1907	2214	3154	348.667	2425	6.95507	0.0228245
5176	121.636	183.28	742.447	806.242	152.458	774.345	5.07906			202283_at	SERPINF1	5176	448	767	460	1750	2092	2101	8708	9646	8116	1269.67	8823.33	6.94933	0.000116461
84433	13.9895	20.9393	46.5923	46.7392	17.4644	46.6658	2.67205			223514_at	CARD11	84433	66	98	91	448	436	762	2298	1948	2330	316.833	2192	6.91846	6.28e-05
57562	0.763008	1.10708	2.9392	7.1052	0.935044	5.0222	5.37109			235956_at	KIAA1377	57562	35	16	41	16	24	20	186	182	156	25.3333	174.667	6.89474	0.000928098
10417	2.23745	3.52223	21.3051	15.8349	2.87984	18.57	6.44827			218638_s_at	SPON2	10417	96	47	40	67	53	113	603	335	492	69.3333	476.667	6.875	0.0320302
53335	5.15305	5.33254	21.3147	22.6522	5.24279	21.9835	4.19308			222891_s_at	BCL11A	53335	463	547	698	640	590	1011	4397	4786	4323	658.167	4502	6.84021	9.96e-05
81567	3.01779	2.95622	38.2247	37.1931	2.98701	37.7089	12.6243			221253_s_at	TXNDC5	81567	917	1346	1037	733	1096	1151	6852	6999	7606	1046.67	7152.33	6.83344	0.000399759
57147	2.80157	1.8036	11.2088	9.24164	2.30259	10.2252	4.44075			41329_at	SCYL3	57147	146	147	189	156	126	169	1037	950	1197	155.5	1061.33	6.82529	0.00573162
3482	0.772953	1.85711	11.9912	22.3767	1.31503	17.184	13.0673			201393_s_at	IGF2R	3482	139	112	114	545	614	430	2327	2211	2110	325.667	2216	6.8045	6.95e-07
6653	0.108086	0.338003	20.6453	15.5531	0.223045	18.0992	81.1461			203509_at	SORL1	6653	830	1058	906	126	157	228	4115	4187	2783	550.833	3695	6.70802	0.0116077
10635	2.18655	1.75722	7.35974	6.61742	1.97188	6.98858	3.54411			204146_at	RAD51AP1	10635	69	50	77	81	70	131	464	559	575	79.6667	532.667	6.68619	0.00295123
1497	3.98465	3.18841	25.4036	15.1152	3.58653	20.2594	5.64874			36566_at	CTNS	1497	127	132	138	111	136	161	939	819	922	134.167	893.333	6.65839	0.00186403
55829	47.7046	99.3443	390.973	308.131	73.5245	349.552	4.75423			223209_s_at	SELS	55829	806	976	788	859	837	1173	5941	6130	5924	906.5	5998.33	6.61703	1.67e-08
439921	2.75851	4.58757	5.912	17.597	3.67304	11.7545	3.20021			212509_s_at	MXRA7	439921	83	63	48	205	170	200	1231	627	678	128.167	845.333	6.59558	0.0625739
2273	3.4956	6.8999	32.1678	13.0586	5.19775	22.6132	4.35057			201540_at	FHL1	2273	545	332	281	57	70	230	1728	1271	1888	252.5	1629	6.45149	0.0089819
7423	7.13515	12.173	47.6028	60.6355	9.65405	54.1191	5.60585			203683_s_at	VEGFB	7423	59	48	76	105	119	88	618	526	446	82.5	530	6.42424	0.00938262
23312	0.289641	0.75203	12.6558	23.6728	0.520836	18.1643	34.8753			212820_at	DMXL2	23312	483	860	602	13	43	116	1884	3009	1865	352.833	2252.67	6.38451	0.0252326
56204	2.20056	3.11689	25.8218	59.8896	2.65872	42.8557	16.1189			225327_at	KIAA1370	56204	308	316	427	277	306	245	1746	2273	1968	313.167	1995.67	6.37254	0.00691998
1731	31.9891	41.3838	139.032	55.581	36.6864	97.3065	2.65238			227552_at	2013-09-01	1731	43	42	39	66	116	71	443	357	394	62.8333	398	6.33422	0.00127133
359845	3.67245	6.40044	8.45706	16.4911	5.03645	12.4741	2.47677			226905_at	FAM101B	359845	709	1731	742	141	221	762	4684	5367	3493	717.667	4514.67	6.29076	0.0101143
26228	1.44468	2.82965	7.29313	7.12646	2.13717	7.20979	3.37353			220059_at	STAP1	26228	33	27	45	5	21	19	146	84	239	25	156.333	6.25333	0.0980853
202309	37.7238	23.7502	118.883	102.546	30.737	110.714	3.60199			1552386_at	GAPT	202309	552	1003	1072	44	28	297	3095	2652	3361	499.333	3036	6.08011	0.000213426
116159	7.65291	5.33152	21.471	6.93892	6.49221	14.205	2.188			228665_at	CYYR1	116159	18	29	10	331	281	371	939	1312	841	173.333	1030.67	5.94615	0.0126608
5251	0.0412989	0.450993	40.3666	37.5541	0.246146	38.9604	158.281			210617_at	PHEX	5251	36	39	43	35	37	20	198	268	157	35	207.667	5.93333	0.0323876
64061	5.65734	8.22759	140.562	112.877	6.94246	126.719	18.2528			218012_at	TSPYL2	64061	239	129	159	325	333	211	1045	1615	1469	232.667	1376.33	5.91547	0.0183538
4130	0.574623	4.18714	77.0139	93.0983	2.38088	85.0561	35.7246			203151_at	MAP1A	4130	117	108	80	155	120	153	836	609	707	122.167	717.333	5.87176	0.0101778
283209	4.11125	4.1228	8.93801	18.6733	4.11703	13.8057	3.35331			229256_at	PGM2L1	283209	31	31	55	61	41	48	239	252	279	44.5	256.667	5.76779	0.000746816
55088	3.50816	4.92996	51.1507	58.6715	4.21906	54.9111	13.015			227701_at	C10orf118	55088	281	334	418	540	594	480	2206	2605	2816	441.167	2542.33	5.76275	0.00450985
2055	10.8223	11.3898	22.96	30.011	11.106	26.4855	2.38479			229958_at	CLN8	2055	493	493	396	189	304	389	2215	2631	1643	377.333	2163	5.73233	0.0222735
57730	4.99041	8.31251	27.948	33.5584	6.65146	30.7532	4.62352			220940_at	ANKRD36B	57730	94	152	150	334	286	334	1368	1454	1005	225	1275.67	5.66963	0.0108413
123606	1.88004	1.45562	7.21569	10.7011	1.66783	8.95839	5.3713			225752_at	NIPA1	123606	81	74	92	250	245	247	965	931	885	164.833	927	5.62386	4.97e-07
3665	202.338	156.728	789.332	411.016	179.533	600.174	3.34298			208436_s_at	IRF7	3665	1475	1560	1659	991	1064	2392	8651	8105	8493	1523.5	8416.33	5.52434	5.28e-08
55824	3.58914	5.12368	11.6588	14.6716	4.35641	13.1652	3.02202			227354_at	PAG1	55824	279	394	362	137	157	244	1257	1455	1605	262.167	1439	5.48887	0.00252302
51149	3.6898	4.29796	9.56699	10.1018	3.99388	9.83437	2.46236			220341_s_at	C5orf45	51149	74	87	126	99	94	144	807	445	457	104	569.667	5.47756	0.0581843
23358	3.84796	10.847	20.7266	30.6409	7.34749	25.6837	3.49558			212388_at	USP24	23358	723	802	761	574	704	822	3711	3832	4345	731	3962.67	5.42088	0.00275575
200035	6.22865	8.65687	52.8009	32.834	7.44276	42.8175	5.7529			229044_at	NUDT17	200035	59	73	67	189	230	232	754	725	810	141.667	763	5.38588	1.94e-06
973	1.78472	2.28466	15.8629	9.03138	2.03469	12.4471	6.11745			1555779_a_at	CD79A	973	8	11	9	12	24	16	79	50	83	13.3333	70.6667	5.3	0.0261746
55876	1.3814	1.19094	3.39508	9.36006	1.28617	6.37757	4.95857			219233_s_at	GSDMB	55876	79	101	122	53	47	76	543	408	306	79.6667	419	5.25941	0.035373
2043	0.381422	0.314008	7.77188	5.03321	0.347715	6.40255	18.4132			227449_at	EPHA4	2043	17	10	24	19	7	12	26	63	143	14.8333	77.3333	5.21348	0.211416
84456	1.72319	5.29897	9.0692	6.34684	3.51108	7.70802	2.19534			229393_at	L3MBTL3	84456	136	204	176	151	165	258	1130	817	869	181.667	938.667	5.16697	0.0136091
54955	9.7598	14.109	19.1477	32.7113	11.9344	25.9295	2.17267			218712_at	C1orf109	54955	243	187	199	163	147	250	738	1133	1194	198.167	1021.67	5.15559	0.0273969
6671	3.34996	2.36537	8.68882	12.4781	2.85767	10.5834	3.70352			236265_at	SP4	6671	154	216	254	109	73	181	874	944	725	164.5	847.667	5.15299	0.00328576
5051	3.08462	2.01421	30.1145	26.9885	2.54942	28.5515	11.1992			205233_s_at	PAFAH2	5051	72	57	65	48	49	75	275	424	229	61	309.333	5.07104	0.0509995
3096	1.02464	4.12169	14.2324	34.5665	2.57317	24.3995	9.48226			204512_at	HIVEP1	3096	289	226	265	237	229	210	1040	1238	1363	242.667	1213.67	5.00137	0.00843934
6238	10.1664	25.224	74.5927	65.3559	17.6952	69.9743	3.95443			201204_s_at	RRBP1	6238	372	418	569	390	397	469	2240	2071	2217	435.833	2176	4.99273	4.07e-05
950	1.62886	6.44349	51.6358	58.5186	4.03617	55.0772	13.6459			224983_at	SCARB2	950	1455	1691	1583	399	405	790	5060	5377	5289	1053.83	5242	4.97422	2.47e-06
55342	1.51872	1.18789	10.2801	12.6596	1.3533	11.4699	8.47546			233252_s_at	STRBP	55342	86	98	170	480	523	405	1361	1564	1430	293.667	1451.67	4.94325	9.78e-06
79690	3.34828	3.50867	6.21722	15.8388	3.42848	11.028	3.21659			219815_at	GAL3ST4	79690	59	45	71	70	83	95	430	287	327	70.5	348	4.93617	0.020325
7226	1.23579	0.299227	8.32926	5.89424	0.76751	7.11175	9.266			205708_s_at	TRPM2	7226	51	61	63	22	28	51	278	185	213	46	225.333	4.89855	0.0177206
26472	5.51409	7.97315	46.3908	63.487	6.74362	54.9389	8.14679			212680_x_at	PPP1R14B	26472	570	859	665	928	944	1140	4150	4168	4155	851	4157.67	4.88562	1.82e-07
65986	1.21796	2.8632	4.68705	6.95473	2.04058	5.82089	2.85257			236105_at	ZBTB10	65986	36	18	24	32	30	17	142	119	122	26.1667	127.667	4.87898	0.00140991
956	0.16916	0.12595	9.17059	9.44153	0.147555	9.30606	63.0686			206191_at	ENTPD3	956	30	110	8	12	39	7	171	176	151	34.3333	166	4.83495	0.000186791
56605	2.39559	6.79823	13.0666	20.6049	4.59691	16.8357	3.66241			231944_at	ERO1LB	56605	197	235	270	221	202	236	1087	1208	979	226.833	1091.33	4.81117	0.0048441
2982	2.14921	2.93924	10.5847	5.703	2.54423	8.14387	3.20092			221942_s_at	GUCY1A3	2982	83	69	89	255	199	342	877	1054	557	172.833	829.333	4.79846	0.0356683
8564	2.41375	2.25598	7.18534	3.41541	2.33486	5.30037	2.2701			211138_s_at	KMO	8564	187	171	209	36	26	113	632	540	593	123.667	588.333	4.75741	1.75e-05
55852	13.0278	14.2692	67.3066	63.4071	13.6485	65.3569	4.78858			218099_at	TEX2	55852	445	480	435	924	770	847	3153	2917	3143	650.167	3071	4.7234	4.42e-07
3662	65.9927	144.244	263.775	188.829	105.118	226.302	2.15284			204562_at	IRF4	3662	2349	1568	1990	358	453	2069	7771	7422	5337	1464.5	6843.33	4.67281	0.00855243
1820	1.24488	4.16837	12.4172	18.9113	2.70663	15.6643	5.78738			205865_at	ARID3A	1820	101	103	81	61	45	78	390	383	318	78.1667	363.667	4.65245	0.00235521
116115	1.62747	2.4902	3.74397	10.3653	2.05883	7.05462	3.42651			228229_at	ZNF526	116115	15	29	8	12	30	10	84	104	53	17.3333	80.3333	4.63462	0.0431306
80183	16.4115	47.5799	114.215	161.241	31.9957	137.728	4.30458			219471_at	C13orf18	80183	137	95	54	2432	2633	2243	6084	5547	5963	1265.67	5864.67	4.63366	0.000179642
83478	0.368741	0.179427	8.58911	2.85948	0.274084	5.7243	20.8852			223422_s_at	ARHGAP24	83478	166	211	231	113	91	137	521	600	1068	158.167	729.667	4.61328	0.0763693
7216	0.216345	1.88245	4.15173	7.34152	1.0494	5.74663	5.47612			211700_s_at	TRO	7216	34	43	49	38	52	41	180	191	210	42.8333	193.667	4.5214	0.00158383
64089	0.564045	1.95136	4.70142	6.90775	1.2577	5.80459	4.61523			229618_at	SNX16	64089	67	92	65	18	88	51	299	348	204	63.5	283.667	4.46719	0.0282778
23002	1.67844	1.36331	12.7597	8.36387	1.52088	10.5618	6.94454			226666_at	DAAM1	23002	129	188	155	253	298	392	1137	871	1145	235.833	1051	4.45654	0.00455263
654434	7.59744	10.0835	17.1752	31.1519	8.84047	24.1635	2.73329			221621_at	C17orf86	654434	51	83	83	51	27	64	310	270	214	59.8333	264.667	4.4234	0.0117184
203197	1.73757	2.47965	8.63137	11.3263	2.10861	9.97884	4.73242			221865_at	C9orf91	203197	221	181	220	157	130	177	799	662	927	181	796	4.39779	0.0127462
54981	2.9763	3.4809	11.0581	7.84009	3.2286	9.44909	2.92668			219147_s_at	C9orf95	54981	194	88	132	125	92	83	616	482	466	119	521.333	4.38095	0.00739408
22990	0.872824	2.21387	4.54845	9.96402	1.54335	7.25624	4.70162			229287_at	PCNX	22990	352	233	315	245	311	231	1090	1205	1397	281.167	1230.67	4.377	0.00638856
202134	0.620549	1.87615	2.70648	8.8255	1.24835	5.76599	4.6189			214945_at	FAM153A /// FAM153B /// FAM153C	202134 /// 285596 /// 653316	10	13	27	17	18	21	61	84	86	17.6667	77	4.35849	0.0119089
7769	1.9747	1.41959	5.3721	4.88249	1.69714	5.12729	3.02113			233461_x_at	ZNF226	7769	51	76	94	89	53	74	379	266	306	72.8333	317	4.3524	0.0144242
253039	1.13682	2.75187	3.0084	9.5928	1.94434	6.3006	3.24048			231828_at	LOC253039	253039	86	80	152	113	70	83	559	534	172	97.3333	421.667	4.33219	0.120633
54442	2.85468	15.2178	17.8311	39.7964	9.03622	28.8137	3.18869			218474_s_at	KCTD5	54442	789	817	710	312	322	438	2368	2516	2453	564.667	2445.67	4.33117	8.09e-07
9374	4.05023	5.13924	12.4909	11.2773	4.59473	11.8841	2.58647			209826_at	EGFL8 /// PPT2	80864 /// 9374	43	64	83	105	101	73	355	309	351	78.1667	338.333	4.32836	0.000175975
80864	1.76785	1.93976	5.71377	4.85205	1.8538	5.28291	2.84977			209826_at	EGFL8 /// PPT2	80864 /// 9374	43	64	83	105	101	73	355	309	351	78.1667	338.333	4.32836	0.000175975
1536	12.8109	26.454	192.39	120.226	19.6324	156.308	7.96173			203923_s_at	CYBB	1536	1169	1546	1887	51	57	452	3781	4013	3365	860.333	3719.67	4.32352	0.000120902
55536	21.892	18.9424	63.081	41.589	20.4172	52.335	2.56328			225081_s_at	CDCA7L	55536	717	959	817	757	822	1538	3949	3961	4117	935	4009	4.2877	2.13e-07
9425	4.72635	10.7223	14.7783	30.8085	7.72434	22.7934	2.95086			203098_at	CDYL	9425	456	439	488	338	334	514	1519	1791	2181	428.167	1830.33	4.27482	0.0162718
1106	15.5489	27.8928	42.5762	51.294	21.7208	46.9351	2.16083			228999_at	CHD2	1106	298	264	327	281	201	273	1196	1326	990	274	1170.67	4.27251	0.00993411
968	354.157	373.547	1073.45	706.072	363.852	889.759	2.44539			203507_at	CD68	968	46	107	68	26	32	73	261	236	251	58.6667	249.333	4.25	3.26e-06
1633	35.4719	36.7908	163.825	143.997	36.1314	153.911	4.25975			203302_at	DCK	1633	1027	894	908	968	680	968	3157	4189	4224	907.5	3856.67	4.24977	0.0124838
51678	0.675168	1.87676	7.32485	6.51357	1.27597	6.91921	5.42272			205429_s_at	MPP6	51678	16	10	13	45	78	56	152	172	139	36.3333	154.333	4.24771	0.000146241
5023	10.8784	9.36508	41.3824	41.5776	10.1218	41.48	4.0981			210401_at	P2RX1	5023	244	257	208	79	165	137	1097	643	574	181.667	771.333	4.24587	0.0655845
64764	2.53479	3.7746	16.4273	22.9772	3.15469	19.7022	6.24536			212345_s_at	CREB3L2	64764	801	956	1001	269	290	486	2705	3119	2231	633.833	2685	4.23613	0.00492001
80205	14.0986	20.1277	43.4154	48.0994	17.1131	45.7574	2.67382			242157_at	CHD9	80205	58	42	85	74	83	45	239	277	298	64.5	271.333	4.20672	0.0021141
8334	2.05816	5.05432	12.4727	22.2424	3.55624	17.3575	4.88086			215071_s_at	HIST1H2AC	8334	131	162	142	171	159	200	934	670	425	160.833	676.333	4.20518	0.0719118
26035	3.34811	1.6038	8.76153	7.82172	2.47596	8.29162	3.34886			213552_at	GLCE	26035	72	67	91	103	61	77	337	309	337	78.5	327.667	4.1741	2.59e-05
26051	6.76325	14.1973	19.71	37.0667	10.4803	28.3884	2.70874			41577_at	PPP1R16B	26051	460	472	510	340	259	571	1808	1619	1984	435.333	1803.67	4.14319	0.00169725
51232	0.602739	0.587871	7.14298	9.23644	0.595305	8.18971	13.7572			228496_s_at	CRIM1	51232	385	631	636	469	535	697	2175	2484	2273	558.833	2310.67	4.1348	0.00032293
8926	6.74705	8.79129	32.7292	30.6947	7.76917	31.7119	4.08176			201522_x_at	SNRPN /// SNURF	6638 /// 8926	922	936	772	1456	1431	1650	5298	4732	4657	1194.5	4895.67	4.09851	8.67e-05
5168	0.432504	0.0357806	25.8679	25.0796	0.234142	25.4738	108.796			209392_at	ENPP2	5168	36	72	84	591	836	584	1188	908	2372	367.167	1489.33	4.05629	0.118416
23503	1.38515	1.22366	7.01033	7.3187	1.30441	7.16452	5.49255			213073_at	ZFYVE26	23503	129	179	206	253	230	231	901	808	781	204.667	830	4.05537	0.000531712
51293	1.17979	5.62193	64.5407	29.685	3.40086	47.1128	13.8532			218529_at	CD320	51293	51	88	58	113	81	97	319	279	388	81.3333	328.667	4.04098	0.01074
5423	16.6935	17.1776	99.4054	82.5288	16.9355	90.9671	5.37138			203616_at	POLB	5423	775	715	755	571	582	654	2854	2663	2658	675.333	2725	4.03504	5.24e-05
5465	0.763735	2.26293	4.56225	6.52933	1.51333	5.54579	3.66463			226978_at	PPARA	5465	110	139	244	235	183	206	741	823	682	186.167	748.667	4.02149	0.000891602
8482	0.139939	1.38924	3.31208	7.12646	0.76459	5.21927	6.82623			230345_at	SEMA7A	8482	371	371	418	235	209	262	1693	1358	661	311	1237.33	3.97856	0.0909811
8728	2.66941	3.90724	11.5158	15.6782	3.28832	13.597	4.13494			209765_at	ADAM19	8728	173	206	217	649	687	749	1874	1685	1762	446.833	1773.67	3.96941	1.88e-05
6196	2.08054	4.02008	7.16726	8.26948	3.05031	7.71837	2.53035			212912_at	RPS6KA2	6196	144	134	126	159	180	197	701	592	569	156.667	620.667	3.9617	0.00480605
948	55.4266	35.815	118.328	71.8195	45.6208	95.0735	2.084			209555_s_at	CD36	948	525	2801	581	77	286	715	2454	3533	3872	830.833	3286.33	3.95547	0.00726518
9500	14.9316	33.1713	75.9182	61.0304	24.0514	68.4743	2.84699			209014_at	MAGED1	9500	614	865	747	919	1059	1265	3670	3474	3671	911.5	3605	3.95502	7.06e-08
843	0.93963	1.59769	3.7854	6.972	1.26866	5.3787	4.23966			205467_at	CASP10	843	47	29	46	17	13	18	117	102	117	28.3333	112	3.95294	2.27e-05
10525	7.03001	7.10639	40.9156	60.626	7.0682	50.7708	7.18298			200825_s_at	HYOU1	10525	156	141	195	107	276	200	836	618	666	179.167	706.667	3.94419	0.00848577
23512	4.90544	3.82258	7.72665	11.7331	4.36401	9.72988	2.22957			213971_s_at	LOC100292841 /// SUZ12 /// SUZ12P	100292841 /// 23512 /// 440423	176	201	257	215	227	244	951	884	760	220	865	3.93182	0.00561193
284702	1.46304	4.22949	3.3392	11.5967	2.84627	7.46797	2.62378			225786_at	NCRNA00201	284702	399	540	670	221	251	387	1707	1701	1432	411.333	1613.33	3.9222	0.000263255
79970	0.840322	1.6521	3.77328	6.71275	1.24621	5.24302	4.20717			219627_at	ZNF767	79970	69	113	184	119	129	165	458	502	567	129.833	509	3.92041	0.00142565
56995	1.32231	0.912053	8.49929	6.47323	1.11718	7.48626	6.70102			218184_at	TULP4	56995	136	110	129	143	149	168	649	377	593	139.167	539.667	3.87784	0.0391998
8481	36.8777	76.7692	119.315	120.667	56.8235	119.991	2.11165			203569_s_at	OFD1	8481	986	1215	1346	1583	1367	1791	4974	5350	5654	1381.33	5326	3.85569	0.000184
51429	1.72893	8.13543	11.3293	23.9602	4.93218	17.6447	3.57747			223028_s_at	SNX9	51429	211	189	229	274	388	281	1050	1071	892	262	1004.33	3.83333	0.00112816
54020	4.00831	4.18768	24.1995	25.1327	4.098	24.6661	6.01906			218928_s_at	SLC37A1	54020	114	116	101	105	121	112	451	431	390	111.5	424	3.80269	0.00264281
29919	10.6152	5.45825	45.2338	25.5488	8.03671	35.3913	4.4037			221190_s_at	C18orf8	29919	318	365	350	272	319	436	1191	1227	1498	343.333	1305.33	3.80194	0.00737976
55345	0.972411	0.921874	4.59517	6.19586	0.947143	5.39551	5.69662			228859_at	C4orf21	55345	34	44	40	69	43	69	209	188	171	49.8333	189.333	3.79933	0.000944747
5376	5.42569	4.64893	27.1045	14.5258	5.03731	20.8151	4.13219			210139_s_at	PMP22	5376	370	375	552	18	18	87	767	843	1065	236.667	891.667	3.76761	0.00237643
162972	2.47274	2.25024	5.99749	6.21233	2.36149	6.10491	2.58519			228099_at	ZNF550	162972	110	130	200	155	133	154	578	676	407	147	553.667	3.76644	0.0325997
26512	1.83501	1.86096	5.55538	6.9861	1.84799	6.27074	3.39328			218819_at	INTS6	26512	151	153	193	166	113	198	615	595	620	162.333	610	3.7577	1.18e-08
51314	2.68465	1.7514	15.1777	8.2499	2.21803	11.7138	5.28119			220384_at	TXNDC3	51314	125	344	385	101	134	185	1046	822	490	212.333	786	3.70173	0.0597695
343099	1.91546	2.22899	5.20945	5.49873	2.07222	5.35409	2.58374			232362_at	CCDC18	343099	73	71	119	73	58	87	356	313	200	80.1667	289.667	3.61331	0.0418742
23461	0.58724	1.19765	5.20185	8.65438	0.892443	6.92811	7.76309			213353_at	ABCA5	23461	136	112	159	482	486	287	1108	961	920	277	996.333	3.59687	0.000129583
1439	22.9127	58.4392	75.4353	183.874	40.676	129.655	3.1875			205159_at	CSF2RB	1439	2358	2300	2088	1482	1421	1930	7643	7137	6042	1929.83	6940.67	3.59651	0.00445213
347918	3.41408	2.66576	7.80318	9.25189	3.03992	8.52753	2.80518			229892_at	EP400NL	347918	151	171	147	95	127	189	506	607	462	146.667	525	3.57955	0.00772668
55266	16.2173	12.8899	40.9439	37.4414	14.5536	39.1927	2.69299			226860_at	TMEM19	55266	549	657	536	550	520	641	2142	2187	1850	575.5	2059.67	3.57892	0.00354541
55105	3.38652	3.56268	9.8291	9.14297	3.4746	9.48604	2.73011			1556126_s_at	GPATCH2	55105	87	142	188	118	100	176	545	444	459	135.167	482.667	3.5709	0.00177826
55958	1.35178	4.39797	10.2052	12.6502	2.87488	11.4277	3.97503			213233_s_at	KLHL9	55958	93	115	135	121	89	103	331	456	384	109.333	390.333	3.57012	0.0135195
253782	2.55615	4.55085	11.9224	14.6947	3.5535	13.3086	3.7452			212446_s_at	LASS6	253782	725	638	741	779	576	811	2126	2817	2611	711.667	2518	3.53817	0.0107492
64783	5.19647	2.93812	9.53192	9.42163	4.06729	9.47677	2.32999			228455_at	RBM15	64783	63	117	151	41	64	89	274	334	320	87.5	309.333	3.53524	0.00021142
8693	1.35882	2.45665	5.13042	8.74938	1.90773	6.9399	3.63777			231832_at	GALNT4	8693	60	39	111	100	72	55	248	325	197	72.8333	256.667	3.52403	0.0296532
23607	13.1678	18.9039	49.5471	73.521	16.0359	61.534	3.83728			203593_at	CD2AP	23607	462	678	971	1392	1149	1148	2931	3625	3659	966.667	3405	3.52241	0.00169608
9400	3.45309	2.60658	29.6008	12.1361	3.02984	20.8685	6.88765			221686_s_at	RECQL5	9400	53	51	38	43	60	67	188	153	207	52	182.667	3.51282	0.00998319
284021	26.6134	24.0016	86.6784	63.5273	25.3075	75.1028	2.96761			217513_at	C17orf60	284021	248	257	244	198	180	206	832	774	734	222.167	780	3.51088	0.000509466
23659	2.03949	2.34779	13.5458	48.6516	2.19364	31.0987	14.1768			204458_at	PLA2G15	23659	96	110	83	30	41	69	294	204	254	71.5	250.667	3.50583	0.00848936
221178	2.85515	6.99256	9.16313	22.0468	4.92386	15.6049	3.16925			225564_at	C1QTNF9 /// SPATA13	221178 /// 338872	439	505	477	172	199	263	1046	1373	1181	342.5	1200	3.50365	0.00213969
351	37.8082	111.844	236.298	100.233	74.8259	168.266	2.24876			200602_at	APP	351	1540	1919	1815	1861	1848	2649	6821	6981	6514	1938.67	6772	3.49312	2.63e-07
55617	11.5059	12.2953	37.9251	41.4305	11.9006	39.6778	3.3341			219443_at	TASP1	55617	412	312	382	399	427	407	1467	1397	1190	389.833	1351.33	3.46644	0.00576959
152485	0.113016	0.434761	5.27744	5.43309	0.273889	5.35527	19.5527			228046_at	ZNF827	152485	12	30	28	155	161	91	228	275	318	79.5	273.667	3.44235	0.00216287
147339	2.96048	4.61232	9.44111	15.7059	3.7864	12.5735	3.3207			226406_at	C18orf25	147339	421	406	377	335	311	423	1189	1330	1389	378.833	1302.67	3.43863	0.00193438
9197	6.32536	6.15637	20.0326	13.087	6.24086	16.5598	2.65345			203164_at	SLC33A1	9197	377	476	609	225	246	364	1362	1320	1265	382.833	1315.67	3.43666	2.97e-06
6843	4.55577	5.0834	17.0277	11.351	4.81958	14.1893	2.9441			213326_at	VAMP1	6843	750	726	845	355	328	541	2548	1952	1590	590.833	2030	3.43583	0.0264027
5238	4.47517	6.11977	13.0811	11.6878	5.29747	12.3844	2.3378			210041_s_at	PGM3	5238	51	38	56	44	38	66	183	189	131	48.8333	167.667	3.43345	0.0183672
200315	2.12598	3.77465	2.82449	14.9241	2.95032	8.87429	3.00791			210873_x_at	APOBEC3A	200315	65	89	45	40	26	53	226	284	35	53	181.667	3.42767	0.228052
7108	2.90528	3.40189	13.1044	4.49169	3.15358	8.79803	2.78985			210130_s_at	TM7SF2	7108	41	51	27	56	49	47	163	150	151	45.1667	154.667	3.42435	2.62e-06
51754	3.1164	2.71497	28.7836	9.84614	2.91569	19.3148	6.62446			207839_s_at	TMEM8B	51754	606	927	990	254	209	428	2126	1403	2311	569	1946.67	3.42121	0.0207755
2317	4.38453	4.83705	53.5023	46.0909	4.61079	49.7966	10.8			208614_s_at	FLNB	2317	95	93	200	1582	1536	1384	2920	2637	2743	815	2766.67	3.39468	0.00107536
4331	7.78037	7.25711	16.2434	18.1129	7.51874	17.1781	2.28471			203565_s_at	MNAT1	4331	105	74	110	101	76	57	266	290	331	87.1667	295.667	3.39197	0.00258026
9452	0.837857	1.79153	6.55518	9.13758	1.31469	7.84638	5.96822			202747_s_at	ITM2A	9452	20	20	20	28	27	36	23	139	94	25.1667	85.3333	3.39073	0.216115
291	1.2291	0.198943	8.08444	5.05093	0.71402	6.56769	9.19818			202825_at	SLC25A4	291	94	63	54	248	265	236	616	514	491	160	540.333	3.37708	0.000500401
100113407	1.65933	0.925288	3.11655	9.82668	1.29231	6.47162	5.0078			235798_at	TMEM170B	100113407	793	631	645	83	82	165	1104	1656	1264	399.833	1341.33	3.35473	0.00777932
440944	6.03063	7.40485	11.1263	28.2415	6.71774	19.6839	2.93013			1555860_x_at	LOC440944	440944	166	198	274	205	118	136	677	594	569	182.833	613.333	3.3546	0.000386546
57489	13.391	19.1829	40.5045	178.63	16.287	109.567	6.72727			228577_x_at	ODF2L	57489	36	69	51	71	76	87	230	230	194	65	218	3.35385	0.000666366
23243	0.642716	1.88642	4.17089	7.55935	1.26457	5.86512	4.63804			1561079_at	ANKRD28	23243	40	46	65	112	152	80	253	297	280	82.5	276.667	3.35354	4.93e-05
84875	18.2465	16.6144	73.4458	40.4852	17.4304	56.9655	3.26816			229350_x_at	PARP10	84875	310	380	390	459	489	621	1640	1245	1555	441.5	1480	3.35221	0.00682836
3703	42.4188	28.4575	162.644	49.1504	35.4382	105.897	2.98823			202223_at	STT3A	3703	157	258	328	256	363	267	791	1004	916	271.5	903.667	3.32842	0.00297774
4297	1.80894	2.55483	5.18316	7.55271	2.18189	6.36793	2.91855			244110_at	MLL	4297	46	60	77	43	52	47	194	162	184	54.1667	180	3.32308	0.000902293
641649	1.91856	2.55766	5.18954	5.00241	2.23811	5.09598	2.27691			229957_at	TMEM91	641649	40	38	60	22	15	19	143	82	96	32.3333	107	3.30928	0.041642
100131564	12.8672	20.3888	68.3749	58.5878	16.628	63.4814	3.81775			227074_at	LOC100131564	100131564	815	965	1230	747	841	843	3456	3398	2135	906.833	2996.33	3.30417	0.0369441
145389	3.02674	4.49201	8.52682	7.37372	3.75938	7.95027	2.11479			214830_at	SLC38A6	145389	104	123	101	103	67	98	315	384	282	99.3333	327	3.29195	0.0129304
132299	17.1997	18.6132	59.4716	49.4924	17.9065	54.482	3.04259			225314_at	OCIAD2	132299	181	207	237	267	291	310	840	835	762	248.833	812.333	3.26457	2.06e-05
1184	3.19481	3.06147	13.5396	15.3429	3.12814	14.4412	4.61656			226274_at	CLCN5	1184	894	957	1292	190	201	505	2292	2072	2221	673.167	2195	3.26071	0.000205737
143884	4.50387	2.39657	7.74419	10.3928	3.45022	9.06851	2.62839			237040_at	CWF19L2	143884	188	144	256	218	184	320	737	796	601	218.333	711.333	3.25802	0.00549801
114327	4.64557	6.38634	12.8698	15.6757	5.51596	14.2728	2.58754			225656_at	EFHC1	114327	298	291	368	295	242	331	1081	1010	877	304.167	989.333	3.2526	0.00454881
8509	4.81631	4.89872	11.1517	16.179	4.85751	13.6653	2.81323			1559701_s_at	NDST2	8509	41	52	38	31	30	53	163	104	128	40.8333	131.667	3.22449	0.0282217
10964	0.924962	1.04801	14.2646	14.3852	0.986485	14.3249	14.5211			204439_at	IFI44L	10964	151	233	153	22	17	70	410	283	347	107.667	346.667	3.21981	0.00414645
54441	11.1219	8.63402	42.7694	37.8295	9.87797	40.2994	4.07973			223724_s_at	STAG3L1 /// STAG3L2	442582 /// 54441	53	85	127	75	119	108	317	233	362	94.5	304	3.21693	0.0228559
442582	2.78872	3.81322	8.75112	6.00223	3.30097	7.37667	2.2347			223724_s_at	STAG3L1 /// STAG3L2	442582 /// 54441	53	85	127	75	119	108	317	233	362	94.5	304	3.21693	0.0228559
64417	4.06412	4.73541	8.75697	14.1522	4.39976	11.4546	2.60346			219029_at	C5orf28	64417	95	111	134	102	97	140	326	361	402	113.167	363	3.20766	0.00355643
83737	8.32012	9.592	25.788	33.6325	8.95606	29.7103	3.31734			236235_at	ITCH	83737	240	217	314	217	244	195	739	779	762	237.833	760	3.19552	3.93e-08
51427	1.07281	2.21526	3.15676	11.084	1.64404	7.12039	4.33104			205739_x_at	ZNF107	51427	43	40	52	63	65	49	155	196	147	52	166	3.19231	0.0123514
83483	1.19319	2.98708	26.2825	14.9637	2.09013	20.6231	9.86687			221529_s_at	PLVAP	83483	58	25	35	40	33	67	165	107	138	43	136.667	3.17829	0.018832
7494	16.9418	21.1043	38.6987	47.9185	19.023	43.3086	2.27664			242021_at	XBP1	7494	48	69	80	56	70	85	317	165	166	68	216	3.17647	0.0975345
27099	7.65248	6.75288	34.2805	16.1781	7.20268	25.2293	3.50277			210109_at	C7orf54	27099	145	193	203	115	175	187	500	586	524	169.667	536.667	3.16306	0.000781226
22929	7.27445	4.03964	18.3515	28.1546	5.65705	23.253	4.11045			208939_at	SEPHS1	22929	411	372	424	369	346	324	1171	1269	1104	374.333	1181.33	3.15583	0.00159865
80237	1.76021	4.27152	5.71918	7.92241	3.01586	6.82079	2.26164			219517_at	ELL3 /// SERINC4	619189 /// 80237	84	56	64	83	91	67	247	240	214	74.1667	233.667	3.15056	0.000475734
23589	3.66408	3.77367	7.57043	9.06831	3.71887	8.31937	2.23707			224910_at	CARHSP1	23589	128	122	155	114	128	140	427	454	357	131.167	412.667	3.14612	0.00825642
55728	13.1838	9.83551	24.9065	24.9735	11.5097	24.94	2.16687			231996_at	N4BP2	55728	130	52	213	262	369	74	398	601	729	183.333	576	3.14182	0.0340686
94134	3.15561	4.66396	10.7355	13.3288	3.90979	12.0322	3.07745			207606_s_at	ARHGAP12	94134	87	66	102	146	171	120	354	418	301	115.333	357.667	3.10116	0.00813234
128387	25.6603	20.0154	59.2304	88.9428	22.8379	74.0866	3.24403			228867_at	TATDN3	128387	200	211	259	270	249	256	682	835	722	240.833	746.333	3.09896	0.00554947
23195	2.93148	6.55136	16.4297	21.8622	4.74142	19.146	4.03802			212693_at	MDN1	23195	483	549	649	567	559	651	1801	1789	1768	576.333	1786	3.0989	6.96e-09
3998	7.39181	11.4864	53.4892	49.4973	9.43911	51.4933	5.45531			224629_at	LMAN1	3998	1358	1492	1108	1378	1309	1636	4257	4445	4093	1380.17	4265	3.09021	1.62e-05
55346	4.80093	4.76611	11.4795	12.6409	4.78352	12.0602	2.5212			205797_s_at	TCP11L1	55346	113	98	102	57	79	95	314	263	263	90.6667	280	3.08824	0.00224756
51449	6.66579	5.87612	20.6524	14.2807	6.27096	17.4666	2.78531			225274_at	PCYOX1	51449	255	319	363	334	260	318	917	978	959	308.167	951.333	3.08707	5.76e-07
10780	1.99015	2.96994	5.74926	7.69992	2.48005	6.72459	2.71148			242953_at	ZNF234	10780	41	40	41	67	47	66	177	148	141	50.3333	155.333	3.08609	0.00357079
7750	4.06832	7.43691	16.3296	26.6506	5.75262	21.4901	3.73571			226512_at	ZMYM2	7750	217	255	269	249	227	251	724	764	773	244.667	753.667	3.08038	5.85e-05
79980	10.2105	12.3943	58.3182	41.9526	11.3024	50.1354	4.43583			219512_at	DSN1	79980	200	237	202	235	214	381	737	788	735	244.833	753.333	3.07692	1.15e-06
55556	2.27987	2.73983	13.2022	7.91949	2.50985	10.5608	4.20775			204142_at	ENOSF1	55556	255	152	190	85	134	118	700	373	363	155.667	478.667	3.07495	0.0936527
7976	3.85022	3.37262	15.4921	8.26742	3.61142	11.8798	3.2895			219683_at	FZD3	7976	27	19	20	125	132	92	198	226	212	69.1667	212	3.06506	0.000769597
55888	1.53431	1.6078	3.92584	6.33417	1.57105	5.13001	3.26533			206314_at	ZNF167	55888	12	32	29	64	29	30	92	110	96	32.6667	99.3333	3.04082	0.000164128
51290	15.0916	10.5601	34.745	23.0767	12.8259	28.9108	2.25411			226422_at	ERGIC2	51290	275	217	340	387	290	412	870	1177	863	320.167	970	3.02967	0.0178956
23230	0.734027	1.0306	4.85639	7.62138	0.882311	6.23888	7.07107			227988_s_at	VPS13A	23230	94	105	147	177	200	150	503	436	383	145.5	440.667	3.02864	0.00483656
64766	6.10014	3.62809	15.1339	17.8219	4.86411	16.4779	3.38765			218370_s_at	S100PBP	64766	402	589	680	693	586	722	1992	1853	1700	612	1848.33	3.02015	0.000586223
79718	11.9354	17.0662	30.5967	40.8392	14.5008	35.718	2.46318			235890_at	TBL1XR1	79718	97	110	151	189	194	209	401	550	483	158.333	478	3.01895	0.00795888
79660	2.92366	5.32997	7.42639	19.1964	4.12682	13.3114	3.22558			222662_at	PPP1R3B	79660	74	43	43	45	63	52	198	199	86	53.3333	161	3.01875	0.100226
5426	1.21236	0.784937	9.06539	5.39938	0.998649	7.23239	7.24217			216026_s_at	POLE	5426	65	67	68	55	85	49	191	195	201	64.8333	195.667	3.01799	9.68e-08
26994	8.82092	12.5345	29.2576	36.3909	10.6777	32.8242	3.0741			208924_at	RNF11	26994	1352	1233	1080	919	980	941	3382	3341	3041	1084.17	3254.67	3.002	9.53e-05
3925	82.7623	36.9415	199.947	168.416	59.8519	184.182	3.07729			200783_s_at	STMN1	3925	1183	1284	1054	1904	1592	2503	4890	4571	4814	1586.67	4758.33	2.99895	6.61e-06
55151	10.8348	16.826	49.5886	35.9618	13.8304	42.7752	3.09284			222735_at	TMEM38B	55151	173	152	185	455	304	218	709	823	697	247.833	743	2.99798	0.000142972
283267	6.27176	7.02452	10.7213	39.0769	6.64814	24.8991	3.74527			226793_at	LOC283267	283267	165	216	152	123	119	113	420	472	438	148	443.333	2.9955	1.18e-05
4938	44.7216	9.27441	102.023	35.1949	26.998	68.609	2.54126			202869_at	OAS1	4938	137	174	236	43	36	62	276	280	472	114.667	342.667	2.98837	0.049501
223082	1.3142	1.42328	10.7212	11.9042	1.36874	11.3127	8.26505			226261_at	ZNRF2	223082	154	104	97	167	124	146	375	402	404	132	393.667	2.98232	8.49e-07
55857	7.39303	3.38948	13.7231	13.6688	5.39126	13.696	2.5404			228290_at	NCRNA00153	55857	46	41	46	28	43	38	124	134	102	40.3333	120	2.97521	0.00911636
7011	2.36302	3.47497	9.7051	10.8506	2.91899	10.2779	3.52103			228670_at	TEP1	7011	869	1285	1262	683	607	1017	2775	2745	2962	953.833	2827.33	2.96418	2.52e-06
400960	1.68323	1.94133	5.85863	4.75993	1.81228	5.30928	2.92962			235482_at	LOC400960	400960	211	291	408	155	259	187	755	730	753	251.833	746	2.96228	2.58e-05
65220	12.6194	19.5544	39.5895	44.0502	16.0869	41.8199	2.59963			208919_s_at	NADK	65220	1158	1471	1552	819	832	1363	3568	3590	3475	1199.17	3544.33	2.95566	3.75e-06
8398	2.83918	0.89104	4.52283	5.55213	1.86511	5.03748	2.7009			210647_x_at	PLA2G6	8398	36	66	56	71	62	89	214	182	165	63.3333	187	2.95263	0.00435324
868	2.77733	3.80403	12.7877	18.83	3.29068	15.8088	4.80412			209682_at	CBLB	868	146	170	190	250	293	266	618	632	688	219.167	646	2.94753	8.24e-06
23390	20.9369	16.6821	98.4202	58.8414	18.8095	78.6308	4.18037			212982_at	ZDHHC17	23390	1745	1836	1835	2753	2821	3128	7146	7313	6295	2353	6918	2.94008	0.000156461
80345	3.2927	4.55794	14.8922	12.3943	3.92532	13.6433	3.47571			219676_at	ZSCAN16	80345	125	160	194	110	100	151	421	423	387	140	410.333	2.93095	2.89e-06
5826	10.416	8.11275	21.0533	19.9301	9.2644	20.4917	2.21188			203981_s_at	ABCD4	5826	169	199	264	173	215	225	555	568	699	207.5	607.333	2.92691	0.00795916
51257	5.33443	3.58973	10.9011	12.9521	4.46208	11.9266	2.67287			210075_at	2013-03-02	51257	300	343	388	250	250	284	1027	863	759	302.5	883	2.91901	0.0123357
100131067	3.21039	2.07483	4.6034	11.6572	2.64261	8.13031	3.07662			235443_at	LOC100131067	100131067	55	56	102	86	69	115	191	203	308	80.5	234	2.90683	0.0454195
84864	5.77935	4.43651	16.6218	12.9225	5.10793	14.7722	2.89201			213188_s_at	MINA	84864	301	352	406	383	351	431	962	1064	1172	370.667	1066	2.8759	0.00421243
116143	7.10335	3.26474	10.7369	13.5479	5.18404	12.1424	2.34227			235071_at	WDR92	116143	102	95	163	102	90	113	333	385	238	110.833	318.667	2.87519	0.033556
79600	3.79564	1.65217	6.57422	5.80478	2.7239	6.1895	2.27229			218584_at	TCTN1	79600	85	71	98	46	59	72	221	189	209	71.8333	206.333	2.87239	0.000152515
9725	11.9479	4.10734	40.1735	16.9421	8.02763	28.5578	3.55744			215583_at	TMEM63A	9725	120	160	112	115	96	127	343	453	252	121.667	349.333	2.87123	0.0564195
51077	5.65062	3.07311	11.158	15.2138	4.36187	13.1859	3.023			215567_at	FCF1	51077	101	81	99	85	109	110	280	311	248	97.5	279.667	2.86838	0.0065344
196792	1.22833	0.533498	3.83046	8.25705	0.880915	6.04376	6.86077			231146_at	FAM24B	196792	71	143	102	83	139	153	346	254	390	115.167	330	2.86541	0.0226554
54876	2.74016	4.07398	11.6467	16.5918	3.40707	14.1192	4.1441			228106_at	DCAF16	54876	177	137	227	253	194	260	624	582	582	208	596	2.86538	9.61e-07
116984	3.1283	5.94845	11.4012	17.7513	4.53838	14.5762	3.21177			213618_at	ARAP2	116984	211	282	223	196	215	303	672	749	626	238.333	682.333	2.86294	0.00151842
66035	1.85417	1.79164	13.4105	11.9252	1.8229	12.6678	6.94926			232167_at	MIF /// SLC2A11	4282 /// 66035	56	31	39	41	46	40	147	113	102	42.1667	120.667	2.86166	0.0228699
8464	3.61247	4.24949	12.0606	8.54816	3.93098	10.3044	2.62132			206506_s_at	SUPT3H	8464	118	108	158	90	113	143	326	376	337	121.667	346.333	2.84658	0.000305505
57674	5.46139	8.86604	22.1849	20.6603	7.16372	21.4226	2.99043			225929_s_at	RNF213	57674	1118	1222	1425	37	45	264	1662	1965	2214	685.167	1947	2.84164	0.00438642
1163	17.7814	15.176	33.8775	34.3969	16.4787	34.1372	2.0716			201897_s_at	CKS1B	1163	217	248	286	318	310	349	838	853	757	288	816	2.83333	0.000156601
8809	8.15341	8.62724	34.5128	28.1048	8.39032	31.3088	3.73154			206618_at	IL18R1	8809	474	497	592	734	893	783	1782	1874	1968	662.167	1874.67	2.83111	3.38e-06
51326	6.89676	2.53419	14.2951	13.392	4.71547	13.8435	2.93577			243899_at	ARL17P1	51326	39	121	183	102	38	82	348	351	97	94.1667	265.333	2.8177	0.17202
7187	2.96679	8.33352	11.4456	13.3423	5.65015	12.3939	2.19356			221571_at	TRAF3	7187	271	284	393	177	161	246	878	630	647	255.333	718.333	2.81332	0.0159343
3920	20.1748	26.3014	46.2897	48.2277	23.2381	47.2587	2.03367			226671_at	LAMP2	3920	106	131	152	60	65	75	176	354	298	98.1667	276	2.81154	0.0668537
64430	10.5428	6.5452	20.9045	16.9849	8.544	18.9447	2.21731			219972_s_at	C14orf135	64430	146	141	187	231	184	200	495	513	515	181.5	507.667	2.79706	2.37e-07
400027	3.51218	4.71105	12.348	15.9908	4.11161	14.1694	3.4462			226413_at	LOC400027	400027	535	849	673	735	810	739	1826	2263	1957	723.5	2015.33	2.78553	0.00510403
81539	19.4956	23.4379	88.3248	75.9948	21.4668	82.1598	3.8273			224580_at	SLC38A1	81539	89	94	152	125	139	178	285	357	439	129.5	360.333	2.7825	0.0261213
338799	1.39824	1.23387	5.76405	5.56989	1.31605	5.66697	4.30604			226369_at	LOC338799	338799	84	102	180	92	106	153	379	320	298	119.5	332.333	2.78103	0.00228919
63916	18.1183	17.3979	43.8568	44.7329	17.7581	44.2949	2.49435			55692_at	ELMO2	63916	435	446	528	403	415	549	1275	1325	1259	462.667	1286.33	2.78026	6.37e-08
51191	0.454906	1.0872	4.33256	7.02883	0.771055	5.6807	7.36744			219863_at	HERC5	51191	265	318	260	107	117	189	544	560	639	209.333	581	2.77548	0.0001238
23116	5.44867	10.8841	14.5588	18.1593	8.16636	16.359	2.00322			213304_at	FAM179B	23116	96	131	148	142	144	124	384	347	358	130.833	363	2.77452	5.2e-05
5383	2.6774	3.36678	6.05144	7.27189	3.02209	6.66167	2.20432			215667_x_at	LOC100132832 /// LOC441259 /// PMS2L1 /// PMS2L2 /// PMS2L3 /// PMS2L5	100132832 /// 441259 /// 5379 /// 5380 /// 5383 /// 5387	248	448	507	403	502	646	1464	1155	1170	459	1263	2.75163	0.00471632
100132832	2.30375	2.4127	6.73671	9.32368	2.35823	8.03019	3.40518			215667_x_at	LOC100132832 /// LOC441259 /// PMS2L1 /// PMS2L2 /// PMS2L3 /// PMS2L5	100132832 /// 441259 /// 5379 /// 5380 /// 5383 /// 5387	248	448	507	403	502	646	1464	1155	1170	459	1263	2.75163	0.00471632
2683	6.18627	15.8839	36.0646	48.2983	11.0351	42.1815	3.82248			238987_at	B4GALT1	2683	952	795	1059	523	617	544	2424	2414	1332	748.333	2056.67	2.74833	0.0609378
9583	11.6441	16.7961	30.8635	55.7911	14.2201	43.3273	3.0469			204076_at	ENTPD4	9583	1217	1572	1569	1184	1383	1556	4139	3683	3792	1413.5	3871.33	2.73883	0.000383669
51465	54.168	49.3873	113.702	101.548	51.7777	107.625	2.0786			217823_s_at	UBE2J1	51465	1523	1735	1333	2756	2522	2956	5841	6026	5658	2137.5	5841.67	2.73294	1.38e-05
285237	10.0192	17.3952	30.0908	36.3156	13.7072	33.2032	2.42232			1569129_s_at	C3orf38	285237	237	256	342	308	380	365	862	887	826	314.667	858.333	2.72775	4.61e-07
55177	27.1186	42.1274	81.5685	75.5639	34.623	78.5662	2.26919			218126_at	FAM82A2	55177	207	227	223	208	242	244	641	653	545	225.167	613	2.72243	0.00615365
84879	8.53349	10.4163	26.6754	53.4387	9.47492	40.0571	4.22769			225316_at	MFSD2	84879	192	214	182	171	221	193	537	444	615	195.5	532	2.72123	0.0188732
80012	6.86712	7.64058	15.8901	23.5507	7.25385	19.7204	2.71862			226508_at	PHC3	80012	1599	2026	2013	1710	1754	2058	5122	5208	4852	1860	5060.67	2.72079	9.49e-06
5292	4.38359	0.887681	9.40274	11.3728	2.63564	10.3878	3.94129			209193_at	PIM1	5292	66	206	180	238	207	184	671	642	155	180.167	489.333	2.716	0.203893
9711	8.46681	27.3897	44.8819	71.692	17.9283	58.2869	3.25112			212733_at	KIAA0226	9711	1082	1189	1436	1121	974	1350	3236	3152	3317	1192	3235	2.71393	5.8e-08
3841	1.97063	3.72248	5.21734	7.49319	2.84655	6.35526	2.23262			227934_at	KPNA5	3841	143	157	165	197	238	219	453	569	496	186.5	506	2.71314	0.00398821
128710	3.27748	2.92	7.90231	7.94308	3.09874	7.9227	2.55675			236390_at	C20orf94	128710	51	56	67	49	58	64	159	164	145	57.5	156	2.71304	0.000509176
91695	4.05654	3.72319	8.91071	9.2299	3.88987	9.0703	2.33178			202938_x_at	RRP7A /// RRP7B	27341 /// 91695	26	46	34	32	25	23	82	71	99	31	84	2.70968	0.0118531
222161	14.5924	9.59361	59.1455	66.0788	12.093	62.6122	5.17756			213546_at	DKFZP586I1420	222161	1358	2339	2464	2072	2664	3000	6138	6346	6232	2316.17	6238.67	2.69353	5.47e-06
51523	7.0583	21.6694	42.5926	116.619	14.3638	79.6057	5.54209			224516_s_at	CXXC5	51523	993	1561	1048	1405	1600	1926	3540	4005	3924	1422.17	3823	2.68815	3.01e-05
1039	4.08884	2.8219	9.28725	6.6276	3.45537	7.95743	2.30292			209501_at	CDR2	1039	187	122	156	137	133	162	262	646	290	149.5	399.333	2.67113	0.179911
91316	3.49309	5.92266	12.3227	12.0048	4.70788	12.1637	2.58369			213502_x_at	LOC91316	91316	102	126	144	25	91	52	268	144	308	90	240	2.66667	0.0782337
29969	1.55594	1.09229	5.81538	7.57052	1.32411	6.69295	5.05466			211675_s_at	MDFIC	29969	1713	1939	2068	2854	2474	2668	5835	6374	6064	2286	6091	2.66448	2.22e-06
7707	4.75833	5.51625	10.6394	12.5641	5.13729	11.6018	2.25834			228545_at	ZNF148	7707	160	131	334	353	196	295	761	662	533	244.833	652	2.66304	0.00904791
63908	2.04417	1.07525	6.77223	9.89417	1.55971	8.3332	5.3428			225111_s_at	NAPB	63908	183	206	201	114	152	146	432	442	457	167	443.667	2.65669	8.81e-07
9994	2.91604	1.04875	9.56118	5.77641	1.98239	7.6688	3.86845			222201_s_at	CASP8AP2	9994	63	76	130	117	84	79	239	282	206	91.5	242.333	2.64845	0.00873449
6558	1.51487	1.20481	5.36267	6.28383	1.35984	5.82325	4.28231			225835_at	SLC12A2	6558	471	296	646	1096	779	682	1745	1675	1832	661.667	1750.67	2.64584	7.33e-05
64770	3.02245	4.27647	16.3706	16.1112	3.64946	16.2409	4.45023			225017_at	CCDC14	64770	461	566	666	490	440	548	1425	1293	1475	528.5	1397.67	2.64459	0.00029695
1	4.41771	3.52183	9.37688	13.6348	3.96977	11.5058	2.89836			229819_at	A1BG	1	130	154	146	100	67	114	324	269	347	118.5	313.333	2.64416	0.00356638
4209	3.99073	3.98175	9.22088	12.0238	3.98624	10.6224	2.66475			203003_at	MEF2D	4209	547	302	389	203	278	229	1222	786	567	324.667	858.333	2.64374	0.100188
9764	0.682645	1.29161	5.36336	5.26123	0.987125	5.31229	5.38158			204546_at	KIAA0513	9764	469	560	608	39	42	105	950	780	678	303.833	802.667	2.6418	0.00811785
8473	18.1138	23.1355	79.9377	89.784	20.6247	84.8608	4.11453			229787_s_at	OGT	8473	494	560	473	407	368	528	1171	1395	1153	471.667	1239.67	2.62827	0.00468478
131965	4.96107	1.50098	5.41003	9.47057	3.23103	7.4403	2.30277			1553689_s_at	METTL6	131965	72	69	79	63	67	61	183	173	184	68.5	180	2.62774	6.58e-06
91607	1.07462	2.67817	18.2879	12.222	1.87639	15.2549	8.12993			226743_at	SLFN11	91607	298	346	327	85	90	127	607	517	545	212.167	556.333	2.62215	0.000580477
489	2.57686	4.03032	14.2287	15.1333	3.30359	14.681	4.44395			213036_x_at	ATP2A3	489	351	364	590	840	856	980	2052	1565	1602	663.5	1739.67	2.62195	0.00469592
200765	3.01454	3.66304	8.60807	25.1522	3.33879	16.8801	5.05577			1553099_at	TIGD1	200765	47	81	95	31	39	45	168	133	141	56.3333	147.333	2.61538	0.00109134
79595	3.33877	19.0727	22.2261	30.5244	11.2057	26.3752	2.35372			220367_s_at	SAP130	79595	318	264	304	195	244	238	683	676	682	260.5	680.333	2.61164	2.47e-06
29904	3.70423	3.3215	10.4564	14.15	3.51287	12.3032	3.50233			225546_at	EEF2K	29904	569	686	689	543	415	669	1466	1640	1531	595.167	1545.67	2.59703	3.11e-05
64172	3.28832	0.683261	5.21788	4.81867	1.98579	5.01827	2.52709			230032_at	OSGEPL1	64172	127	177	194	136	84	132	364	345	394	141.667	367.667	2.59529	3.3e-05
5800	2.23407	1.09187	6.53714	5.11561	1.66297	5.82638	3.50359			208121_s_at	PTPRO	5800	61	95	92	126	140	118	218	282	319	105.333	273	2.59177	0.0180495
126231	2.81574	0.90848	4.89317	6.27105	1.86211	5.58211	2.99773			217627_at	ZNF573	126231	78	115	153	100	80	142	271	268	325	111.333	288	2.58683	0.00142342
10396	1.03536	1.14835	9.0346	8.93651	1.09186	8.98556	8.22962			213106_at	ATP8A1	10396	829	855	1015	1306	1199	1465	2889	2982	2749	1111.5	2873.33	2.5851	2.07e-06
7922	12.9481	4.42014	19.5827	15.7665	8.68413	17.6746	2.03528			202667_s_at	SLC39A7	7922	326	258	302	316	308	141	673	810	639	275.167	707.333	2.57056	0.00409662
11138	2.60582	3.08169	6.30318	15.408	2.84375	10.8556	3.81735			204526_s_at	TBC1D8	11138	917	957	1036	893	941	1101	2334	2639	2510	974.167	2494.33	2.56048	0.00123208
284086	2.04644	4.57623	59.6615	35.1008	3.31134	47.3811	14.3088			1557172_x_at	NEK8	284086	204	178	112	215	185	202	491	541	371	182.667	467.667	2.56022	0.0221411
25800	30.3259	22.5592	102.451	60.4518	26.4425	81.4515	3.08032			202088_at	SLC39A6	25800	2161	2194	1933	2012	1897	2083	5123	5029	5542	2046.67	5231.33	2.55603	0.001091
11332	6.05421	8.64185	24.9949	14.9324	7.34803	19.9636	2.71687			208002_s_at	ACOT7	11332	266	289	308	426	559	534	930	792	1322	397	1014.67	2.55584	0.0480954
10577	241.682	235.677	1022.76	603.657	238.679	813.208	3.40711			200701_at	NPC2	10577	3761	4679	3706	3334	3318	4147	10131	9837	9280	3824.17	9749.33	2.5494	1.11e-05
7594	1.35821	3.53944	4.45991	12.6161	2.44882	8.53802	3.48658			222136_x_at	ZNF43	7594	13	24	52	73	41	10	76	84	111	35.5	90.3333	2.5446	0.0112355
905	8.82143	8.36172	21.6337	18.6924	8.59157	20.1631	2.34684			213743_at	CCNT2	905	296	349	514	391	316	401	955	1026	900	377.833	960.333	2.54169	6.56e-05
387032	2.19515	1.10244	7.7313	11.1105	1.6488	9.42092	5.71382			213625_at	ZKSCAN4	387032	50	73	70	88	62	93	211	148	194	72.6667	184.333	2.5367	0.0179894
54995	4.87459	1.61308	8.01814	7.94371	3.24384	7.98092	2.46033			219133_at	OXSM	54995	167	161	215	178	153	152	454	431	416	171	433.667	2.53606	9.4e-06
345778	1.2315	1.89349	3.50649	9.71616	1.56249	6.61133	4.23127			226528_at	MTX3	345778	233	293	354	271	235	279	683	682	742	277.5	702.333	2.53093	1.2e-05
9601	58.2768	45.7234	242.271	135.12	52.0001	188.695	3.62875			211048_s_at	PDIA4	9601	437	388	569	636	955	605	1623	1437	1481	598.333	1513.67	2.52981	3.73e-05
5611	15.068	19.1623	41.7969	33.3826	17.1152	37.5897	2.19628			235341_at	DNAJC3	5611	61	53	64	86	65	52	155	222	104	63.5	160.333	2.52493	0.102181
134359	5.81589	0.925972	10.7046	8.94118	3.37093	9.82289	2.914			227267_at	C5orf37	134359	135	134	198	131	107	132	336	341	377	139.5	351.333	2.51852	3.91e-05
904	5.33354	3.08106	11.0882	11.5389	4.2073	11.3135	2.68902			206967_at	CCNT1	904	56	61	86	67	44	77	186	207	99	65.1667	164	2.51662	0.0913298
6929	1.58051	5.93338	5.79423	9.91291	3.75695	7.85357	2.09041			210776_x_at	TCF3	6929	1035	1242	1162	902	873	1211	2902	2629	2552	1070.83	2694.33	2.51611	0.00038482
22889	2.30534	4.17922	7.92476	12.0871	3.24228	10.006	3.08609			202220_at	KIAA0907	22889	831	997	1235	644	600	874	2207	2176	2105	863.5	2162.67	2.50454	1.49e-05
26112	42.1492	86.8608	116.605	202.777	64.505	159.691	2.47564			212886_at	CCDC69	26112	1138	1361	1350	1193	1226	1782	3799	3178	3100	1341.67	3359	2.5036	0.00477753
79003	4.74845	6.14464	10.7294	29.8746	5.44655	20.302	3.7275			221559_s_at	MIS12	79003	254	295	320	255	349	327	715	720	814	300	749.667	2.49889	0.00103682
163859	11.1651	12.1078	27.513	35.3336	11.6364	31.4233	2.70042			244103_at	C1orf55	163859	1584	1197	1143	916	908	892	2735	2886	2659	1106.67	2760	2.49398	3.94e-06
1657	2.48342	3.32044	11.7758	12.3133	2.90193	12.0446	4.15053			203791_at	DMXL1	1657	596	714	734	756	659	774	1673	1866	1729	705.5	1756	2.48901	0.000532519
3572	1.59965	2.92978	6.81614	22.8122	2.26471	14.8142	6.5413			212195_at	IL6ST	3572	741	1243	966	690	649	719	1054	3139	2030	834.667	2074.33	2.48522	0.173044
57001	9.2218	9.38308	24.331	36.9847	9.30244	30.6578	3.29568			218981_at	ACN9	57001	262	260	225	266	273	249	650	648	605	255.833	634.333	2.47948	0.000198399
51585	10.4388	11.0672	21.2401	30.0505	10.753	25.6453	2.38494			227622_at	PCF11	51585	759	584	765	539	397	575	1601	1813	1067	603.167	1493.67	2.47637	0.0489872
605	14.6319	11.8259	26.0444	27.9395	13.2289	26.992	2.04037			203796_s_at	BCL7A	605	460	442	374	106	130	433	927	873	608	324.167	802.667	2.47609	0.0165713
127396	1.18299	0.167773	2.37829	8.26206	0.67538	5.32018	7.87731			244398_x_at	ZNF684	127396	38	26	32	39	25	39	91	69	86	33.1667	82	2.47236	0.00941065
23031	1.82361	5.66988	11.2037	14.4997	3.74674	12.8517	3.4301			213045_at	MAST3	23031	417	440	455	235	215	328	930	770	881	348.333	860.333	2.46986	0.000394177
171558	1.25726	7.00047	150.149	79.1037	4.12887	114.626	27.7621			211252_x_at	PTCRA	171558	408	297	291	286	394	376	776	942	810	342	842.667	2.46394	0.00345419
126321	2.3801	5.16228	9.20115	13.9968	3.77119	11.599	3.07569			220178_at	C19orf28	126321	1153	1201	1162	842	600	918	2317	2252	2667	979.333	2412	2.4629	0.00061066
155370	14.2775	16.4282	34.3753	40.5909	15.3529	37.4831	2.44144			1554089_s_at	SBDS /// SBDSP	155370 /// 51119	293	261	316	395	300	283	887	795	592	308	758	2.46104	0.0306452
6782	6.43121	7.76741	23.6976	34.4356	7.09931	29.0666	4.09428			202557_at	HSPA13	6782	188	126	152	108	105	95	275	308	369	129	317.333	2.45995	0.00785153
9662	3.57199	3.96996	10.5519	12.9317	3.77097	11.7418	3.11374			206003_at	CEP135	9662	271	234	325	243	198	182	614	640	533	242.167	595.667	2.45974	0.000991192
125488	1.92695	2.56182	4.95933	5.98655	2.24438	5.47294	2.4385			238480_at	TTC39C	125488	504	489	657	631	702	508	1255	1345	1664	581.833	1421.33	2.44285	0.0146438
124923	1.37476	1.69048	4.63686	5.39717	1.53262	5.01702	3.27348			1553292_s_at	FLJ25006	124923	456	650	747	610	642	680	1589	1555	1479	630.833	1541	2.4428	8.54e-07
6894	2.83155	4.3308	10.956	17.1443	3.58118	14.0502	3.92335			202813_at	TARBP1	6894	747	790	737	827	981	899	2032	1896	2130	830.167	2019.33	2.43244	0.000320316
84707	0.877054	6.8023	5.47006	10.7195	3.83968	8.09476	2.10819			224367_at	BEX2	84707	94	146	59	211	499	503	620	807	410	252	612.333	2.42989	0.0609042
145508	11.1	9.5336	22.5892	20.0746	10.3168	21.3319	2.06769			244033_at	C14orf145	145508	178	133	209	259	267	193	567	500	438	206.5	501.667	2.42938	0.00451257
10512	3.53787	7.27368	10.9504	11.3819	5.40577	11.1662	2.06561			203789_s_at	SEMA3C	10512	822	586	754	276	173	379	1174	1306	1150	498.333	1210	2.42809	0.00067347
535	8.42364	8.85779	29.267	18.1637	8.64072	23.7153	2.7446			212383_at	ATP6V0A1	535	400	471	451	40	37	140	695	600	573	256.5	622.667	2.42755	0.00618414
79974	8.99036	4.53972	35.8404	11.6121	6.76504	23.7263	3.50719			228728_at	C7orf58	79974	697	993	588	25	9	131	916	954	1089	407.167	986.333	2.42243	0.0168388
729515	5.22709	2.08733	8.8663	9.11154	3.65721	8.98892	2.45786			222638_s_at	C6orf35	729515	175	175	197	125	126	115	327	405	373	152.167	368.333	2.42059	0.00191991
84804	4.31976	2.98891	14.0675	18.2033	3.65433	16.1354	4.41541			213393_at	MFSD9	84804	77	85	91	96	94	114	252	215	206	92.8333	224.333	2.41652	0.00577579
7873	20.2034	7.81032	36.7177	34.6674	14.0069	35.6925	2.54822			202655_at	MANF	7873	720	717	707	1007	1088	1091	2186	2165	2086	888.333	2145.67	2.41538	3.99e-06
57711	1.99952	2.3439	4.567	10.6406	2.17171	7.60379	3.5013			231940_at	ZNF529	57711	165	129	160	164	159	134	406	374	319	151.833	366.333	2.41273	0.00995144
7570	19.2948	20.2722	51.8382	55.8115	19.7835	53.8249	2.72069			218005_at	ZNF22	7570	631	795	747	1008	855	930	1691	2150	2141	827.667	1994	2.40918	0.00929391
284593	1.03938	1.78853	3.32433	11.179	1.41395	7.25167	5.12865			232899_at	FAM41C /// RPL23AP7 /// RPL23AP82	118433 /// 284593 /// 284942	270	322	296	293	304	313	716	635	811	299.667	720.667	2.40489	0.0128805
284942	3.22584	3.04811	6.61313	15.4539	3.13697	11.0335	3.51725			232899_at	FAM41C /// RPL23AP7 /// RPL23AP82	118433 /// 284593 /// 284942	270	322	296	293	304	313	716	635	811	299.667	720.667	2.40489	0.0128805
118433	2.54949	1.14686	9.47933	5.19337	1.84818	7.33635	3.9695			232899_at	FAM41C /// RPL23AP7 /// RPL23AP82	118433 /// 284593 /// 284942	270	322	296	293	304	313	716	635	811	299.667	720.667	2.40489	0.0128805
9497	1.05042	1.4433	4.44058	8.11236	1.24686	6.27647	5.03382			209884_s_at	SLC4A7	9497	398	298	448	189	152	220	594	735	716	284.167	681.667	2.39883	0.0008348
196528	2.81028	4.16754	11.9815	27.7735	3.48891	19.8775	5.69734			225490_at	ARID2	196528	395	351	504	350	333	449	931	966	955	397	950.667	2.39463	1.02e-06
100272228	0.50094	1.73137	6.76484	4.7771	1.11615	5.77097	5.17041			215057_at	LOC100272228	100272228	37	52	51	58	39	55	124	124	101	48.6667	116.333	2.39041	0.00466267
3419	114.173	119.021	511.521	311.734	116.597	411.628	3.53034			202069_s_at	IDH3A	3419	1189	1081	1229	1723	1605	1288	2983	3103	3596	1352.5	3227.33	2.3862	0.00220263
83999	1.73269	2.69487	3.68223	13.271	2.21378	8.47663	3.82903			227250_at	KREMEN1	83999	7	13	8	16	7	6	19	42	7	9.5	22.6667	2.38596	0.327623
9860	3.19078	3.24063	6.56527	9.48892	3.2157	8.0271	2.49622			238653_at	LRIG2	9860	123	188	203	145	175	158	348	388	441	165.333	392.333	2.37298	0.00562471
23592	2.40037	2.19966	4.96072	8.66586	2.30001	6.81329	2.96229			218604_at	LEMD3	23592	574	560	627	651	635	581	1368	1450	1486	604.667	1434.67	2.37266	0.000325863
90701	57.1421	49.4299	158.136	134.369	53.286	146.252	2.74467			223299_at	SEC11C	90701	680	758	703	759	774	737	1869	1961	1396	735.167	1742	2.36953	0.028169
153241	2.14337	1.97851	10.9525	6.69978	2.06094	8.82613	4.28258			226449_at	CEP120	153241	690	570	845	861	770	801	1780	1965	1601	756.167	1782	2.35662	0.00404477
27250	21.9409	15.5584	109.387	103.263	18.7496	106.325	5.67078			212593_s_at	PDCD4	27250	941	791	1112	1321	1033	1091	2743	2406	2247	1048.17	2465.33	2.35204	0.00307882
51741	6.61528	7.16909	15.1732	16.9222	6.89218	16.0477	2.32839			219077_s_at	WWOX	51741	157	272	306	220	158	266	605	416	600	229.833	540.333	2.35098	0.0240129
253635	3.66921	1.8213	8.48571	10.8856	2.74526	9.68565	3.52814			228495_at	CCDC75	253635	450	303	427	234	238	257	759	699	786	318.167	748	2.35097	3.91e-05
2177	1.57719	2.45564	11.1486	11.7231	2.01641	11.4359	5.67139			242560_at	FANCD2	2177	207	200	386	401	342	361	787	719	723	316.167	743	2.35003	2.18e-05
114876	4.74453	6.17675	15.4838	7.59286	5.46064	11.5383	2.113			208158_s_at	OSBPL1A	114876	276	259	239	56	50	118	405	384	377	166.333	388.667	2.33667	0.00293911
54801	2.8304	3.08808	6.95535	13.1219	2.95924	10.0386	3.3923			222685_at	HAUS6	54801	118	97	154	116	125	139	271	312	292	124.833	291.667	2.33645	0.000334364
6596	4.66689	0.755745	10.5721	11.9382	2.71132	11.2552	4.15117			202983_at	HLTF	6596	201	176	235	404	378	333	666	676	675	287.833	672.333	2.33584	0.000181037
4601	0.527722	0.118299	4.61711	7.43469	0.32301	6.0259	18.6554			202364_at	MXI1	4601	204	199	164	78	64	112	336	360	262	136.833	319.333	2.33374	0.0055621
283130	4.31283	4.94815	11.7291	10.858	4.63049	11.2936	2.43896			236436_at	SLC25A45	283130	151	194	222	228	200	246	585	378	484	206.833	482.333	2.33199	0.0381874
160518	2.16256	1.92221	4.43152	9.6914	2.04239	7.06146	3.45746			228551_at	DENND5B	160518	276	97	207	376	446	292	615	786	572	282.333	657.667	2.3294	0.00811536
56925	2.91213	2.62819	5.96102	8.11074	2.77016	7.03588	2.53988			218729_at	LXN	56925	27	58	36	86	43	72	129	111	135	53.6667	125	2.32919	0.000578611
440515	2.94828	2.78585	8.18002	13.1402	2.86707	10.6601	3.71813			221626_at	ZNF506	440515	59	86	67	61	79	70	140	215	136	70.3333	163.667	2.32701	0.0644096
84129	7.22594	5.68936	28.3711	20.844	6.45765	24.6076	3.81061			225573_at	ACAD11	84129	719	848	816	717	767	791	1901	1817	1679	776.333	1799	2.3173	0.00179083
10009	3.1031	1.58998	16.8759	15.0074	2.34654	15.9417	6.79369			226255_at	ZBTB33	10009	926	1080	1241	1186	1090	1277	2579	2558	2705	1133.33	2614	2.30647	4.05e-07
5830	3.58086	3.36614	9.44618	10.7413	3.4735	10.0938	2.90593			203244_at	PEX5	5830	278	334	326	235	325	365	785	686	676	310.5	715.667	2.30488	0.00140869
11231	13.5463	19.915	29.7443	37.3695	16.7307	33.5569	2.00571			229969_at	SEC63	11231	127	129	151	95	91	121	216	274	332	119	274	2.30252	0.0356028
23613	7.13212	2.21735	16.9015	12.4912	4.67474	14.6963	3.14378			209049_s_at	ZMYND8	23613	402	457	642	514	448	472	965	1214	1191	489.167	1123.33	2.29642	0.00688564
26999	38.3317	38.235	125.314	90.4395	38.2834	107.877	2.81785			215785_s_at	CYFIP2	26999	582	767	793	1907	1965	2364	3444	3063	3112	1396.33	3206.33	2.29625	0.00147497
28970	7.36415	5.54439	14.132	14.8197	6.45427	14.4759	2.24283			223268_at	C11orf54	28970	219	203	296	289	180	227	582	532	506	235.667	540	2.29137	0.000151821
91749	3.81417	3.60691	6.92412	17.4431	3.71054	12.1836	3.28351			242851_at	KIAA1919	91749	168	167	275	152	89	167	387	419	358	169.667	388	2.28684	0.000183569
55624	14.7039	6.90923	38.2662	10.6205	10.8065	24.4434	2.2619			217944_at	POMGNT1	55624	85	102	108	115	114	140	272	211	275	110.667	252.667	2.28313	0.0127793
200316	2.27936	1.76276	7.54	6.19764	2.02106	6.86882	3.39862			214995_s_at	APOBEC3F /// APOBEC3G	200316 /// 60489	45	35	103	29	59	40	103	133	119	51.8333	118.333	2.28296	0.00238166
1025	7.47512	9.64956	50.1387	48.2592	8.56234	49.199	5.74597			236023_at	CDK9	1025	49	59	49	52	63	87	201	105	102	59.8333	136	2.27298	0.139719
23062	14.5911	11.0406	24.6493	37.3101	12.8159	30.9797	2.41729			208913_at	GGA2	23062	712	717	806	778	665	842	2017	1472	1647	753.333	1712	2.27257	0.0242665
81932	3.25885	2.24763	10.1817	6.37282	2.75324	8.27726	3.00637			221256_s_at	HDHD3	81932	56	70	51	66	57	51	179	88	130	58.5	132.333	2.26211	0.104762
5090	3.41229	4.12219	27.2714	15.1412	3.76724	21.2063	5.62914			204082_at	PBX3	5090	763	699	941	454	468	616	1658	1421	1375	656.833	1484.67	2.26034	0.000841854
81550	1.62307	3.53321	11.0079	10.8349	2.57814	10.9214	4.23614			214028_x_at	TDRD3	81550	190	187	210	233	209	226	492	479	444	209.167	471.667	2.25498	0.000374408
27128	84.3113	61.8221	179.348	174.443	73.0667	176.895	2.42101			219183_s_at	CYTH4	27128	1149	1739	1584	1167	1111	2085	3402	3040	3515	1472.5	3319	2.25399	0.000110586
2744	1.02069	1.01329	4.56168	7.31866	1.01699	5.94017	5.84094			221510_s_at	GLS	2744	597	453	543	535	377	462	1012	1038	1288	494.5	1112.67	2.25008	0.0114772
11041	3.68088	3.42757	10.4404	9.67186	3.55422	10.0561	2.82935			203188_at	B3GNT1	11041	259	253	210	325	351	300	604	665	637	283	635.333	2.24499	7.44e-06
55326	3.29587	2.15652	11.3766	13.3577	2.7262	12.3672	4.53641			218096_at	AGPAT5	55326	668	738	778	957	798	865	1750	1753	1889	800.667	1797.33	2.2448	1.26e-05
6903	31.6294	42.4468	100.339	141.57	37.0381	120.955	3.26568			202495_at	TBCC	6903	471	537	555	483	542	532	1176	1142	1175	520	1164.33	2.2391	7.09e-09
140947	1.8084	0.561027	8.16984	2.8242	1.18471	5.49702	4.63996			239529_at	C5orf20	140947	148	306	343	340	195	345	759	528	589	279.5	625.333	2.23733	0.019755
9637	5.36184	2.18522	8.37605	10.1174	3.77353	9.24672	2.45042			215000_s_at	FEZ2	9637	1181	1330	1488	1424	1197	1392	3596	2676	2690	1335.33	2987.33	2.23714	0.0294345
256302	1.90083	2.13211	3.2056	10.9825	2.01647	7.09403	3.51804			226657_at	C17orf103	256302	32	48	53	31	32	41	131	75	59	39.5	88.3333	2.23629	0.15093
56898	3.51915	2.63026	6.02885	7.64647	3.0747	6.83766	2.22385			218285_s_at	BDH2	56898	172	236	174	138	134	225	375	396	434	179.833	401.667	2.23355	0.000128601
84254	1.23201	3.40479	3.79135	7.21689	2.3184	5.50412	2.3741			223460_at	CAMKK1	84254	164	89	220	87	91	103	279	341	222	125.667	280.667	2.23342	0.0215508
85495	38.0882	55.343	81.0662	130.909	46.7156	105.988	2.26879			1556684_at	RPPH1	85495	73	95	85	88	131	109	215	142	291	96.8333	216	2.23064	0.104223
160365	4.84213	0.462213	9.88785	4.2489	2.65217	7.06837	2.66513			244413_at	CLECL1	160365	118	45	155	126	68	69	198	276	174	96.8333	216	2.23064	0.0369892
112399	8.16096	20.6854	51.9261	25.8203	14.4232	38.8732	2.69519			219232_s_at	EGLN3	112399	11	29	15	584	713	499	670	639	754	308.5	687.667	2.22907	0.0348752
59343	7.13915	4.59027	14.3628	24.4135	5.86471	19.3881	3.3059			222523_at	SENP2	59343	208	160	172	199	195	196	444	404	407	188.333	418.333	2.22124	0.000275701
4121	0.988482	1.63552	7.42276	17.3224	1.312	12.3726	9.43031			221760_at	MAN1A1	4121	760	758	753	1371	1217	1151	1898	2638	2129	1001.67	2221.67	2.21797	0.0142836
10507	2.16859	6.39528	9.77567	11.766	4.28193	10.7709	2.51542			203528_at	SEMA4D	10507	98	76	101	8	22	26	125	110	132	55.1667	122.333	2.21752	0.00921886
4799	11.2565	24.6845	47.2739	52.3052	17.9705	49.7896	2.77063			202584_at	NFX1	4799	312	302	453	483	456	458	960	751	1018	410.667	909.667	2.2151	0.0142916
23569	2.58041	0.931527	6.53583	4.16261	1.75597	5.34922	3.0463			220001_at	PADI4	23569	58	76	71	78	112	156	241	183	184	91.8333	202.667	2.2069	0.00789127
29925	16.1075	16.4904	51.0119	36.2095	16.2989	43.6107	2.67568			219920_s_at	GMPPB	29925	236	223	247	350	266	340	699	546	587	277	610.667	2.20457	0.00723299
85236	33.6044	36.508	56.1509	97.8144	35.0562	76.9827	2.19598			208579_x_at	H2BFS /// HIST1H2BK	54145 /// 85236	93	140	89	113	152	151	319	272	221	123	270.667	2.20054	0.0214477
1203	4.45043	2.55457	9.17464	8.86797	3.5025	9.0213	2.57568			214252_s_at	CLN5	1203	198	159	205	178	147	170	429	404	329	176.167	387.333	2.19868	0.013435
51174	2.30075	2.89629	7.6773	11.0547	2.59852	9.36602	3.60437			231853_at	TUBD1	51174	39	28	63	68	44	53	137	79	108	49.1667	108	2.19661	0.0575422
115761	3.43858	3.35129	8.15551	7.42023	3.39493	7.78787	2.29397			1552691_at	ARL11	115761	18	29	35	37	22	34	88	52	52	29.1667	64	2.19429	0.0923258
10152	2.15955	2.52382	12.0772	17.7892	2.34168	14.9332	6.37712			225112_at	ABI2	10152	1024	1107	1116	1820	1690	1732	3366	3020	2920	1414.83	3102	2.19248	0.000133913
84674	2.52294	1.38829	4.27905	8.45777	1.95561	6.36841	3.25648			224414_s_at	CARD6	84674	74	74	161	75	67	68	240	160	168	86.5	189.333	2.18882	0.0319049
91775	1.35153	1.9534	5.15336	10.7533	1.65247	7.95331	4.81299			235030_at	FAM55C	91775	55	82	71	102	52	74	164	201	112	72.6667	159	2.18807	0.0686082
79796	2.91789	2.35928	5.11821	6.84844	2.63858	5.98333	2.26763			228817_at	ALG9	79796	136	123	145	140	154	134	334	297	275	138.667	302	2.17788	0.00784439
83548	5.40171	6.0165	14.9844	21.8994	5.70911	18.4419	3.23026			223450_s_at	COG3	83548	670	697	635	541	592	618	1250	1477	1345	625.5	1357.33	2.17	0.00398496
1456	1.27103	2.54991	4.14994	6.34333	1.91047	5.24663	2.74625			227767_at	CSNK1G3	1456	195	228	320	288	226	270	516	603	536	254.5	551.667	2.16765	0.000655889
84859	5.28141	5.58054	14.3164	13.4639	5.43097	13.8901	2.55758			228119_at	LRCH3	84859	148	169	233	261	344	219	536	541	412	229	496.333	2.16739	0.00664446
55830	8.92031	3.40601	15.6715	10.1053	6.16316	12.8884	2.0912			218146_at	GLT8D1	55830	522	715	575	478	448	667	1050	1055	1581	567.5	1228.67	2.16505	0.056767
81689	8.55605	11.2765	29.6303	21.9243	9.91628	25.7773	2.59949			209274_s_at	ISCA1	81689	814	575	659	302	322	238	1111	1128	911	485	1050	2.16495	0.00205492
54813	3.44306	4.94818	11.1737	12.6905	4.19562	11.9321	2.84394			228328_at	KLHL28	54813	235	272	219	208	213	165	459	574	387	218.667	473.333	2.16463	0.0354497
30815	3.17587	8.8475	12.2522	12.9988	6.01169	12.6255	2.10016			222571_at	ST6GALNAC6	30815	93	139	104	73	105	118	255	200	225	105.333	226.667	2.1519	0.00476971
91893	3.53909	2.64472	9.47843	12.6755	3.09191	11.077	3.58257			229989_at	FDXACB1	91893	110	108	142	63	67	79	199	208	203	94.8333	203.333	2.14411	0.00024497
84984	3.47275	1.90023	6.12207	8.1101	2.68649	7.11608	2.64884			230860_at	C3orf34	84984	27	26	46	28	2	11	75	45	30	23.3333	50	2.14286	0.167971
1230	3.13274	5.45349	5.95538	17.7602	4.29312	11.8578	2.76205			205098_at	CCR1	1230	110	60	108	15	13	17	129	113	104	53.8333	115.333	2.14241	0.0215569
151393	2.77473	0.937738	6.49548	5.86864	1.85623	6.18206	3.33043			235349_at	FAM82A1	151393	74	82	102	111	82	112	212	186	205	93.8333	201	2.1421	0.00013831
85406	9.99901	10.2961	28.6692	18.2591	10.1476	23.4642	2.3123			223420_at	DNAJC14	85406	226	237	253	244	253	209	533	478	508	237	506.333	2.13643	0.000836131
10477	7.26959	9.95169	57.075	39.5304	8.61064	48.3027	5.60965			210024_s_at	UBE2E3	10477	1849	2252	2172	2287	2159	2281	4680	4914	4278	2166.67	4624	2.13415	0.00241268
57326	4.63939	5.00944	15.678	12.5304	4.82442	14.1042	2.92351			214177_s_at	PBXIP1	57326	217	253	315	413	476	509	767	771	788	363.833	775.333	2.13101	0.000350282
10605	11.224	8.14183	21.3633	18.0496	9.68289	19.7065	2.03518			208051_s_at	PAIP1	10605	686	583	723	939	935	674	1420	1791	1620	756.667	1610.33	2.12819	0.0043647
55893	1.7957	3.95608	5.0982	9.54054	2.87589	7.31937	2.54508			232693_s_at	FBXO16 /// ZNF395	157574 /// 55893	61	71	72	188	218	225	312	279	297	139.167	296	2.12695	0.00377939
64343	8.27244	5.57273	17.2758	20.9577	6.92259	19.1168	2.7615			222498_at	AZI2	64343	135	177	179	95	83	93	259	281	270	127	270	2.12598	0.000244219
51276	2.20577	1.59725	7.0051	4.82093	1.90151	5.91301	3.10965			206648_at	ZNF571	51276	12	9	17	8	19	15	29	29	27	13.3333	28.3333	2.125	0.000201763
9962	6.08005	8.08162	15.0906	17.5224	7.08084	16.3065	2.3029			209236_at	SLC23A2	9962	271	263	316	306	315	323	765	621	515	299	633.667	2.11929	0.0413362
80856	2.72398	3.08038	9.2495	7.40954	2.90218	8.32952	2.87009			229173_at	KIAA1715	80856	241	258	332	280	246	182	522	535	573	256.5	543.333	2.11826	1.17e-05
200081	11.438	9.82718	25.7381	20.4653	10.6326	23.1017	2.17273			212300_at	TXLNA	200081	128	125	183	124	120	99	313	252	260	129.833	275	2.1181	0.00447985
80162	5.22241	1.29165	8.06843	5.35957	3.25703	6.714	2.06139			219359_at	ATHL1	80162	84	99	96	46	51	96	226	136	137	78.6667	166.333	2.11441	0.0863064
51752	8.97764	10.1093	34.795	38.8068	9.54346	36.8009	3.85614			209788_s_at	ERAP1	51752	897	538	139	100	577	458	1283	782	798	451.5	954.333	2.1137	0.0657155
55653	3.08171	1.96673	16.5589	11.1919	2.52422	13.8754	5.4969			228787_s_at	BCAS4	55653	65	73	72	103	96	81	204	144	169	81.6667	172.333	2.1102	0.0242997
5034	89.3566	117.513	320.954	320.118	103.435	320.536	3.09892			200654_at	P4HB	5034	1932	2424	2315	1460	1503	1919	4337	3924	3888	1925.5	4049.67	2.10318	5e-05
29927	40.4406	43.0173	165.187	127.094	41.7289	146.14	3.50214			217716_s_at	SEC61A1	29927	1254	1354	1469	937	1079	1171	2636	2446	2550	1210.67	2544	2.10132	2.5e-06
51566	6.41666	11.1175	20.3338	15.0191	8.76708	17.6765	2.01623			217858_s_at	ARMCX3	51566	777	700	862	712	707	611	1751	1516	1317	728.167	1528	2.09842	0.0178069
23253	15.8134	29.4045	36.9107	63.8579	22.609	50.3843	2.22851			216550_x_at	ANKRD12	23253	467	717	673	837	951	1098	1676	1969	1330	790.5	1658.33	2.09783	0.0241954
7048	2.7126	5.43573	14.1546	21.3248	4.07416	17.7397	4.3542			208944_at	TGFBR2	7048	1834	2113	2625	744	708	1265	3101	3072	3567	1548.17	3246.67	2.0971	0.00215771
6117	19.7151	19.1945	39.5114	45.834	19.4548	42.6727	2.19343			201528_at	RPA1	6117	1211	1375	1507	1086	1204	1468	2914	2646	2658	1308.5	2739.33	2.09349	9.95e-05
4085	4.35786	4.08138	12.3076	15.5432	4.21962	13.9254	3.30016			203362_s_at	MAD2L1	4085	179	171	106	213	176	230	364	362	399	179.167	375	2.09302	3.74e-05
79651	7.14207	9.9524	22.1096	17.4582	8.54724	19.7839	2.31466			219202_at	RHBDF2	79651	841	957	533	145	208	563	1261	947	1185	541.167	1131	2.08993	0.00877245
55632	2.82437	4.04306	6.11701	10.1361	3.43371	8.12658	2.3667			223254_s_at	G2E3	55632	112	113	127	153	119	160	258	297	260	130.667	271.667	2.07908	0.000871783
25897	6.40846	4.59252	12.533	11.1307	5.50049	11.8318	2.15105			223085_at	RNF19A	25897	323	392	447	396	436	377	678	832	953	395.167	821	2.0776	0.0280377
55284	5.63021	7.70898	12.9093	19.7324	6.66959	16.3208	2.44705			222657_s_at	UBE2W	55284	468	444	455	161	192	240	661	738	631	326.667	676.667	2.07143	0.00126064
9375	81.6975	100.167	333.415	305.173	90.9323	319.294	3.51134			201078_at	TM9SF2	9375	3102	3668	3368	3028	2970	2785	6435	6966	6183	3153.5	6528	2.07008	0.000622902
728613	2.7523	2.18587	4.78291	5.53172	2.46908	5.15732	2.08876			1568764_x_at	LOC728613 /// PDCD6	10016 /// 728613	51	108	65	244	206	227	407	309	212	150.167	309.333	2.05993	0.080854
79789	0.578791	0.772255	3.11594	6.98728	0.675523	5.05161	7.47807			213839_at	CLMN	79789	185	124	171	688	651	267	751	415	980	347.667	715.333	2.05753	0.137233
1407	4.83967	4.7146	12.8703	13.5287	4.77714	13.1995	2.76305			209674_at	CRY1	1407	471	370	436	130	132	211	499	576	725	291.667	600	2.05714	0.0173168
56889	5.70268	6.17686	9.8548	14.8566	5.93977	12.3557	2.08016			224755_at	TM9SF3	56889	1132	1169	1181	843	843	886	1908	2203	2113	1009	2074.67	2.05616	0.000350603
5226	71.5698	49.1029	193.504	117.874	60.3364	155.689	2.58035			201118_at	PGD	5226	1010	1412	1275	448	672	592	1919	1874	1762	901.5	1851.67	2.05398	0.00141821
5108	9.58061	11.6937	22.4755	39.1797	10.6371	30.8276	2.8981			228905_at	PCM1	5108	220	298	302	269	270	277	497	526	657	272.667	560	2.05379	0.0227956
54941	12.9243	6.38045	21.127	25.0975	9.65238	23.1123	2.39446			235199_at	RNF125	54941	782	851	1017	377	312	481	1370	1336	1216	636.667	1307.33	2.0534	0.00149971
57677	1.25499	0.768297	2.55554	8.93048	1.01164	5.74301	5.67691			232911_at	ZFP14	57677	47	82	44	68	47	78	144	143	88	61	125	2.04918	0.0590062
50853	4.81024	1.68295	9.67832	6.07769	3.24659	7.87801	2.42655			209950_s_at	VILL	50853	178	243	275	121	139	172	373	357	425	188	385	2.04787	0.000617028
6483	5.35974	4.08285	11.2869	13.1447	4.72129	12.2158	2.58739			217650_x_at	ST3GAL2	6483	380	367	332	605	458	656	1018	971	872	466.333	953.667	2.04503	0.000261367
1182	4.22732	0.984046	8.37345	5.60614	2.60568	6.9898	2.68252			201734_at	CLCN3	1182	765	696	934	1021	785	656	1426	1662	1878	809.5	1655.33	2.04488	0.0114982
23171	4.66653	1.35661	25.5359	11.9874	3.01157	18.7616	6.22984			212510_at	GPD1L	23171	604	499	685	357	243	293	939	908	893	446.833	913.333	2.04401	0.00113663
255231	12.1837	11.5561	49.7652	44.6416	11.8699	47.2034	3.97673			230110_at	MCOLN2	255231	1865	1928	1410	1909	2208	2050	4576	3746	3290	1895	3870.67	2.04257	0.0265201
56242	2.10483	2.13992	3.8608	9.25705	2.12238	6.55892	3.09037			242919_at	ZNF253	56242	6	9	29	13	19	18	31	44	21	15.6667	32	2.04255	0.114231
4090	2.63772	5.14632	7.08981	10.8208	3.89202	8.95529	2.30093			225219_at	SMAD5	4090	344	530	537	242	282	361	769	848	727	382.667	781.333	2.04181	0.000368371
56916	4.18051	2.44873	8.04476	8.71865	3.31462	8.38171	2.52871			223197_s_at	SMARCAD1	56916	225	266	346	304	215	276	527	564	574	272	555	2.04044	9.3e-06
118788	11.3924	18.9025	28.9457	40.0913	15.1474	34.5185	2.27883			226459_at	PIK3AP1	118788	3363	3532	3352	2633	2378	3009	6309	6005	6316	3044.5	6210	2.03974	1.72e-06
9451	1.20717	1.19841	3.25135	8.69716	1.20279	5.97425	4.96701			218696_at	EIF2AK3	9451	371	279	300	244	253	270	529	643	579	286.167	583.667	2.0396	0.0028375
220064	2.52514	2.29792	5.11502	6.1725	2.41153	5.64376	2.34033			228676_at	ORAOV1	220064	86	97	114	77	78	50	185	171	155	83.6667	170.333	2.03586	0.000489809
55544	15.3242	19.3554	32.9505	57.7162	17.3398	45.3334	2.61441			212430_at	RBM38	55544	93	88	75	87	78	82	166	236	109	83.8333	170.333	2.03181	0.141912
29965	1.20703	1.28387	6.72838	5.83074	1.24545	6.27956	5.042			223960_s_at	C16orf5	29965	313	336	307	43	62	76	442	301	412	189.5	385	2.03166	0.0309036
920	141.056	131.194	449.912	263.353	136.125	356.632	2.61988			203547_at	CD4	920	923	1018	1070	210	293	330	1328	1171	1405	640.667	1301.33	2.03122	0.00883696
30851	35.3793	33.339	145.147	94.2551	34.3591	119.701	3.48382			209154_at	TAX1BP3	30851	1413	1737	1441	1812	1935	2146	3922	3421	3282	1747.33	3541.67	2.0269	0.00234236
55719	4.02818	1.0621	9.39445	6.84175	2.54514	8.1181	3.18965			203482_at	FAM178A	55719	134	88	216	112	135	94	237	213	338	129.833	262.667	2.02311	0.0522639
57697	0.737234	2.76308	3.56078	6.45251	1.75016	5.00665	2.86068			242711_x_at	FANCM	57697	79	52	43	56	52	71	98	143	116	58.8333	119	2.02266	0.0287819
56478	8.5683	3.13635	16.1673	13.729	5.85233	14.9481	2.55422			218626_at	EIF4ENIF1	56478	319	389	395	420	448	516	823	787	904	414.5	838	2.02171	0.000360263
25956	4.73625	6.03623	15.1811	13.5591	5.38624	14.3701	2.66793			209889_at	SEC31B	25956	296	400	434	170	159	228	649	445	611	281.167	568.333	2.02134	0.0185163
79828	3.20883	2.83241	6.02782	15.2143	3.02062	10.621	3.51618			1554667_s_at	METTL8	79828	229	293	290	206	222	306	520	514	528	257.667	520.667	2.0207	1.37e-05
23556	6.3483	4.76278	23.5592	11.6878	5.55554	17.6235	3.17224			219048_at	PIGN	23556	315	243	260	278	236	362	551	614	546	282.333	570.333	2.02007	0.000154173
55161	6.85459	4.7619	9.83627	13.938	5.80825	11.8871	2.0466			235907_at	TMEM33	55161	168	137	119	126	103	106	203	294	269	126.5	255.333	2.01845	0.0295963
55501	1.71369	3.06228	17.1009	32.0225	2.38799	24.5617	10.2855			218927_s_at	CHST12	55501	217	200	192	148	146	140	331	349	371	173.833	350.333	2.01534	4e-05
64395	9.67609	5.91326	20.6426	22.5262	7.79467	21.5844	2.76912			234488_s_at	GMCL1 /// GMCL1L	64395 /// 64396	85	70	52	103	114	113	177	208	155	89.5	180	2.01117	0.00879332
89857	5.17669	2.77366	11.9067	16.6284	3.97518	14.2676	3.58917			228167_at	KLHL6	89857	254	262	359	409	277	337	691	625	589	316.333	635	2.00738	0.000502405
84727	2.44614	3.64261	6.19878	6.28604	3.04437	6.24241	2.05047			223580_at	SPSB2	84727	84	93	123	108	105	117	205	186	241	105	210.667	2.00635	0.0134991
85013	6.5104	5.75258	12.6463	14.1089	6.13149	13.3776	2.18179			225462_at	TMEM128	85013	480	526	466	482	462	584	958	1048	1002	500	1002.67	2.00533	6.36e-05
8658	1.67921	1.84411	5.85471	7.33732	1.76166	6.59602	3.7442			202561_at	TNKS	8658	175	207	296	198	223	212	367	493	454	218.5	438	2.00458	0.0143466
23175	3.74906	6.99494	11.4126	24.1147	5.372	17.7636	3.3067			212274_at	LPIN1	23175	598	664	582	450	416	689	1104	1032	1263	566.5	1133	2	0.00261281
92667	7.56026	4.63571	16.9976	14.8568	6.09798	15.9272	2.61188			225890_at	C20orf72	92667	323	419	471	514	501	497	820	993	911	454.167	908	1.99927	0.00251556
23220	2.56726	4.05557	6.52976	9.76183	3.31142	8.1458	2.45991			212611_at	DTX4	23220	343	441	385	573	617	707	1130	908	1023	511	1020.33	1.99674	0.00171666
51768	4.36554	2.86225	6.90739	13.3418	3.61389	10.1246	2.80157			222477_s_at	TM7SF3	51768	463	613	668	429	397	396	984	990	983	494.333	985.667	1.99393	0.000147433
57560	1.52647	1.13979	6.97703	6.25081	1.33313	6.61392	4.96118			1558956_s_at	IFT80	57560	221	283	291	323	332	342	611	578	597	298.667	595.333	1.9933	2.24e-06
151613	9.3995	6.06169	21.1942	12.8249	7.73059	17.0096	2.20029			225180_at	TTC14	151613	802	904	1194	805	661	697	1710	1743	1593	843.833	1682	1.99328	3.71e-05
10724	7.27461	7.85279	26.9041	36.4337	7.5637	31.6689	4.18696			200899_s_at	MGEA5	10724	1181	1323	1652	1223	1062	1213	2659	2626	2336	1275.67	2540.33	1.99138	0.000305259
92017	1.28157	2.62826	6.87116	8.13405	1.95492	7.50261	3.83781			215500_at	SNX29	92017	66	84	87	65	54	89	168	155	120	74.1667	147.667	1.99101	0.0224425
11276	5.0221	3.6729	12.0365	13.7069	4.3475	12.8717	2.96072			221937_at	SYNRG	11276	954	887	1147	1330	1061	1335	2242	2059	2381	1119	2227.33	1.99047	0.000335622
84705	2.47923	2.39533	4.04973	7.50322	2.43728	5.77647	2.37005			213835_x_at	GTPBP3	84705	215	312	315	193	274	230	596	410	525	256.5	510.333	1.9896	0.0291141
148867	5.6133	3.32501	13.1674	17.1238	4.46916	15.1456	3.38892			226601_at	SLC30A7	148867	456	461	527	356	262	339	789	844	753	400.167	795.333	1.98751	7.52e-05
100272216	55.2047	52.7163	97.2402	161.519	53.9605	129.38	2.39767			213605_s_at	LOC100272216 /// LOC100292101	100272216 /// 100292101	1109	1432	1763	1752	2035	1741	3514	3367	2877	1638.67	3252.67	1.98495	0.00237944
54	5.43616	9.71413	39.6886	30.002	7.57515	34.8453	4.59995			204638_at	ACP5	54	76	87	124	402	349	284	519	396	396	220.333	437	1.98336	0.018965
55676	3.78197	3.51841	6.61867	11.5123	3.65019	9.06548	2.48357			226161_at	SLC30A6	55676	177	166	249	200	174	189	335	379	431	192.5	381.667	1.98268	0.00996343
5297	4.12906	7.05571	16.4995	22.1047	5.59238	19.3021	3.4515			207081_s_at	PI4KA	5297	723	939	1071	530	692	707	1585	1440	1594	777	1539.67	1.98155	8.17e-05
7029	3.21065	2.95083	4.25998	12.2115	3.08074	8.23576	2.6733			226157_at	TFDP2	7029	116	141	167	188	183	165	302	337	311	160	316.667	1.97917	5.12e-05
91869	7.26374	5.0719	12.6425	17.2176	6.16782	14.93	2.42064			1558289_at	RFT1	91869	83	107	82	54	45	87	141	149	163	76.3333	151	1.97817	0.000315746
65095	15.324	6.55324	28.3013	19.7857	10.9386	24.0435	2.19804			227587_at	KRI1	65095	116	133	150	126	93	130	225	242	272	124.667	246.333	1.97594	0.00303721
7644	5.31823	4.61699	9.39386	12.8038	4.96761	11.0989	2.23424			236128_at	ZNF91	7644	34	30	49	50	44	28	79	86	67	39.1667	77.3333	1.97447	0.00452414
389834	1.48977	2.44351	4.35513	15.2937	1.96664	9.82441	4.99552			226558_at	LOC389834	389834	205	209	630	619	284	225	966	104	1073	362	714.333	1.9733	0.369982
57713	3.55871	2.74035	7.30534	12.1279	3.14953	9.71661	3.0851			227210_at	SFMBT2	57713	910	908	813	403	547	860	1092	1398	1886	740.167	1458.67	1.97073	0.0742592
10026	9.50104	6.35148	21.6474	19.1873	7.92626	20.4173	2.57591			209707_at	PIGK	10026	182	241	311	196	196	152	371	383	503	213	419	1.96714	0.0198544
25996	13.816	6.02282	34.1771	24.5918	9.91942	29.3845	2.96232			218194_at	REXO2	25996	515	617	643	584	601	550	1138	1031	1282	585	1150.33	1.96638	0.0118429
54874	0.364765	0.42796	7.77773	7.78159	0.396363	7.77966	19.6276			215017_s_at	FNBP1L	54874	55	53	42	118	130	87	144	154	178	80.8333	158.667	1.96289	0.00360175
155400	2.30701	1.38919	10.5479	6.28644	1.8481	8.41718	4.55451			214100_x_at	NSUN5B	155400	391	542	770	376	434	582	1127	883	1025	515.833	1011.67	1.96123	0.00321567
5608	6.09084	9.07	56.048	68.9631	7.58042	62.5056	8.24566			205698_s_at	MAP2K6	5608	450	452	443	1410	1317	1083	1444	1751	1853	859.167	1682.67	1.95849	0.00813175
4193	3.7364	5.76295	7.45749	21.6639	4.74968	14.5607	3.06562			217542_at	MDM2	4193	24	15	27	30	25	23	52	34	55	24	47	1.95833	0.0609076
166378	1.29129	1.23872	4.38992	8.93741	1.265	6.66366	5.2677			229075_at	SPATA5	166378	73	26	56	61	45	29	82	94	107	48.3333	94.3333	1.95172	0.00467979
260294	2.54065	0.630557	7.61276	4.79401	1.5856	6.20339	3.91232			213842_x_at	NSUN5C	260294	586	781	1099	650	683	791	1690	1356	1427	765	1491	1.94902	0.00379806
55074	9.57563	5.97679	22.7417	29.5176	7.77621	26.1296	3.3602			222553_x_at	OXR1	55074	750	729	885	616	435	467	1156	1331	1278	647	1255	1.93972	0.000250125
120526	4.09458	2.69689	8.63835	9.11065	3.39574	8.8745	2.61342			213853_at	DNAJC24	120526	239	210	307	226	136	155	423	391	420	212.167	411.333	1.93873	0.000251294
8850	2.14256	3.16015	6.24969	8.77875	2.65135	7.51422	2.83411			203845_at	KAT2B	8850	582	434	610	858	668	659	1199	1360	1135	635.167	1231.33	1.9386	0.00115887
50804	1.84729	2.22454	3.20239	8.22953	2.03592	5.71596	2.80756			232676_x_at	MYEF2	50804	46	56	88	277	306	219	419	285	257	165.333	320.333	1.9375	0.0698524
6048	4.94576	5.32336	11.7223	8.82323	5.13456	10.2728	2.00071			209111_at	RNF5	6048	844	932	939	955	869	933	1732	1714	1845	912	1763.67	1.93385	0.000463378
115294	3.89346	6.73614	20.899	22.161	5.3148	21.53	4.05095			226119_at	PCMTD1	115294	1032	882	1222	1511	1108	968	2166	2162	2153	1120.5	2160.33	1.92801	9.05e-05
9668	0.688609	1.66346	4.87473	9.72545	1.17604	7.30009	6.20737			219848_s_at	ZNF432	9668	105	145	132	142	150	140	271	288	225	135.667	261.333	1.92629	0.0134991
23053	1.60899	3.84763	4.55711	7.15699	2.72831	5.85705	2.14677			212359_s_at	KIAA0913	23053	133	100	175	89	68	92	237	204	191	109.5	210.667	1.9239	0.00243339
414777	2.4086	2.73518	6.12965	6.46652	2.57189	6.29809	2.44881			232975_at	HCG18	414777	148	164	187	204	184	176	337	408	275	177.167	340	1.9191	0.0462738
1454	4.82278	7.55969	11.2576	14.5465	6.19123	12.9021	2.08393			202332_at	CSNK1E	1454	481	551	602	648	722	860	1297	1212	1197	644	1235.33	1.91822	3.39e-05
26523	1.80837	2.101	4.37453	6.92341	1.95469	5.64897	2.88996			218287_s_at	EIF2C1	26523	371	453	481	423	429	526	940	837	788	447.167	855	1.91204	0.00388747
9441	2.09521	4.21525	7.73317	7.31223	3.15523	7.5227	2.3842			227538_at	MED26	9441	950	733	761	628	705	651	1721	1718	791	738	1410	1.91057	0.15926
348995	4.3748	4.08401	6.75557	15.159	4.2294	10.9573	2.59074			219007_at	NUP43	348995	412	412	606	443	350	449	928	912	712	445.333	850.667	1.91018	0.0129507
23155	8.68727	4.38502	15.6223	16.4699	6.53614	16.0461	2.45498			213628_at	CLCC1	23155	275	301	325	249	216	273	503	507	549	273.167	519.667	1.90238	2.61e-05
51303	3.1135	3.74477	19.1503	16.002	3.42913	17.5762	5.12554			219117_s_at	FKBP11	51303	733	1046	1088	536	693	854	1678	1622	1402	825	1567.33	1.8998	0.000933885
9887	11.2837	7.67159	23.9848	17.8627	9.47765	20.9237	2.20769			236367_at	SMG7	9887	63	95	79	82	69	91	159	189	107	79.8333	151.667	1.89979	0.0895896
8874	6.12272	7.22397	21.7222	39.0749	6.67335	30.3986	4.55522			202548_s_at	ARHGEF7	8874	950	837	1271	686	631	724	1428	1538	1875	849.833	1613.67	1.8988	0.00910655
8754	3.94923	8.95727	15.3787	23.535	6.45325	19.4569	3.01505			202381_at	ADAM9	8754	1430	1526	1038	399	407	621	1662	2024	1456	903.5	1714	1.89707	0.0194004
8986	1.56252	2.95286	4.16661	7.30144	2.25769	5.73402	2.53978			204632_at	RPS6KA4	8986	372	450	482	157	198	186	636	471	643	307.5	583.333	1.89702	0.014957
84062	16.3725	23.6672	34.6459	46.3815	20.0199	40.5137	2.02368			223445_at	DTNBP1	84062	551	566	582	590	556	560	1167	879	1183	567.5	1076.33	1.89662	0.0352182
285440	10.5571	7.57687	16.6058	37.681	9.06697	27.1434	2.99365			228391_at	CYP4V2	285440	327	312	634	500	263	307	830	841	549	390.5	740	1.89501	0.0411715
56260	3.54155	3.58038	6.52616	22.7678	3.56097	14.647	4.1132			243264_s_at	C8orf44 /// SGK3	23678 /// 56260	77	97	129	87	86	71	203	186	129	91.1667	172.667	1.89397	0.0527843
23678	11.852	5.82067	17.8597	22.7494	8.83634	20.3046	2.29785			243264_s_at	C8orf44 /// SGK3	23678 /// 56260	77	97	129	87	86	71	203	186	129	91.1667	172.667	1.89397	0.0527843
29015	28.5857	7.23457	78.3869	36.7581	17.9102	57.5725	3.21451			213113_s_at	SLC43A3	29015	564	685	560	408	365	429	913	768	1164	501.833	948.333	1.88974	0.0434452
5264	8.78318	1.98326	13.2198	16.1655	5.38322	14.6926	2.72934			203335_at	PHYH	5264	298	178	334	232	195	174	435	380	513	235.167	442.667	1.88235	0.0111929
4689	8.12564	4.06905	93.8821	31.0535	6.09735	62.4678	10.2451			207677_s_at	NCF4	4689	495	571	614	391	525	444	739	859	1258	506.667	952	1.87895	0.0988769
143888	3.4373	3.01812	6.39481	16.8268	3.22771	11.6108	3.59722			225128_at	KDELC2	143888	88	74	97	118	116	118	192	156	225	101.833	191	1.87561	0.0328769
23303	1.9735	2.50081	11.771	8.18831	2.23716	9.97963	4.46085			202962_at	KIF13B	23303	849	939	1076	616	533	753	1619	1198	1639	794.333	1485.33	1.86991	0.0197166
4800	3.60791	3.23299	10.2033	6.21989	3.42045	8.21161	2.40074			204108_at	NFYA	4800	172	112	240	257	170	143	340	289	393	182.333	340.667	1.86837	0.0112384
1523	8.02101	7.773	24.7096	18.7324	7.897	21.721	2.75054			214743_at	CUX1	1523	920	1013	1147	1387	1254	1375	2327	2096	2197	1182.67	2206.67	1.86584	3.91e-05
55187	1.60556	2.36933	7.06898	7.9436	1.98744	7.50629	3.77686			220221_at	VPS13D	55187	208	222	280	212	195	248	436	508	329	227.5	424.333	1.8652	0.055809
64231	75.5747	58.0359	563.982	240.925	66.8053	402.453	6.02428			224356_x_at	MS4A6A	64231	3684	3252	4587	1247	1297	1259	4742	4655	4879	2554.33	4758.67	1.86298	0.0142859
55768	45.4181	23.3483	122.253	79.107	34.3832	100.68	2.92817			220742_s_at	NGLY1	55768	2801	3522	3309	3909	4114	4229	6744	6677	6932	3647.33	6784.33	1.86008	1.01e-05
55163	12.5266	12.2665	26.5354	25.5516	12.3965	26.0435	2.10087			222653_at	PNPO	55163	236	485	355	159	209	269	563	483	547	285.5	531	1.85989	0.00283338
51104	1.90196	2.17139	3.84458	7.9966	2.03667	5.92059	2.90699			227551_at	FAM108B1	51104	428	693	566	691	828	966	1093	1187	1596	695.333	1292	1.8581	0.0397244
64860	1.9333	3.91936	6.92543	4.97452	2.92633	5.94997	2.03326			219335_at	ARMCX5	64860	125	131	137	114	112	104	187	208	276	120.5	223.667	1.85615	0.0568836
9934	8.15668	3.50163	31.5597	31.4703	5.82916	31.515	5.40644			206637_at	P2RY14	9934	999	897	1486	2710	1693	1847	2656	3180	3099	1605.33	2978.33	1.85527	0.00329813
129450	1.41846	1.34268	3.85452	11.3965	1.38057	7.6255	5.52343			241825_at	C2orf60	129450	44	80	124	57	88	66	126	152	147	76.5	141.667	1.85185	0.00234434
146923	3.50087	6.09358	7.18195	20.7092	4.79723	13.9456	2.907			226298_at	RUNDC1	146923	78	92	114	83	96	83	199	144	162	91	168.333	1.84982	0.0306748
7566	5.93141	3.34664	11.1642	9.59638	4.63903	10.3803	2.2376			226787_at	ZNF18	7566	195	225	272	177	161	224	437	370	352	209	386.333	1.84848	0.0056907
28972	211.867	244.076	577.915	576.709	227.971	577.312	2.53239			217927_at	SPCS1	28972	4185	4676	4007	4134	4825	4900	8489	8286	7924	4454.5	8233	1.84824	6.54e-06
79709	10.9924	8.62899	20.3905	23.938	9.81068	22.1642	2.2592			218473_s_at	GLT25D1	79709	1087	1372	1144	423	544	836	1812	1617	1559	901	1662.67	1.84536	0.00294405
728411	1.99533	2.05012	6.33721	9.64118	2.02273	7.9892	3.94971			226947_at	GUSBL2 /// LOC728411	375513 /// 728411	60	87	79	48	69	78	100	90	198	70.1667	129.333	1.84323	0.225666
9693	1.42873	2.30377	3.91049	7.0836	1.86625	5.49704	2.9455			215992_s_at	RAPGEF2	9693	120	119	151	184	64	135	254	349	108	128.833	237	1.83959	0.25971
643155	7.6809	6.10422	12.048	17.1775	6.89256	14.6128	2.12008			224740_at	C5orf43	643155	514	667	706	840	615	702	1195	1195	1327	674	1239	1.83828	0.000130899
23177	8.08846	10.0898	23.5311	27.3142	9.08911	25.4227	2.79705			212677_s_at	CEP68	23177	287	289	424	624	485	581	753	849	865	448.333	822.333	1.8342	0.000908935
55112	3.49117	3.80777	8.5323	6.07194	3.64947	7.30212	2.00087			219251_s_at	WDR60	55112	302	270	385	237	199	298	546	504	500	281.833	516.667	1.83323	0.000107569
84236	7.00882	7.02621	17.4793	11.3097	7.01752	14.3945	2.05123			227414_at	RHBDD1	84236	334	295	345	286	302	341	524	547	673	317.167	581.333	1.8329	0.0245779
23270	2.974	4.86867	8.19495	10.392	3.92134	9.29345	2.36997			212928_at	TSPYL4	23270	1048	1133	1078	983	1008	1095	1892	1806	2116	1057.5	1938	1.83262	0.00781196
29127	2.13001	3.66524	6.24487	7.46285	2.89762	6.85386	2.36534			222077_s_at	RACGAP1	29127	95	101	144	200	129	153	237	249	265	137	250.333	1.82725	0.000406369
55900	3.53365	0.625635	7.2851	4.76818	2.07964	6.02664	2.89792			218490_s_at	ZNF302	55900	111	136	217	172	151	127	268	284	283	152.333	278.333	1.82713	0.000249148
7587	2.28518	1.64308	5.57841	8.15988	1.96413	6.86914	3.4973			228711_at	ZNF37A	7587	130	191	247	221	234	245	410	410	334	211.333	384.667	1.82019	0.00454864
391712	2.46922	2.04276	7.17955	11.7058	2.25599	9.44268	4.18561			238990_x_at	TRIM61	391712	84	89	86	96	114	163	174	229	172	105.333	191.667	1.81962	0.0196576
23310	3.53904	1.54756	7.4114	6.17923	2.5433	6.79531	2.67185			212789_at	NCAPD3	23310	109	115	166	114	104	112	233	202	219	120	218	1.81667	0.000295772
100216545	2.23028	2.86531	7.19622	10.2086	2.54779	8.70244	3.41568			238473_at	LOC100216545	100216545	82	131	130	145	101	138	212	269	177	121.167	219.333	1.81018	0.0524183
55508	3.24765	3.34906	13.4954	16.2465	3.29836	14.8709	4.50859			218988_at	SLC35E3	55508	196	170	247	229	180	177	341	379	365	199.833	361.667	1.80984	5.28e-05
3454	11.9876	11.891	28.9742	33.8904	11.9393	31.4323	2.63267			225669_at	IFNAR1	3454	166	123	231	165	141	154	285	257	344	163.333	295.333	1.80816	0.0157254
57120	4.69741	2.45839	7.23444	7.11413	3.5779	7.17428	2.00517			225022_at	GOPC	57120	329	432	553	390	357	440	776	765	719	416.833	753.333	1.80728	4.22e-05
9406	20.7868	17.5975	52.4186	54.958	19.1921	53.6883	2.79741			223716_s_at	ZRANB2	9406	2203	2567	2891	2174	1984	2208	4522	4119	4033	2337.83	4224.67	1.80709	0.000200892
9322	9.22265	9.88473	29.0843	12.7319	9.55369	20.9081	2.18848			202734_at	TRIP10	9322	173	195	249	212	188	233	358	382	389	208.333	376.333	1.8064	1.49e-05
114823	3.52436	4.04503	10.6349	12.5045	3.78469	11.5697	3.05698			224673_at	LENG8	114823	83	67	119	66	72	74	167	132	135	80.1667	144.667	1.80457	0.00850653
79639	1.10763	1.83266	15.871	18.1705	1.47015	17.0207	11.5776			219462_at	TMEM53	79639	167	154	143	223	139	193	344	279	296	169.833	306.333	1.80373	0.00457426
57505	4.48146	2.05902	4.8173	8.49005	3.27024	6.65367	2.03461			230024_at	AARS2	57505	61	78	59	49	54	76	159	80	101	62.8333	113.333	1.80371	0.161282
80020	4.82053	2.98367	8.35356	8.4126	3.9021	8.38308	2.14835			231846_at	FOXRED2	80020	94	309	92	32	32	160	196	176	274	119.833	215.333	1.79694	0.109248
331	3.75471	4.08282	8.75424	19.5342	3.91876	14.1442	3.60936			228363_at	XIAP	331	282	339	386	342	277	293	583	634	499	319.833	572	1.78843	0.0116974
55051	1.30228	1.40057	4.70072	5.70977	1.35143	5.20525	3.85167			227575_s_at	C14orf102	55051	71	78	101	68	29	67	114	110	146	69	123.333	1.78744	0.0155354
79711	5.92007	3.30487	13.6581	15.3397	4.61247	14.4989	3.14341			218305_at	IPO4	79711	130	154	146	117	119	126	252	217	238	132	235.667	1.78535	0.00166375
80018	6.04776	11.6955	16.5779	28.1445	8.87165	22.3612	2.52052			236816_at	C12orf30	80018	461	698	706	510	638	618	1042	1164	1032	605.167	1079.33	1.78353	0.000297261
9792	3.91662	4.84971	10.2666	11.5511	4.38317	10.9088	2.4888			202657_s_at	SERTAD2	9792	2926	3158	2908	3009	3811	3654	5634	6075	5634	3244.33	5781	1.78188	2.09e-05
79183	2.94471	2.31983	5.4444	10.4953	2.63227	7.96986	3.02775			228031_at	TTPAL	79183	134	132	183	226	203	236	381	295	316	185.667	330.667	1.78097	0.00972483
9194	2.10131	1.25826	8.25697	6.41381	1.67979	7.33539	4.36686			207057_at	SLC16A7	9194	69	87	93	58	23	61	107	180	61	65.1667	116	1.78005	0.276785
144438	2.92217	4.24102	8.5397	8.50877	3.5816	8.52423	2.38001			225493_at	LOC144438	144438	819	628	730	468	518	586	1244	1183	905	624.833	1110.67	1.77754	0.0238339
23102	2.52069	1.3913	4.19605	7.86659	1.956	6.03132	3.0835			212796_s_at	TBC1D2B	23102	443	436	468	191	276	309	647	617	622	353.833	628.667	1.77673	0.00151698
375035	33.3506	32.2176	85.7761	63.9131	32.7841	74.8446	2.28295			214838_at	SFT2D2	375035	267	320	382	638	592	657	913	715	904	476	844	1.77311	0.00812956
29121	1.55212	1.86467	6.23052	18.1454	1.70839	12.1879	7.13416			235522_at	CLEC2D	29121	76	61	72	44	48	67	134	118	74	61.3333	108.667	1.77174	0.108248
79567	6.22468	5.18194	14.7487	26.565	5.70331	20.6568	3.6219			45749_at	FAM65A	79567	658	899	750	848	802	929	1581	1288	1457	814.333	1442	1.77077	0.00710941
23594	6.8217	6.33996	9.14517	27.7919	6.58083	18.4685	2.80641			219105_x_at	ORC6L	23594	79	84	118	140	101	114	224	182	157	106	187.667	1.77044	0.0335869
56886	5.39595	4.70799	13.4266	24.0474	5.05197	18.737	3.70885			222569_at	UGGT1	56886	142	146	194	170	151	158	272	334	244	160.167	283.333	1.76899	0.0345258
728568	1.15075	3.39258	9.90396	38.0737	2.27166	23.9888	10.56			226927_at	C12orf73	728568	51	71	80	74	87	58	120	108	144	70.1667	124	1.76722	0.0184557
4047	3.80578	1.77561	7.07115	6.66218	2.7907	6.86667	2.46055			202245_at	LSS	4047	214	234	209	230	281	290	462	534	292	243	429.333	1.7668	0.116703
4953	4.98176	5.42883	16.6662	13.1573	5.20529	14.9117	2.86473			200790_at	ODC1	4953	1683	1919	1914	4587	4582	3767	5424	5172	5690	3075.33	5428.67	1.76523	0.00795548
84524	2.98128	3.36159	5.98015	7.43746	3.17144	6.70881	2.11538			223506_at	ZC3H8	84524	211	206	179	199	201	245	361	347	386	206.833	364.667	1.76309	0.000212636
142940	1.29808	1.58077	4.84926	5.18971	1.43942	5.01949	3.48715			226339_at	TRUB1	142940	87	117	152	142	115	167	191	254	242	130	229	1.76154	0.0151597
10379	28.4616	20.6319	60.7025	53.8439	24.5468	57.2732	2.33323			203882_at	IRF9	10379	300	330	506	195	247	180	593	317	638	293	516	1.76109	0.139811
84146	12.698	20.7388	26.202	43.7134	16.7184	34.9577	2.09097			222580_at	ZNF644	84146	285	231	308	279	277	214	454	479	470	265.667	467.667	1.76035	6.65e-06
2803	9.17068	17.7624	21.1473	39.1124	13.4666	30.1298	2.23738			201567_s_at	GOLGA4	2803	430	466	543	416	380	426	815	821	706	443.5	780.667	1.76024	0.00238615
55164	10.4963	5.64257	14.782	17.5106	8.06946	16.1463	2.00092			63009_at	SHQ1	55164	441	440	561	544	429	483	753	615	1179	483	849	1.75776	0.161495
3954	2.44364	3.31686	6.11424	12.6867	2.88025	9.40045	3.26376			222006_at	LETM1	3954	205	228	213	176	238	203	372	341	397	210.5	370	1.75772	0.00236621
5933	4.42533	5.14833	12.2078	20.508	4.78683	16.3579	3.41726			205296_at	RBL1	5933	67	58	48	87	76	112	123	137	133	74.6667	131	1.75446	0.00110361
151987	4.48227	3.08677	8.36914	20.268	3.78452	14.3186	3.78345			226317_at	PPP4R2	151987	280	322	512	471	326	419	653	705	683	388.333	680.333	1.75193	0.000297796
10548	25.2667	12.0111	51.658	26.4471	18.6389	39.0525	2.09521			209150_s_at	TM9SF1	10548	1032	1301	1183	963	928	1114	1894	1858	1950	1086.83	1900.67	1.74881	6.41e-06
64418	3.5132	1.8997	9.04663	7.26	2.70645	8.15332	3.01255			218962_s_at	TMEM168	64418	374	442	563	358	406	401	746	766	711	424	741	1.74764	4e-05
2957	0.918198	1.41795	5.22089	7.6478	1.16807	6.43435	5.50851			225433_at	GTF2A1	2957	422	354	545	465	265	380	646	682	795	405.167	707.667	1.74661	0.00375143
148156	2.64431	0.136118	4.51068	7.08626	1.39022	5.79847	4.17092			227810_at	ZNF558	148156	361	401	407	430	367	433	719	595	779	399.833	697.667	1.74489	0.0264476
27429	3.05602	1.49394	7.40479	6.18744	2.27498	6.79612	2.98733			203089_s_at	HTRA2	27429	210	260	247	174	114	193	353	306	383	199.667	347.333	1.73957	0.00393741
2237	6.43989	6.73242	23.4052	24.2445	6.58616	23.8249	3.61742			204767_s_at	FEN1	2237	382	246	382	294	148	359	548	441	586	301.833	525	1.73937	0.0115532
116068	0.831894	2.42253	7.04203	12.6529	1.62721	9.84746	6.05175			226321_at	LYSMD3	116068	113	105	105	101	102	90	175	194	165	102.667	178	1.73377	0.00661126
23384	4.07691	2.78471	8.55927	8.0634	3.43081	8.31133	2.42256			212480_at	CYTSA	23384	317	273	416	338	287	325	700	429	565	326	564.667	1.73211	0.0839482
60559	20.8569	18.0393	78.3238	78.8254	19.4481	78.5746	4.04022			221844_x_at	SPCS3	60559	2631	2672	2975	2865	3474	2915	5074	5275	4820	2922	5056.33	1.73044	4.6e-05
54495	10.4556	7.5624	44.9542	23.3266	9.00899	34.1404	3.7896			225302_at	TMX3	54495	1363	1636	1610	1736	1568	1574	2729	2883	2578	1581.17	2730	1.72657	0.000844849
79966	4.6613	6.1574	10.1013	54.9401	5.40935	32.5207	6.01195			220232_at	SCD5	79966	49	83	137	99	94	110	144	176	173	95.3333	164.333	1.72378	0.00391491
10564	2.14429	3.67809	5.75506	13.4645	2.91119	9.60979	3.30098			222518_at	ARFGEF2	10564	372	290	358	376	313	296	604	635	487	334.167	575.333	1.7217	0.0226547
5911	2.76417	2.24642	6.77801	5.1228	2.50529	5.95041	2.37513			214487_s_at	RAP2A /// RAP2B	5911 /// 5912	91	128	118	113	115	110	191	198	192	112.5	193.667	1.72148	2.84e-06
121441	4.66079	5.72442	10.9891	10.0297	5.19261	10.5094	2.02392			234984_at	NEDD1	121441	315	332	352	397	474	412	622	635	704	380.333	653.667	1.71867	0.000373151
6399	18.1858	13.812	28.7855	35.9936	15.9989	32.3895	2.02449			219351_at	TRAPPC2	6399	474	537	582	743	603	750	1204	902	1063	614.833	1056.33	1.71808	0.0187385
8776	2.48598	2.31773	8.8223	11.132	2.40186	9.97715	4.15393			216095_x_at	MTMR1	8776	2772	2473	2621	3940	4038	3880	5578	5626	5714	3287.33	5639.33	1.71547	0.000488918
116150	2.83819	4.14712	11.7734	22.465	3.49265	17.1192	4.90149			215207_x_at	NUS1 /// YDD19	11049 /// 116150	134	107	101	127	151	70	176	231	184	115	197	1.71304	0.0172753
191	47.8973	47.2778	122.714	86.5012	47.5875	104.608	2.19822			200903_s_at	AHCY	191	758	1514	879	781	820	1323	1784	1704	1710	1012.5	1732.67	1.71128	0.0024397
221895	4.45177	5.73983	32.1163	17.1583	5.0958	24.6373	4.83483			225798_at	JAZF1	221895	1009	992	600	709	729	639	1209	1382	1411	779.667	1334	1.71099	0.000971222
124637	1.8449	8.06181	4.31709	27.9062	4.95336	16.1117	3.25268			1552711_a_at	CYB5D1	124637	49	80	119	120	103	75	165	132	170	91	155.667	1.71062	0.00928913
84312	1.09708	1.86059	5.64347	6.92781	1.47884	6.28564	4.25039			226580_at	BRMS1L	84312	160	131	145	145	121	126	239	227	241	138	235.667	1.70773	3.92e-06
55094	3.951	6.29319	7.59333	13.4495	5.1221	10.5214	2.05413			219818_s_at	GPATCH1	55094	115	122	162	130	116	107	224	219	199	125.333	214	1.70745	0.000212894
84612	0.806093	0.774843	2.53727	8.67407	0.790468	5.60567	7.09159			235165_at	PARD6B	84612	39	42	28	143	242	127	159	182	189	103.5	176.667	1.70692	0.0864421
9874	5.35761	7.99859	13.8799	13.1298	6.6781	13.5049	2.02226			202606_s_at	TLK1	9874	1225	1393	1745	1487	1391	1134	2350	2258	2539	1395.83	2382.33	1.70675	0.000181471
8847	5.24676	5.3781	7.39463	27.597	5.31243	17.4958	3.29337			215629_s_at	DLEU2 /// DLEU2L	79469 /// 8847	87	88	68	108	94	89	171	158	126	89	151.667	1.70412	0.0287863
114791	5.1423	5.89743	12.1168	13.408	5.51987	12.7624	2.31208			227967_at	TUBGCP5	114791	117	122	115	114	128	129	206	204	207	120.833	205.667	1.70207	9.5e-08
23325	20.73	15.4499	42.9567	31.0634	18.0899	37.0101	2.04589			212794_s_at	KIAA1033	23325	967	1177	1339	971	857	1059	1665	1940	1810	1061.67	1805	1.70016	0.000830087
141	6.42226	5.79608	16.235	11.6971	6.10917	13.966	2.28608			228042_at	ADPRH	141	463	433	615	352	255	379	781	591	743	416.167	705	1.69403	0.0131751
57037	5.83193	2.94077	15.8696	12.5209	4.38635	14.1953	3.23624			212798_s_at	ANKMY2	57037	319	396	542	1002	840	828	1099	1093	1133	654.5	1108.33	1.6934	0.00961399
54906	2.13047	2.66588	5.60901	9.75691	2.39818	7.68296	3.20367			218331_s_at	C10orf18	54906	237	348	311	276	300	379	499	553	515	308.5	522.333	1.69314	9.74e-05
7290	1.91248	3.82643	7.49078	11.1718	2.86945	9.3313	3.25194			1553974_at	C22orf39 /// HIRA	128977 /// 7290	402	552	506	323	349	479	727	776	706	435.167	736.333	1.69207	0.000212099
54741	11.7005	9.63343	31.2399	27.1502	10.667	29.195	2.73696			202378_s_at	LEPROT	54741	817	1401	1478	847	760	1023	1715	1784	1852	1054.33	1783.67	1.69175	0.00167017
5283	19.8705	8.51822	37.5018	25.9585	14.1944	31.7302	2.23541			209625_at	PIGH	5283	242	250	338	270	230	248	477	435	422	263	444.667	1.69075	0.000331851
85403	6.42075	6.50481	10.9245	21.2269	6.46278	16.0757	2.48743			226952_at	EAF1	85403	657	491	504	359	455	333	707	867	792	466.5	788.667	1.6906	0.00302857
60561	5.59421	5.10068	10.4817	17.8449	5.34744	14.1633	2.64861			218598_at	RINT1	60561	308	371	361	360	383	367	598	608	611	358.333	605.667	1.69023	4.45e-07
49855	8.21645	7.31097	20.9612	15.3138	7.76371	18.1375	2.33619			209741_x_at	SCAPER	49855	81	52	72	60	66	58	98	121	109	64.8333	109.333	1.68638	0.00593701
80263	2.6048	2.88051	4.40814	16.7107	2.74266	10.5594	3.85006			219923_at	TRIM45	80263	50	42	24	99	115	78	101	159	84	68	114.667	1.68627	0.163496
92597	3.23315	3.53825	13.1581	17.7839	3.3857	15.471	4.56951			225997_at	MOBKL1A	92597	1680	2149	2130	1569	1439	1622	3065	2927	2935	1764.83	2975.67	1.68609	7.82e-05
89890	1.197	1.53584	2.70159	8.57547	1.36642	5.63853	4.1265			226479_at	KBTBD6	89890	41	36	59	45	30	37	73	58	78	41.3333	69.6667	1.68548	0.0180612
92344	0.570513	2.35612	4.02899	12.8673	1.46332	8.44814	5.77327			226337_at	GORAB	92344	224	367	357	308	300	255	445	488	592	301.833	508.333	1.68415	0.0224911
55664	1.80902	2.62478	5.07383	8.73064	2.2169	6.90224	3.11346			219343_at	CDC37L1	55664	70	45	46	69	70	64	93	103	110	60.6667	102	1.68132	0.00123406
55827	4.44883	4.95083	15.9733	13.272	4.69983	14.6226	3.11131			217908_s_at	DCAF6	55827	1235	1467	1510	1248	1177	1654	2296	2233	2439	1381.83	2322.67	1.68086	3.85e-05
10401	8.62563	10.8048	31.9345	19.8249	9.71523	25.8797	2.66383			203035_s_at	PIAS3	10401	124	150	167	196	165	175	293	238	290	162.833	273.667	1.68066	0.00957436
10528	79.8502	66.7795	189.108	160.588	73.3149	174.848	2.38489			200875_s_at	NOP56	10528	550	727	704	644	622	873	1157	1057	1247	686.667	1153.67	1.6801	0.00147867
285672	2.70581	2.72041	5.72172	10.2232	2.71311	7.97243	2.93848			1553581_s_at	SFRS12IP1	285672	401	548	544	345	318	409	743	758	653	427.5	718	1.67953	0.000999624
56913	7.837	5.41887	25.9826	31.1083	6.62794	28.5454	4.30683			219439_at	C1GALT1	56913	191	250	207	195	171	218	368	333	332	205.333	344.333	1.67695	0.000247081
84973	6.04873	5.08104	10.4697	21.8551	5.56489	16.1624	2.90435			229050_s_at	SNHG7	84973	1054	1349	989	853	946	1278	1880	1781	1762	1078.17	1807.67	1.67661	9.76e-05
50485	13.571	4.71811	24.0204	13.0161	9.14457	18.5182	2.02505			218452_at	SMARCAL1	50485	244	303	285	292	270	247	469	460	445	273.5	458	1.67459	1.41e-06
57404	6.18316	5.89193	13.7363	21.225	6.03754	17.4806	2.89533			219565_at	CYP20A1	57404	243	183	216	202	191	151	321	333	338	197.667	330.667	1.67285	4.99e-05
64801	7.47716	2.81419	15.7155	11.6493	5.14568	13.6824	2.65901			223223_at	ARV1	64801	251	213	291	197	143	165	352	350	351	210	351	1.67143	0.00145677
54662	6.37865	4.77574	14.1398	8.93104	5.57719	11.5354	2.06832			44696_at	TBC1D13	54662	180	236	213	137	152	186	323	246	353	184	307.333	1.67029	0.040902
83648	3.49057	3.76596	4.72401	17.723	3.62826	11.2235	3.09335			226614_s_at	FAM167A	83648	78	110	59	90	97	195	173	31	321	104.833	175	1.66932	0.492615
66036	4.78482	6.61851	7.31517	16.0367	5.70166	11.6759	2.04781			213278_at	MTMR9	66036	373	490	570	329	318	391	710	637	713	411.833	686.667	1.66734	0.000661819
100302692	4.8362	3.90558	7.40542	19.5191	4.37089	13.4623	3.07998			1558515_at	NCRNA00182	100302692	160	213	198	144	75	189	275	305	235	163.167	271.667	1.66496	0.0100518
79664	5.02074	2.26043	10.1851	9.36979	3.64059	9.77743	2.68567			218713_at	NARG2	79664	576	692	840	639	537	513	999	1086	1075	632.833	1053.33	1.66447	0.000153041
54816	3.91644	3.86186	7.89536	10.8306	3.88915	9.36296	2.40746			221213_s_at	ZNF280D	54816	198	241	309	194	120	162	321	384	313	204	339.333	1.6634	0.00703749
5451	4.74244	8.75609	13.5805	15.9623	6.74927	14.7714	2.18859			227254_at	POU2F1	5451	338	410	450	298	322	431	549	643	677	374.833	623	1.66207	0.00615201
57515	48.8638	60.576	116.167	109.802	54.7199	112.984	2.06477			208671_at	SERINC1	57515	2021	1687	1824	1896	1591	1487	2523	2943	3239	1751	2901.67	1.65715	0.0192886
1611	5.95159	6.28396	26.94	27.206	6.11778	27.073	4.4253			201095_at	DAP	1611	494	572	632	336	426	483	853	755	826	490.5	811.333	1.65409	0.000455701
55818	6.02563	7.40849	16.9627	24.834	6.71706	20.8984	3.11123			212689_s_at	KDM3A	55818	914	931	952	652	823	764	1339	1406	1419	839.333	1388	1.65369	2.17e-05
51380	3.72541	3.13275	5.46701	12.7133	3.42908	9.09018	2.65091			221139_s_at	CSAD	51380	171	184	185	150	169	158	288	326	226	169.5	280	1.65192	0.0581512
127933	12.257	12.7037	35.3353	33.9515	12.4803	34.6434	2.77584			227740_at	UHMK1	127933	133	143	154	212	144	145	231	358	179	155.167	256	1.64984	0.19372
4124	5.71026	4.81167	11.1055	15.947	5.26096	13.5262	2.57105			226538_at	MAN2A1	4124	1216	1377	1399	859	809	1051	1856	1820	1856	1118.5	1844	1.64864	0.000852259
57621	10.1425	22.6265	34.2512	39.5432	16.3845	36.8972	2.25196			226284_at	ZBTB2	57621	743	940	717	449	556	686	1032	1112	1219	681.833	1121	1.6441	0.00175326
55709	3.95978	3.31162	8.96522	6.57024	3.6357	7.76773	2.13651			218570_at	KBTBD4 /// PTPMT1	114971 /// 55709	154	151	190	153	139	173	267	255	267	160	263	1.64375	6.81e-06
317781	3.19287	4.37545	6.53569	14.9361	3.78416	10.7359	2.83706			1554085_at	DDX51	317781	119	122	126	111	94	93	211	174	161	110.833	182	1.64211	0.0280525
147923	1.47045	2.44613	4.06753	10.2327	1.95829	7.15013	3.6512			242761_s_at	ZNF420	147923	56	64	88	93	63	116	135	130	129	80	131.333	1.64167	0.00243741
80267	3.22342	3.55364	8.08831	6.76207	3.38853	7.42519	2.19127			223243_s_at	EDEM3	80267	155	147	181	172	166	119	254	341	175	156.667	256.667	1.6383	0.168303
4548	2.76254	3.48643	8.76413	13.5239	3.12448	11.144	3.56667			203774_at	MTR	4548	363	375	397	215	217	262	488	520	488	304.833	498.667	1.63587	0.00166706
6949	5.13312	12.7455	13.4306	24.9629	8.93931	19.1968	2.14745			202384_s_at	TCOF1	6949	71	165	187	126	105	151	221	201	236	134.167	219.333	1.63478	0.00380337
55293	4.09745	2.54579	6.98945	6.541	3.32162	6.76522	2.03672			220775_s_at	UEVLD	55293	81	99	73	56	51	88	130	110	126	74.6667	122	1.63393	0.00213976
7267	9.90611	16.2386	34.2795	23.5256	13.0723	28.9025	2.21097			210645_s_at	TTC3	7267	1664	1752	1941	1892	1964	1908	3145	3167	2755	1853.5	3022.33	1.63061	0.00679237
8548	2.44923	2.15287	6.78911	9.47936	2.30105	8.13423	3.53501			203840_at	BLZF1	8548	39	52	40	38	22	63	47	78	82	42.3333	69	1.62992	0.118176
201163	3.55759	3.16588	6.25307	17.0791	3.36174	11.6661	3.47026			1552664_at	FLCN	201163	81	81	136	65	78	60	154	133	121	83.5	136	1.62874	0.0106959
84061	29.9517	38.7467	76.5813	61.7602	34.3492	69.1708	2.01375			224899_s_at	MAGT1	84061	2257	2421	2558	2519	2435	2722	3871	4142	4114	2485.33	4042.33	1.62648	8.43e-05
64792	3.98702	4.05348	8.0814	16.5173	4.02025	12.2993	3.05934			222742_s_at	RABL5	64792	72	74	127	90	83	72	140	148	133	86.3333	140.333	1.62548	0.000934179
54464	4.19518	7.24911	11.4903	20.0614	5.72214	15.7759	2.75698			225814_at	XRN1	54464	871	939	1148	1022	914	998	1560	1579	1637	982	1592	1.62118	3.57e-06
7328	1.79621	2.74996	6.5894	7.75864	2.27308	7.17402	3.15607			222420_s_at	UBE2H	7328	585	738	662	536	541	819	1119	1183	843	646.833	1048.33	1.62072	0.0427095
79865	5.34127	0.280722	15.0736	4.65931	2.811	9.86647	3.50995			219748_at	TREML2	79865	27	29	46	48	62	46	56	72	81	43	69.6667	1.62016	0.0394211
4850	4.99385	10.0082	13.2969	16.9882	7.50105	15.1426	2.01873			203291_at	CNOT4	4850	113	120	156	136	111	111	196	206	203	124.5	201.667	1.61981	5.03e-05
11116	3.63496	4.82183	11.0647	10.8259	4.2284	10.9453	2.58852			1568678_s_at	FGFR1OP	11116	235	234	293	350	355	310	572	366	501	296.167	479.667	1.61958	0.0789154
2734	19.8332	29.118	50.0831	61.6843	24.4756	55.8837	2.28324			225918_at	GLG1	2734	417	479	533	243	438	468	743	644	700	429.667	695.667	1.61908	0.00110629
84928	18.0524	10.7463	28.2301	31.6439	14.3994	29.937	2.07905			235158_at	TMEM209	84928	673	677	897	654	588	686	1074	1189	1111	695.833	1124.67	1.61629	0.000131057
57533	2.98249	2.25868	10.6929	8.29902	2.62058	9.49595	3.6236			224622_at	TBC1D14	57533	1137	1390	1338	930	865	1003	1696	1719	1967	1110.5	1794	1.61549	0.00165833
27327	1.8931	2.6172	4.36848	9.4836	2.25515	6.92604	3.07121			224704_at	TNRC6A	27327	386	417	501	416	403	425	678	711	668	424.667	685.667	1.6146	7.15e-06
3708	5.30433	3.97239	18.5359	17.6844	4.63836	18.1101	3.90442			203710_at	ITPR1	3708	803	780	806	301	252	405	1187	665	849	557.833	900.333	1.61398	0.139879
89781	5.64609	6.19924	18.774	20.6067	5.92266	19.6904	3.32458			54037_at	HPS4	89781	239	331	285	615	522	574	734	583	753	427.667	690	1.61341	0.0192048
3394	318.496	297.385	1028.15	748.599	307.941	888.373	2.88488			204057_at	IRF8	3394	4980	4850	4102	12740	12520	12168	13869	13414	14016	8560	13766.3	1.60822	0.0311835
1176	47.0642	73.7731	120.6	141.881	60.4187	131.24	2.17218			202442_at	AP3S1	1176	2507	2952	2504	3087	2686	2814	4328	4742	4236	2758.33	4435.33	1.60798	0.00122961
5116	4.78601	5.18424	11.9742	10.5328	4.98513	11.2535	2.25741			203660_s_at	PCNT	5116	766	843	696	651	734	660	1196	1220	1081	725	1165.67	1.60782	0.00108063
64062	6.24191	8.46767	15.1559	20.9829	7.35479	18.0694	2.45682			218422_s_at	RBM26	64062	1383	1816	1868	1579	1543	1498	2404	2786	2597	1614.5	2595.67	1.60772	0.00179707
4089	1.61578	3.44874	3.41081	9.15005	2.53226	6.28043	2.48016			202527_s_at	SMAD4	4089	150	121	136	153	121	78	196	198	216	126.5	203.333	1.60738	0.000577528
55364	8.40912	5.60183	21.8181	13.9854	7.00548	17.9017	2.55539			218637_at	IMPACT	55364	748	875	815	559	602	705	1079	1210	1169	717.333	1152.67	1.60688	0.000273769
151194	19.7567	25.9195	29.8972	81.4507	22.8381	55.6739	2.43776			235931_at	FAM119A	151194	310	162	365	300	283	129	419	371	453	258.167	414.333	1.60491	0.00985398
147947	3.70364	3.2054	10.327	11.452	3.45452	10.8895	3.15224			239250_at	ZNF542	147947	88	70	110	157	127	101	171	204	149	108.833	174.667	1.6049	0.0264465
7037	19.7241	21.4775	66.0426	76.9215	20.6008	71.482	3.46987			208691_at	TFRC	7037	3037	2636	2461	3733	3786	4021	5417	5146	5217	3279	5260	1.60415	0.000451858
9910	50.7268	71.6439	220.161	212.267	61.1853	216.214	3.53376			213982_s_at	RABGAP1L	9910	1233	1085	1054	1830	1765	1854	2382	2468	2223	1470.17	2357.67	1.60367	0.00162093
23041	3.84552	4.87934	11.9283	15.3702	4.36243	13.6492	3.12881			212754_s_at	MON2	23041	364	388	485	368	311	340	613	578	617	376	602.667	1.60284	8.52e-05
23269	4.59937	3.5097	13.1548	12.4814	4.05454	12.8181	3.16142			230848_s_at	MGA	23269	112	99	113	92	55	98	167	115	174	94.8333	152	1.60281	0.0712665
64853	5.05075	2.41926	15.4879	13.1308	3.735	14.3094	3.83115			220199_s_at	AIDA	64853	389	242	273	616	657	476	607	796	722	442.167	708.333	1.60196	0.021605
7574	5.36522	4.34918	12.8392	12.0141	4.8572	12.4266	2.55839			219595_at	LOC100287515 /// ZNF26	100287515 /// 7574	192	198	250	150	167	175	361	252	293	188.667	302	1.60071	0.051384
284440	1.0965	1.50913	3.37951	9.42172	1.30282	6.40062	4.91291			1555363_s_at	LOC284440	284440	18	27	24	6	20	20	25	35	32	19.1667	30.6667	1.6	0.0351095
9	2.75944	0.955029	3.49791	8.08602	1.85723	5.79196	3.1186			214440_at	NAT1	9	80	116	107	98	63	76	139	134	159	90	144	1.6	0.00289175
374986	3.19937	6.40805	8.30114	22.4282	4.80371	15.3647	3.1985			235125_x_at	FAM73A	374986	93	81	123	98	96	72	136	178	136	93.8333	150	1.59858	0.0357658
728233	2.65165	2.18541	6.72079	10.5991	2.41853	8.65994	3.58067			213408_s_at	PI4KA /// PI4KAP1 /// PI4KAP2	375133 /// 5297 /// 728233	2189	2951	2678	2065	2296	2352	3876	3720	4012	2421.83	3869.33	1.59769	4.01e-05
3732	10.8706	21.7917	43.7343	70.176	16.3312	56.9551	3.48752			203904_x_at	CD82	3732	38	62	46	59	47	71	93	75	90	53.8333	86	1.59752	0.00714089
54737	10.7226	6.59295	18.922	21.7351	8.65779	20.3286	2.34801			225041_at	MPHOSPH8	54737	984	1214	1429	1031	735	1059	1900	1806	1444	1075.33	1716.67	1.5964	0.0193179
9988	13.8815	15.4799	36.3235	33.7059	14.6807	35.0147	2.38508			203301_s_at	DMTF1	9988	529	550	658	641	587	477	982	925	839	573.667	915.333	1.59558	0.00261229
10464	4.63033	3.88087	12.6731	11.504	4.2556	12.0886	2.84063			213239_at	PIBF1	10464	110	117	149	180	139	125	207	215	232	136.667	218	1.59512	0.000397107
23150	3.68068	4.28898	15.2752	16.1656	3.98483	15.7204	3.94506			213056_at	FRMD4B	23150	491	391	257	12	4	111	294	409	305	211	336	1.59242	0.212591
653188	8.68069	7.97939	18.9722	50.1666	8.33004	34.5694	4.14997			215599_at	LOC653188	653188	176	168	151	435	226	250	421	507	190	234.333	372.667	1.59033	0.27936
10985	3.93079	2.5632	11.3389	11.0351	3.24699	11.187	3.44534			212139_at	GCN1L1	10985	436	669	712	631	515	759	973	976	1008	620.333	985.667	1.58893	0.000574793
10171	7.07679	4.89081	19.3958	33.4441	5.9838	26.42	4.41525			218544_s_at	RCL1	10171	163	180	161	250	222	208	288	280	367	197.333	311.667	1.57939	0.0327969
9139	2.24335	2.08315	3.91458	11.4399	2.16325	7.67724	3.54894			238549_at	CBFA2T2	9139	145	117	238	171	187	183	284	310	228	173.5	274	1.57925	0.0267863
51426	9.90927	9.46055	20.1969	22.1426	9.68491	21.1697	2.18585			223261_at	POLK	51426	264	264	310	225	250	260	372	501	369	262.167	414	1.57915	0.0647566
11080	1.66412	2.54364	5.50837	7.0595	2.10388	6.28393	2.98683			203810_at	DNAJB4	11080	84	63	78	52	48	30	78	108	94	59.1667	93.3333	1.57746	0.0319883
10206	2.72913	6.295	6.77584	12.986	4.51207	9.88091	2.18989			203659_s_at	TRIM13	10206	631	742	712	538	682	693	977	1063	1102	666.333	1047.33	1.57179	0.000673742
84726	2.9206	5.23698	6.8377	11.8682	4.07879	9.35294	2.29307			212068_s_at	BAT2L	84726	760	927	905	791	823	1065	1560	1301	1281	878.5	1380.67	1.57162	0.0145397
7013	18.0102	15.0284	28.0426	41.7331	16.5193	34.8879	2.11195			203448_s_at	TERF1	7013	325	285	374	340	278	283	531	566	383	314.167	493.333	1.57029	0.0757076
94104	2.59178	4.3273	6.2925	9.40713	3.45954	7.84982	2.26903			218515_at	C21orf66	94104	873	1038	1037	760	726	838	1406	1292	1429	878.667	1375.67	1.56563	0.000215075
8846	1.94125	4.60253	4.44116	9.08106	3.27189	6.76111	2.06642			205621_at	ALKBH1	8846	107	121	85	62	66	65	127	135	134	84.3333	132	1.56522	0.00454172
10561	2.12313	2.00575	6.70297	7.92425	2.06444	7.31361	3.54266			214453_s_at	IFI44	10561	292	473	303	33	28	101	374	240	347	205	320.333	1.5626	0.211862
639	1.07443	2.58718	4.29922	7.82323	1.8308	6.06123	3.31069			235668_at	PRDM1	639	177	60	108	19	8	33	94	117	105	67.5	105.333	1.56049	0.216065
140461	12.0109	14.1469	25.9576	43.5697	13.0789	34.7636	2.65799			226861_at	ASB8	140461	236	289	395	316	280	266	442	464	484	297	463.333	1.56004	0.000345689
659	1.05659	1.47141	2.96633	7.73228	1.264	5.34931	4.23206			225144_at	BMPR2	659	334	341	311	284	268	314	427	448	569	308.667	481.333	1.5594	0.0517123
3612	3.15125	3.73127	8.3781	9.52175	3.44126	8.94993	2.60077			203011_at	IMPA1	3612	775	468	646	793	524	545	1225	965	731	625.167	973.667	1.55745	0.119768
9923	2.08125	2.80268	5.06494	7.31825	2.44197	6.19159	2.53549			203959_s_at	ZBTB40	9923	250	252	332	226	201	272	445	351	397	255.5	397.667	1.55643	0.0128767
54503	3.44563	2.6257	8.50592	5.29871	3.03567	6.90232	2.27374			219296_at	ZDHHC13	54503	193	158	179	278	235	291	351	336	351	222.333	346	1.55622	0.00216884
55628	1.53342	0.658688	4.52721	8.57791	1.09605	6.55256	5.97831			227768_at	ZNF407	55628	237	234	266	231	230	278	398	385	365	246	382.667	1.55556	0.000113927
84127	11.7391	13.7657	44.3161	50.329	12.7524	47.3226	3.71088			232485_at	RUNDC2A	84127	208	242	355	215	134	123	389	354	250	212.833	331	1.55521	0.0833128
285527	3.29831	4.1756	12.4591	14.7278	3.73696	13.5934	3.63757			212548_s_at	FRYL	285527	709	787	870	711	713	674	1072	1071	1323	744	1155.33	1.55287	0.0278534
5810	3.31695	1.69027	5.43756	11.3451	2.50361	8.39132	3.35169			204461_x_at	RAD1	5810	174	160	163	210	192	225	322	289	261	187.333	290.667	1.5516	0.0100224
8611	2.54625	1.9139	9.26078	6.63906	2.23008	7.94992	3.56487			210946_at	PPAP2A	8611	170	148	125	525	538	591	540	452	631	349.5	541	1.54793	0.110065
25782	5.67088	1.7513	11.2227	12.2343	3.71109	11.7285	3.16039			202373_s_at	RAB3GAP2	25782	473	596	731	550	475	635	914	908	853	576.667	891.667	1.54624	0.000262108
29990	6.38982	3.50263	15.7673	12.1352	4.94623	13.9512	2.82058			225321_s_at	PILRB	29990	519	556	840	539	475	617	893	629	1219	591	913.667	1.54597	0.191318
375748	5.20987	3.87276	13.6882	17.5186	4.54132	15.6034	3.43587			228211_at	C9orf102	375748	69	79	108	102	75	94	122	124	161	87.8333	135.667	1.54459	0.0418946
23536	7.7667	8.9629	18.9294	19.8129	8.3648	19.3711	2.31579			219384_s_at	ADAT1	23536	166	211	203	147	152	188	322	244	258	177.833	274.667	1.54452	0.0377217
55706	1.76229	0.328033	8.47038	3.90891	1.04516	6.18965	5.92219			234672_s_at	TMEM48	55706	754	730	834	686	724	775	1010	1140	1326	750.5	1158.67	1.54386	0.0410851
1911	1.79141	1.64249	6.04348	5.09485	1.71695	5.56916	3.24364			225958_at	PHC1	1911	138	156	158	169	145	249	258	229	296	169.167	261	1.54286	0.0159185
64328	1.1707	1.51206	3.34699	6.81354	1.34138	5.08026	3.78734			222649_at	XPO4	64328	165	142	176	134	116	177	213	217	272	151.667	234	1.54286	0.0283047
51360	3.8366	2.57805	8.73157	7.18789	3.20733	7.95973	2.48173			226760_at	MBTPS2	51360	444	321	391	390	300	422	665	472	612	378	583	1.54233	0.0540276
768211	6.93686	22.912	27.3132	53.7824	14.9244	40.5478	2.71688			226430_at	RELL1	768211	1754	1725	1913	236	248	579	1253	1925	1792	1075.83	1656.67	1.53989	0.176784
23518	7.58935	7.2819	17.7763	16.1174	7.43563	16.9468	2.27914			202754_at	R3HDM1	23518	1504	1608	1565	1809	1711	1900	2641	2504	2627	1682.83	2590.67	1.53947	6.92e-06
54585	3.75278	3.07014	7.51288	10.5324	3.41146	9.02263	2.6448			218437_s_at	LZTFL1	54585	237	192	240	639	510	429	491	606	632	374.5	576.333	1.53894	0.0498626
91750	5.51622	2.8685	11.1739	15.5173	4.19236	13.3456	3.18331			228583_at	LIN52	91750	129	88	137	138	112	95	179	186	172	116.5	179	1.53648	0.000451972
85378	2.4521	2.49274	5.83501	9.94199	2.47242	7.8885	3.1906			225758_s_at	TUBGCP6	85378	147	148	221	123	159	132	265	211	238	155	238	1.53548	0.0099883
79596	1.11926	1.44283	4.14618	8.11254	1.28104	6.12936	4.78467			219303_at	RNF219	79596	90	110	118	109	82	119	154	146	182	104.667	160.667	1.53503	0.0164041
65983	3.67119	1.83213	9.1904	6.07965	2.75166	7.63502	2.77469			218706_s_at	GRAMD3	65983	82	97	101	296	297	261	305	300	264	189	289.667	1.53263	0.0683533
7402	13.9933	19.357	39.548	42.0156	16.6751	40.7818	2.44567			213022_s_at	UTRN	7402	48	60	48	40	26	26	56	67	67	41.3333	63.3333	1.53226	0.0127045
81555	10.8477	14.0184	26.2652	30.9427	12.4331	28.6039	2.30064			224934_at	YIPF5	81555	747	771	963	778	686	689	976	1272	1302	772.333	1183.33	1.53215	0.0427469
27079	1.63723	1.24292	6.03738	5.75464	1.44008	5.89601	4.09423			221940_at	RPUSD2	27079	121	145	179	113	136	195	233	220	228	148.167	227	1.53206	0.00143495
1998	6.93471	11.9476	14.9509	23.0801	9.44113	19.0155	2.01411			242735_x_at	ELF2	1998	1269	1400	1479	1009	1152	1249	2023	2060	1706	1259.67	1929.67	1.53189	0.00941413
55620	2.61361	1.71705	5.11393	11.149	2.16533	8.13147	3.75531			221610_s_at	STAP2	55620	77	61	48	92	128	51	110	99	141	76.1667	116.667	1.53173	0.0642673
55128	3.23808	1.70498	4.85216	5.65581	2.47153	5.25399	2.12581			219405_at	TRIM68	55128	85	90	124	123	75	71	162	134	139	94.6667	145	1.53169	0.00738479
100133941	2.38532	2.79857	4.36944	15.7253	2.59195	10.0474	3.87638			216379_x_at	CD24	100133941	59	46	68	57	66	71	99	91	91	61.1667	93.6667	1.53134	0.000209496
388650	6.79184	5.50231	11.2465	13.6223	6.14707	12.4344	2.02281			216044_x_at	FAM69A	388650	164	139	228	330	288	344	370	371	402	248.833	381	1.53115	0.0118154
7561	4.82176	6.56701	9.43155	13.4424	5.69439	11.437	2.00846			219854_at	ZNF14	7561	51	59	69	54	72	57	84	120	73	60.3333	92.3333	1.53039	0.146162
4507	5.96488	4.02718	8.75208	15.1772	4.99603	11.9646	2.39483			231984_at	MTAP	4507	192	179	176	159	149	158	284	260	231	168.833	258.333	1.53011	0.0155136
102	16.5519	22.9838	51.872	39.4432	19.7678	45.6576	2.30969			202604_x_at	ADAM10	102	121	116	122	96	95	114	163	168	176	110.667	169	1.52711	4.07e-05
253260	3.61664	6.22789	8.78648	19.4372	4.92227	14.1118	2.86694			226312_at	RICTOR	253260	1002	1172	1320	1784	1850	1752	2080	2343	2357	1480	2260	1.52703	0.00275825
402483	3.2501	4.47145	7.52124	19.7983	3.86078	13.6597	3.53808			231821_x_at	FLJ45445 /// LOC100128460 /// LOC100287274 /// LOC100289025 /// LOC441124 /// LOC729021 /// LOC729218 /// LOC730235 /// tcag7.907	100128460 /// 100287274 /// 100289025 /// 399844 /// 402483 /// 441124 /// 729021 /// 729218 /// 730235	360	301	311	428	355	186	610	345	526	323.5	493.667	1.52602	0.147196
9904	3.03663	2.37514	10.528	9.89706	2.70588	10.2125	3.77419			206019_at	RBM19	9904	284	379	391	210	191	252	516	388	398	284.5	434	1.52548	0.0399451
7182	1.19803	2.1183	4.81578	7.64759	1.65817	6.23169	3.75818			225477_s_at	NR2C2	7182	932	836	947	1023	982	920	1443	1560	1295	940	1432.67	1.52411	0.0152945
3590	2.39987	2.4165	6.44759	6.48085	2.40818	6.46422	2.68427			204773_at	IL11RA	3590	355	383	465	225	260	376	569	349	653	344	523.667	1.52229	0.174575
57459	0.702912	2.36003	3.04136	8.23713	1.53147	5.63925	3.68225			238076_at	GATAD2B	57459	61	68	114	83	63	84	97	121	141	78.8333	119.667	1.51797	0.0582348
79441	7.22146	7.32608	18.1404	25.6667	7.27377	21.9036	3.01131			210054_at	HAUS3	79441	734	678	713	737	766	667	1255	1141	863	715.833	1086.33	1.51758	0.083676
9632	13.3641	11.8693	37.5643	31.7433	12.6167	34.6538	2.74666			202361_at	SEC24C	9632	628	674	826	446	572	628	1060	920	881	629	953.667	1.51616	0.00612987
55788	25.3344	25.862	61.2547	62.3032	25.5982	61.7789	2.41341			218191_s_at	LMBRD1	55788	1484	1331	1679	1072	1060	836	1707	1988	1954	1243.67	1883	1.51407	0.00449325
10472	0.605144	0.447074	5.50938	8.30202	0.526109	6.9057	13.126			212774_at	ZNF238	10472	2422	2491	2256	806	845	1329	2875	2458	2343	1691.5	2558.67	1.51266	0.0484963
81562	8.00867	1.89757	16.0963	7.33382	4.95312	11.7151	2.36519			221274_s_at	LMAN2L	81562	115	127	159	233	158	197	278	213	256	164.833	249	1.51062	0.0211832
4122	3.88053	6.90063	12.4717	12.2792	5.39058	12.3754	2.29575			202032_s_at	MAN2A2	4122	836	957	917	799	903	775	1385	1183	1349	864.5	1305.67	1.51031	0.00821906
7184	246.107	357.26	852.145	1216.99	301.683	1034.57	3.42931			200599_s_at	HSP90B1	7184	4573	4848	4185	5229	5255	4928	7133	7619	7135	4836.33	7295.67	1.50851	4.86e-05
120103	2.75649	2.6889	8.9543	6.56224	2.7227	7.75827	2.84948			234978_at	SLC36A4	120103	126	136	116	90	89	122	138	210	164	113.167	170.667	1.5081	0.0967527
11186	26.1014	22.505	55.9245	48.079	24.3032	52.0018	2.13971			204346_s_at	RASSF1	11186	679	618	677	288	316	313	826	708	643	481.833	725.667	1.50605	0.038437
440352	4.88793	3.30665	9.76268	17.2081	4.09729	13.4854	3.29129			1554413_s_at	RUNDC2B /// RUNDC2C	400509 /// 440352	33	12	77	31	35	26	54	54	53	35.6667	53.6667	1.50467	0.0998866
114803	2.71355	3.75783	5.48452	9.58727	3.23569	7.5359	2.32899			225760_at	MYSM1	114803	652	709	969	808	382	561	1022	1063	982	680.167	1022.33	1.50306	0.00789715
440270	2.10166	1.29502	5.47025	4.98972	1.69834	5.22999	3.07947			210425_x_at	GOLGA8B	440270	426	504	597	856	1294	615	1105	1197	923	715.333	1075	1.5028	0.0509496
5345	3.95474	2.46341	7.37432	17.6913	3.20907	12.5328	3.90543			205075_at	SERPINF2	5345	159	168	173	533	621	537	733	426	487	365.167	548.667	1.50251	0.211604
653121	2.43973	3.73298	5.19184	18.5801	3.08636	11.886	3.85113			235142_at	ZBTB8A	653121	87	88	69	95	135	122	180	131	136	99.3333	149	1.5	0.0590863
79982	17.8776	74.6178	76.0754	204.179	46.2477	140.127	3.02993			219237_s_at	DNAJB14	79982	311	300	382	362	370	342	434	647	469	344.5	516.667	1.49976	0.115206
8883	15.7019	15.9563	30.4884	34.6547	15.8291	32.5715	2.0577			202268_s_at	NAE1	8883	1111	1056	1071	1643	1615	1310	2008	1888	1954	1301	1950	1.49885	0.00144514
23304	5.04619	10.984	19.3772	33.1371	8.0151	26.2571	3.27596			212760_at	UBR2	23304	845	910	826	900	880	918	1220	1294	1439	879.833	1317.67	1.49763	0.0166545
10902	5.24029	1.67165	11.3098	10.1719	3.45597	10.7409	3.10792			202227_s_at	BRD8	10902	365	473	686	541	507	557	798	719	824	521.5	780.333	1.49632	0.00197441
23550	7.60517	3.21079	17.0307	20.8913	5.40798	18.961	3.50612			203317_at	PSD4	23550	274	359	434	319	306	341	528	521	472	338.833	507	1.49631	0.000710534
256356	1.19479	1.44375	3.18162	9.65596	1.31927	6.41879	4.86541			238121_at	GK5	256356	181	229	260	212	202	208	353	367	246	215.333	322	1.49536	0.0978735
79758	2.06778	3.18331	7.89794	6.05568	2.62555	6.97681	2.65728			204800_s_at	DHRS12	79758	53	70	89	91	96	78	124	105	127	79.5	118.667	1.49266	0.00758924
5985	4.33143	1.40167	7.77638	7.87752	2.86655	7.82695	2.73044			203209_at	RFC5	5985	147	127	163	184	178	154	207	214	290	158.833	237	1.49213	0.086522
22995	3.62608	4.43935	7.51435	12.7999	4.03271	10.1571	2.51869			239413_at	CEP152	22995	153	92	174	191	148	109	213	149	283	144.5	215	1.48789	0.200695
9057	5.05923	4.39472	12.7309	13.0944	4.72698	12.9126	2.73169			203580_s_at	SLC7A6	9057	997	1481	1229	1120	1360	1341	1817	2056	1726	1254.67	1866.33	1.48751	0.00640192
54497	5.19787	4.27139	17.292	14.1931	4.73463	15.7426	3.32498			233642_s_at	HEATR5B	54497	2015	2381	2064	1411	1320	1733	2859	2662	2597	1820.67	2706	1.48627	0.00228221
100128288	1.74698	4.10178	5.64072	20.1542	2.92438	12.8975	4.41034			1559045_at	LOC100128288	100128288	127	92	111	68	57	104	116	123	176	93.1667	138.333	1.48479	0.120017
5494	1.77787	4.35885	4.8253	8.23426	3.06836	6.52978	2.1281			203966_s_at	PPM1A	5494	849	738	851	818	868	755	1216	1252	1152	813.167	1206.67	1.48391	0.000260699
284613	1.53567	2.32692	3.81116	7.26305	1.9313	5.5371	2.86704			227981_at	CYB561D1	284613	83	114	142	67	86	112	155	149	144	100.667	149.333	1.48344	0.00604941
2799	14.9147	12.4283	49.9351	43.4678	13.6715	46.7014	3.41597			212334_at	GNS	2799	1970	2714	1691	622	678	1202	2501	2090	1993	1479.5	2194.67	1.48338	0.0928939
10781	8.06835	10.3053	17.2458	20.6311	9.18685	18.9384	2.06147			214686_at	ZNF266	10781	715	792	917	860	817	901	905	1352	1452	833.667	1236.33	1.48301	0.134684
23545	2.59115	2.17799	5.10533	10.6521	2.38457	7.87871	3.30403			205704_s_at	ATP6V0A2	23545	111	98	120	298	238	248	279	281	265	185.5	275	1.48248	0.0507414
57587	2.8822	1.16616	6.24372	4.97317	2.02418	5.60844	2.77072			226254_s_at	KIAA1430	57587	938	681	843	1402	1460	1237	1526	1728	1600	1093.5	1618	1.47965	0.00885593
79891	5.72654	1.9753	7.88505	8.85754	3.85092	8.3713	2.17384			219849_at	ZNF671	79891	68	67	111	109	96	54	129	138	106	84.1667	124.333	1.47723	0.0270551
8295	1.28035	1.71338	4.63805	6.37407	1.49686	5.50606	3.6784			202642_s_at	TRRAP	8295	1015	1219	1146	937	973	1152	1699	1440	1615	1073.67	1584.67	1.47594	0.00652599
9631	3.15857	4.06425	7.24938	10.8689	3.61141	9.05913	2.50848			206550_s_at	NUP155	9631	130	96	146	156	128	122	202	199	173	129.667	191.333	1.47558	0.00371999
6990	7.91599	4.8157	21.5845	12.4222	6.36584	17.0034	2.67104			203303_at	DYNLT3	6990	698	789	704	464	546	517	960	902	874	619.667	912	1.47176	0.00172594
56252	4.28843	5.85654	14.5376	18.1867	5.07249	16.3621	3.22567			212787_at	YLPM1	56252	885	886	959	1007	903	979	1444	1361	1325	936.5	1376.67	1.47001	0.000807636
153129	5.45385	3.40129	8.4683	12.306	4.42757	10.3872	2.34602			235241_at	SLC38A9	153129	502	500	550	720	603	714	873	895	869	598.167	879	1.46949	0.000788759
79728	1.30934	2.13752	4.76476	6.16409	1.72343	5.46442	3.17066			219530_at	PALB2	79728	191	172	254	242	218	227	320	263	373	217.333	318.667	1.46626	0.0690014
64794	2.67777	2.40857	4.96628	5.27162	2.54317	5.11895	2.01282			235436_at	DDX31	64794	76	54	95	76	50	75	114	80	118	71	104	1.46479	0.0885148
114826	4.3736	2.58349	7.89628	15.3647	3.47854	11.6305	3.3435			229175_at	SMYD4	114826	56	40	78	57	53	55	90	76	82	56.5	82.6667	1.46313	0.0054081
83874	12.4175	9.75296	28.8064	25.0586	11.0853	26.9325	2.42958			226133_s_at	TBC1D10A	83874	374	429	495	369	440	313	556	703	510	403.333	589.667	1.46198	0.0656069
6309	3.03723	1.68718	4.28395	10.1733	2.36221	7.2286	3.06011			211423_s_at	SC5DL	6309	267	249	275	279	243	208	364	364	383	253.5	370.333	1.46088	3.45e-05
284023	6.19839	9.19533	8.22918	29.35	7.69686	18.7896	2.4412			238096_at	LOC284023	284023	77	67	78	58	47	53	119	63	95	63.3333	92.3333	1.45789	0.208497
284459	4.13479	2.48291	7.92189	7.75705	3.30885	7.83947	2.36924			231836_at	HKR1	284459	105	112	140	104	101	156	174	201	148	119.667	174.333	1.45682	0.0442223
9585	5.76333	1.4211	13.5856	10.6727	3.59221	12.1292	3.37652			205235_s_at	KIF20B	9585	62	49	99	275	126	190	175	176	231	133.5	194	1.45318	0.171102
80209	3.18597	3.51179	6.16473	7.87099	3.34888	7.01786	2.09559			225887_at	C13orf23	80209	706	818	898	730	562	752	1112	1025	1104	744.333	1080.33	1.45141	0.000434189
11180	11.2834	11.4493	30.928	16.2642	11.3663	23.5961	2.07597			217734_s_at	WDR6	11180	550	726	813	562	487	641	1032	822	881	629.833	911.667	1.44747	0.0193073
55230	4.67795	1.51322	9.97906	10.3128	3.09558	10.1459	3.27755			225085_at	USP40	55230	355	377	412	343	330	386	549	483	562	367.167	531.333	1.44712	0.00871247
22884	2.90638	1.76677	6.89604	7.46956	2.33658	7.1828	3.07407			211383_s_at	WDR37	22884	1107	1543	1437	1092	928	1158	1840	1648	1766	1210.83	1751.33	1.44639	0.00174361
10717	6.5834	5.19078	16.2065	9.68268	5.88709	12.9446	2.19881			231714_s_at	AP4B1	10717	593	706	754	714	760	728	1158	885	1033	709.167	1025.33	1.44583	0.0460244
23332	1.62734	4.04972	9.72819	12.2489	2.83853	10.9885	3.87121			240757_at	CLASP1	23332	158	234	294	198	211	146	371	262	263	206.833	298.667	1.444	0.104342
1209	23.0119	33.6263	69.2858	68.9978	28.3191	69.1418	2.44153			201640_x_at	CLPTM1	1209	110	129	126	68	99	115	169	144	154	107.833	155.667	1.44359	0.00508427
9422	2.43701	2.56874	4.24194	14.8413	2.50287	9.5416	3.81226			205917_at	ZNF264	9422	130	108	167	187	130	140	180	292	150	143.667	207.333	1.44316	0.275512
5893	2.71662	2.30225	7.79872	4.03113	2.50943	5.91492	2.35708			205647_at	RAD52	5893	174	111	262	200	170	139	280	332	149	176	253.667	1.44129	0.287366
4189	20.5844	44.9275	91.6294	242.284	32.7559	166.957	5.097			202842_s_at	DNAJB9	4189	1506	956	999	1491	1420	1118	1841	1929	1626	1248.33	1798.67	1.44085	0.00622193
201725	1.15561	4.88821	6.98508	15.3386	3.02191	11.1618	3.69363			238015_at	C4orf46	201725	93	76	80	192	138	79	159	163	152	109.667	158	1.44073	0.0512771
6419	2.85267	3.77598	5.42223	9.38606	3.31433	7.40415	2.23398			206554_x_at	SETMAR	6419	83	95	113	128	91	93	124	105	205	100.5	144.667	1.43947	0.284265
23598	0.759066	0.538258	4.73666	10.9562	0.648662	7.84641	12.0963			209431_s_at	PATZ1	23598	738	820	937	685	622	793	1218	1077	1011	765.833	1102	1.43896	0.00985992
57157	2.50924	5.32805	7.04461	10.2606	3.91865	8.65259	2.20806			209780_at	PHTF2	57157	758	837	978	600	601	650	1189	1143	848	737.333	1060	1.43761	0.0696633
23405	1.71762	2.14999	4.41694	7.84486	1.9338	6.1309	3.17038			213229_at	DICER1	23405	593	704	815	762	658	770	1177	1063	851	717	1030.33	1.43701	0.0678023
220988	19.9534	19.7279	40.8074	49.4619	19.8406	45.1347	2.27486			211929_at	HNRNPA3	220988	2116	1993	2257	1920	1571	1953	2726	3103	2633	1968.33	2820.67	1.43302	0.0087483
4125	91.8512	87.0767	214.428	155.292	89.4639	184.86	2.06631			209166_s_at	MAN2B1	4125	2844	4133	2937	2112	2670	3308	4531	3958	4396	3000.67	4295	1.43135	0.00544888
22903	1.99383	2.82422	6.40813	3.9624	2.40902	5.18527	2.15244			202946_s_at	BTBD3	22903	320	342	393	665	674	704	688	794	730	516.333	737.333	1.42802	0.0315431
84248	34.3352	56.6008	116.058	98.1192	45.468	107.089	2.35526			224641_at	FYTTD1	84248	1766	1809	1889	1784	1607	1591	2685	2786	1981	1741	2484	1.42677	0.0942146
10802	3.78109	5.63509	11.7563	17.2347	4.70809	14.4955	3.07885			212900_at	SEC24A	10802	366	273	353	348	275	309	409	498	465	320.667	457.333	1.4262	0.0133466
790	1.64475	1.12154	7.6836	4.73793	1.38315	6.21077	4.49032			202715_at	CAD	790	157	202	196	136	156	179	269	189	273	171	243.667	1.42495	0.10198
2802	4.53049	3.76281	10.4738	8.17324	4.14665	9.32352	2.24845			202106_at	GOLGA3	2802	641	733	828	588	572	672	1026	890	957	672.333	957.667	1.42439	0.00247265
9805	13.8778	12.9772	42.1959	29.0354	13.4275	35.6157	2.65244			201462_at	SCRN1	9805	1686	1866	2106	1728	1814	1956	2640	2555	2739	1859.33	2644.67	1.42237	4.86e-05
96764	3.10383	4.1296	8.61725	11.0026	3.61672	9.8099	2.71238			219231_at	TGS1	96764	166	197	202	214	242	186	269	257	332	201.167	286	1.42171	0.0483564
29914	11.6845	10.22	20.5104	23.9135	10.9523	22.212	2.02807			229348_at	UBIAD1	29914	202	215	361	282	270	292	303	373	476	270.333	384	1.42047	0.135515
23376	12.122	15.7154	22.5886	43.3539	13.9187	32.9712	2.36884			212633_at	KIAA0776	23376	479	632	581	557	405	509	653	741	849	527.167	747.667	1.41827	0.0358323
11176	5.6301	10.6012	21.9722	38.6595	8.11567	30.3158	3.73547			201354_s_at	BAZ2A	11176	370	489	489	289	327	465	603	597	521	404.833	573.667	1.41704	0.0070305
5294	14.7702	23.6966	48.6467	43.0174	19.2334	45.832	2.38294			206370_at	PIK3CG	5294	222	249	282	306	346	247	380	472	316	275.333	389.333	1.41404	0.111939
55705	4.90809	4.40014	11.9563	12.7602	4.65411	12.3582	2.65533			217885_at	IPO9	55705	244	324	394	191	218	286	415	363	393	276.167	390.333	1.4134	0.0128989
170384	3.13444	1.45594	4.92979	6.09203	2.29519	5.51091	2.40107			238551_at	FUT11	170384	49	19	56	18	34	24	52	47	42	33.3333	47	1.41	0.10098
79158	5.26496	3.55046	9.48639	22.3555	4.40771	15.9209	3.61207			212959_s_at	GNPTAB	79158	742	854	666	888	753	811	1027	1200	1096	785.667	1107.67	1.40984	0.00665917
55892	5.19198	2.97029	10.5546	8.38922	4.08113	9.47192	2.32091			224206_x_at	MYNN	55892	99	83	104	128	134	99	141	165	150	107.833	152	1.40958	0.00526054
54482	3.64517	1.66014	5.64904	5.94022	2.65266	5.79463	2.18446			219130_at	CCDC76	54482	200	197	252	313	221	219	316	348	324	233.667	329.333	1.40942	0.0022262
54891	1.91708	3.78147	5.7014	11.5843	2.84927	8.64287	3.03336			226555_at	INO80D	54891	390	466	452	367	381	368	548	593	566	404	569	1.40842	0.000156455
90624	3.88637	4.32985	14.2597	24.1873	4.10811	19.2235	4.6794			228841_at	LYRM7	90624	666	765	1145	1035	879	785	1243	1252	1218	879.167	1237.67	1.40777	0.00431832
4439	2.6167	2.53777	4.68676	6.29791	2.57724	5.49233	2.13109			212913_at	C6orf26 /// MSH5	401251 /// 4439	171	227	275	163	245	157	346	243	282	206.333	290.333	1.40711	0.082694
79571	3.7157	3.91575	6.65517	8.89642	3.81573	7.7758	2.03783			218912_at	GCC1	79571	167	161	173	162	153	169	243	228	222	164.167	231	1.40711	0.00270438
25909	1.96994	2.7094	5.81059	10.3664	2.33967	8.08851	3.45711			226115_at	AHCTF1	25909	337	434	400	317	317	320	529	485	481	354.167	498.333	1.40706	0.000879815
57700	1.06766	2.25107	3.2652	7.12523	1.65937	5.19521	3.13084			226155_at	FAM160B1	57700	483	630	664	533	624	602	902	771	813	589.333	828.667	1.40611	0.00662221
23234	21.5988	29.6923	55.2124	49.612	25.6456	52.4122	2.04372			213088_s_at	DNAJC9	23234	1044	1046	1114	1206	1268	1235	1703	1480	1677	1152.17	1620	1.40605	0.00754319
57050	4.78676	4.83691	9.47756	11.5151	4.81183	10.4964	2.18136			209486_at	UTP3	57050	754	1027	1232	1292	1315	1314	1448	1604	1821	1155.67	1624.33	1.40554	0.0220274
9924	3.60463	3.14208	9.42002	5.58761	3.37335	7.50381	2.22444			203117_s_at	PAN2	9924	389	396	498	284	266	286	577	475	437	353.167	496.333	1.40538	0.0493438
26036	1.85863	4.01459	8.86286	13.4738	2.93661	11.1683	3.80313			1556060_a_at	ZNF451	26036	1071	1076	1413	1781	1793	1586	2053	2308	1752	1453.33	2037.67	1.40206	0.039862
23471	96.9712	104.443	313.041	317.48	100.707	315.261	3.13047			201398_s_at	TRAM1	23471	4901	5294	4848	5908	6024	6020	7550	7970	7597	5499.17	7705.67	1.40124	6.8e-05
79939	6.58669	5.79064	17.6397	26.9478	6.18867	22.2938	3.60236			229410_at	SLC35E1	79939	488	488	535	359	348	410	666	632	543	438	613.667	1.40107	0.0152188
683	2.6345	3.32868	18.129	11.3185	2.98159	14.7237	4.93821			205715_at	BST1	683	352	646	318	37	63	76	358	429	258	248.667	348.333	1.4008	0.391701
55209	3.78873	5.23828	8.60974	14.2091	4.5135	11.4094	2.52784			221806_s_at	SETD5	55209	724	871	951	724	624	870	1180	1140	1015	794	1111.67	1.40008	0.00453887
1776	22.5574	13.8209	139.855	47.3473	18.1892	93.6011	5.14598			205554_s_at	DNASE1L3	1776	374	422	441	6084	5512	5906	3934	4672	4506	3123.17	4370.67	1.39943	0.356116
122769	4.67148	3.22616	31.2683	16.4391	3.94882	23.8537	6.0407			235113_at	PPIL5	122769	179	151	168	151	147	156	215	235	216	158.667	222	1.39916	0.000961821
9666	1.11873	1.43851	5.75224	5.83389	1.27862	5.79307	4.53073			213186_at	DZIP3	9666	156	159	266	224	151	208	287	195	332	194	271.333	1.39863	0.18334
54892	4.41424	1.11792	6.01234	5.3829	2.76608	5.69762	2.05982			219588_s_at	NCAPG2	54892	345	360	327	266	270	424	473	399	516	332	462.667	1.39357	0.0343351
5175	21.3359	7.20598	112.787	74.7003	14.271	93.7436	6.56884			208982_at	PECAM1	5175	2495	3039	2942	2892	2261	2887	4362	3960	3181	2752.67	3834.33	1.39295	0.0747098
112849	3.67644	2.63123	8.36779	4.59788	3.15383	6.48283	2.05554			227699_at	C14orf149	112849	74	70	111	120	33	66	151	84	95	79	110	1.39241	0.280257
285172	3.77046	5.60211	7.83454	21.4435	4.68628	14.639	3.1238			1554178_a_at	FAM126B	285172	255	302	263	279	289	257	407	407	331	274.167	381.667	1.3921	0.0411329
7572	7.24044	13.9487	16.6233	34.3913	10.5946	25.5073	2.40758			212534_at	ZNF24	7572	436	541	550	419	432	479	620	660	708	476.167	662.667	1.39167	0.00246534
81502	55.4845	47.4756	196.653	132.996	51.4801	164.825	3.20172			232209_x_at	HM13	81502	591	727	614	450	594	572	877	817	774	591.333	822.667	1.39121	0.00205642
126731	1.64888	1.67126	6.26949	10.7481	1.66007	8.50881	5.12558			225904_at	C1orf96	126731	631	537	905	920	813	674	957	1020	1138	746.667	1038.33	1.39062	0.0110007
1605	1.51582	2.39178	3.82717	8.53939	1.9538	6.18328	3.16474			205417_s_at	DAG1	1605	190	276	307	284	301	408	401	405	420	294.333	408.667	1.38845	0.00957322
134430	2.43561	3.04022	5.80815	8.20088	2.73791	7.00452	2.55834			226180_at	WDR36	134430	187	191	215	156	164	168	207	277	266	180.167	250	1.3876	0.0673206
26505	2.78668	4.30472	6.28511	14.8764	3.5457	10.5807	2.98411			220739_s_at	CNNM3	26505	96	106	111	105	112	114	157	153	136	107.333	148.667	1.38509	0.0125736
55752	14.0523	13.2117	30.3258	33.9514	13.632	32.1386	2.35758			201307_at	2013-09-11	55752	376	443	349	1207	1092	1147	1107	793	1287	769	1062.33	1.38145	0.234443
23241	4.57786	5.34993	7.01374	16.3181	4.9639	11.6659	2.35016			34406_at	PACS2	23241	589	767	758	1027	736	914	1142	1046	1121	798.5	1103	1.38134	0.00344727
79991	5.22118	2.7771	15.5045	6.62269	3.99914	11.0636	2.76649			228781_at	OBFC1	79991	68	70	83	53	49	71	107	71	94	65.6667	90.6667	1.38071	0.122532
51106	5.33354	3.74292	14.1764	9.7406	4.53823	11.9585	2.63506			228075_x_at	TFB1M	51106	217	189	285	257	233	234	293	324	358	235.833	325	1.37809	0.016962
1656	7.7091	8.82989	13.7932	24.8167	8.26949	19.3049	2.33448			204909_at	DDX6	1656	335	136	224	151	430	136	262	336	372	235.333	323.333	1.37394	0.182787
79675	8.86928	5.85696	16.6053	15.9597	7.36312	16.2825	2.21136			219002_at	FASTKD1	79675	963	1062	1248	695	499	701	1102	1053	1395	861.333	1183.33	1.37384	0.084064
285268	1.56303	1.03209	2.89861	7.66479	1.29756	5.2817	4.07048			1558620_at	ZNF621	285268	173	143	192	182	149	157	245	211	225	166	227	1.36747	0.00583784
6772	26.0924	15.9446	92.6053	55.4285	21.0185	74.0169	3.52152			200887_s_at	STAT1	6772	2812	2574	2265	1527	1390	1726	2746	2552	3095	2049	2797.67	1.36538	0.0350915
54815	1.80098	2.66638	5.39397	7.66807	2.23368	6.53102	2.92389			222526_at	GATAD2A	54815	247	333	237	251	222	296	340	364	377	264.333	360.333	1.36318	0.0020858
5471	2.20816	1.01778	3.7936	6.27159	1.61297	5.03259	3.12007			209433_s_at	PPAT	5471	155	80	187	287	270	161	302	252	223	190	259	1.36316	0.122072
23252	1.22502	1.27018	2.8094	7.86692	1.2476	5.33816	4.27875			213216_at	OTUD3	23252	155	149	190	124	156	120	180	233	196	149	203	1.36242	0.0477612
51018	2.74324	2.79125	3.69429	11.5909	2.76724	7.64261	2.76181			214764_at	RRP15	51018	51	78	94	76	85	59	81	99	121	73.8333	100.333	1.35892	0.130534
26009	6.26975	5.72254	12.8794	16.7394	5.99615	14.8094	2.46982			212893_at	ZZZ3	26009	427	435	482	456	418	329	596	551	583	424.5	576.667	1.35846	0.000513002
7158	2.61333	4.88797	8.96413	10.4617	3.75065	9.7129	2.58966			203050_at	TP53BP1	7158	341	391	455	512	505	596	616	549	735	466.667	633.333	1.35714	0.0652835
6747	40.1945	20.677	88.0289	69.6958	30.4358	78.8624	2.59111			222411_s_at	SSR3	6747	960	1226	1222	1079	939	1181	1523	1515	1445	1101.17	1494.33	1.35705	0.00033242
8720	13.4681	8.31098	22.6204	22.9001	10.8895	22.7603	2.0901			201620_at	MBTPS1	8720	448	554	510	556	554	587	649	923	605	534.833	725.667	1.35681	0.191056
10208	5.68591	4.48872	12.5366	14.1452	5.08732	13.3409	2.62238			204190_at	USPL1	10208	834	796	852	399	464	507	834	915	864	642	871	1.3567	0.0417243
84306	4.08912	2.6894	7.25862	6.33051	3.38926	6.79457	2.00473			224467_s_at	PDCD2L	84306	172	161	207	250	234	234	245	261	347	209.667	284.333	1.35612	0.124982
23483	7.70179	3.23719	10.6479	12.551	5.46949	11.5995	2.12075			208249_s_at	TGDS	23483	139	159	182	252	198	275	272	284	261	200.833	272.333	1.35602	0.0202684
23015	2.17213	3.9893	7.71152	9.38031	3.08072	8.54591	2.774			208798_x_at	GOLGA8A	23015	1594	2911	1328	1703	3300	3525	4073	2665	2988	2393.5	3242	1.3545	0.199457
1121	4.83925	2.71446	5.55257	11.0335	3.77686	8.29304	2.19575			227871_at	CHM	1121	330	258	321	307	234	278	398	380	389	288	389	1.35069	0.000802351
146050	2.21111	3.32398	4.25667	11.702	2.76754	7.97935	2.88319			226562_at	ZSCAN29	146050	342	405	573	479	337	539	612	608	586	445.833	602	1.35028	0.0117132
4649	6.5967	6.17715	21.2164	17.4176	6.38693	19.317	3.02445			219027_s_at	MYO9A	4649	354	399	344	1043	988	1056	991	912	918	697.333	940.333	1.34847	0.165241
11244	6.89979	3.62359	12.6986	9.70898	5.26169	11.2038	2.12932			223213_s_at	ZHX1	11244	575	665	812	584	537	622	789	927	832	632.5	849.333	1.34282	0.0101878
1676	18.5066	11.58	26.3716	41.3654	15.0433	33.8685	2.2514			223518_at	DFFA	1676	233	196	235	242	334	228	301	289	395	244.667	328.333	1.34196	0.108731
64854	2.79798	3.12035	4.79161	7.27627	2.95917	6.03394	2.03907			203869_at	USP46	64854	223	176	168	387	359	283	367	348	355	266	356.667	1.34085	0.0622136
26003	54.8299	48.4495	138.994	105.45	51.6397	122.222	2.36682			208842_s_at	GORASP2	26003	1761	2092	1881	1844	1857	2067	2543	2445	2722	1917	2570	1.34064	0.00291042
51272	13.3412	6.82049	33.4974	19.3326	10.0808	26.415	2.62032			223023_at	BET1L	51272	479	674	624	359	363	449	783	580	612	491.333	658.333	1.33989	0.100757
133619	9.34412	5.4758	22.185	18.8392	7.40996	20.5121	2.76818			224643_at	PRRC1	133619	471	554	622	606	552	484	619	801	782	548.167	734	1.33901	0.0657076
889	2.84728	4.37483	6.90748	8.08625	3.61105	7.49687	2.07609			216713_at	KRIT1	889	355	434	636	497	528	470	688	689	577	486.667	651.333	1.33836	0.0223022
2235	5.67084	5.23507	11.9671	12.5861	5.45295	12.2766	2.25137			203116_s_at	FECH	2235	578	688	678	702	852	802	1035	899	941	716.667	958.333	1.33721	0.00598317
9321	4.60586	2.91304	10.0108	9.6112	3.75945	9.81097	2.60968			236160_at	TRIP11	9321	49	44	83	67	45	55	80	71	78	57.1667	76.3333	1.33528	0.0275915
23036	6.7818	11.9098	16.6421	26.3145	9.34578	21.4783	2.29818			212368_at	ZNF292	23036	460	617	612	640	746	677	853	948	700	625.333	833.667	1.33316	0.079127
10608	9.21618	11.7901	17.0155	25.0909	10.5031	21.0532	2.00447			210778_s_at	MXD4	10608	341	398	562	467	414	544	718	640	459	454.333	605.667	1.33309	0.174676
22955	4.26093	5.05156	9.10041	11.4198	4.65624	10.2601	2.20351			221216_s_at	SCMH1	22955	154	164	140	243	241	245	266	227	297	197.833	263.333	1.33109	0.0649392
54465	2.75133	2.4993	6.67176	10.4325	2.62532	8.5521	3.25755			219216_at	ETAA1	54465	125	118	140	163	161	158	179	195	200	144.167	191.333	1.32717	0.00270552
10973	4.98519	2.31624	10.507	9.70816	3.65071	10.1076	2.76866			212815_at	ASCC3	10973	227	151	195	242	192	146	196	239	328	192.167	254.333	1.3235	0.245146
90806	5.49976	4.82941	11.6673	27.9431	5.16459	19.8052	3.83481			221825_at	ANGEL2	90806	728	940	980	761	748	830	1083	1123	1092	831.167	1099.33	1.32264	0.00119178
131544	2.33137	1.39603	6.07577	4.26158	1.8637	5.16867	2.77334			214030_at	CRYBG3	131544	935	1057	1231	1395	1220	1302	1597	1601	1523	1190	1573.67	1.32241	0.00172203
11218	5.33333	5.6788	13.6895	11.7346	5.50607	12.712	2.30873			224315_at	DDX20	11218	229	201	212	207	275	218	265	287	335	223.667	295.667	1.32191	0.0500964
11190	2.47553	0.704176	5.00017	5.1554	1.58985	5.07778	3.19387			209495_at	CEP250	11190	67	73	78	66	54	57	81	95	85	65.8333	87	1.32152	0.01204
65244	3.90364	4.16868	9.03322	20.5289	4.03616	14.7811	3.66216			222593_s_at	SPATS2	65244	246	232	223	671	527	456	525	553	478	392.5	518.667	1.32144	0.16607
84549	3.56897	3.73993	6.5953	9.15489	3.65445	7.8751	2.15493			211686_s_at	MAK16	84549	388	482	449	469	413	498	517	522	742	449.833	593.667	1.31975	0.186842
27044	74.625	80.3174	220.492	146.766	77.4712	183.629	2.37029			201622_at	SND1	27044	3382	4187	3674	3274	3398	3802	4931	4788	4591	3619.5	4770	1.31786	0.000281194
6733	7.08759	5.33236	14.3535	17.4027	6.20997	15.8781	2.55688			203182_s_at	SRPK2	6733	714	507	634	426	338	377	653	632	689	499.333	658	1.31776	0.0473663
9753	1.91713	3.63098	4.54008	15.4658	2.77405	10.003	3.60589			206507_at	ZSCAN12	9753	71	87	72	121	98	105	110	122	133	92.3333	121.667	1.31769	0.0276081
7841	3.63115	1.82266	7.12487	5.51845	2.7269	6.32166	2.31826			210627_s_at	MOGS	7841	203	268	319	169	157	194	326	259	278	218.333	287.667	1.31756	0.0714587
166968	2.47453	1.71285	4.50182	8.58299	2.09369	6.5424	3.12483			231975_s_at	MIER3	166968	156	118	138	194	228	103	203	231	183	156.167	205.667	1.31697	0.0768856
23729	3.30716	2.22951	7.12388	7.8209	2.76834	7.47239	2.69924			219713_at	SHPK	23729	139	132	186	189	106	176	235	181	194	154.667	203.333	1.31466	0.0726337
10614	1.92511	1.39661	5.36785	7.60165	1.66086	6.48475	3.90445			202814_s_at	HEXIM1	10614	300	265	278	437	434	378	448	464	463	348.667	458.333	1.31453	0.0176801
55754	22.2947	39.0036	63.5779	90.1942	30.6491	76.886	2.50859			217743_s_at	TMEM30A	55754	1583	1640	1555	1494	1491	1706	2091	2156	1976	1578.17	2074.33	1.31439	0.00173188
134553	2.00971	2.35265	3.49258	8.85969	2.18118	6.17613	2.83156			224876_at	C5orf24	134553	1726	1991	1877	1325	1424	1712	2199	2275	2128	1675.83	2200.67	1.31318	0.00306904
4899	1.52277	4.5518	5.8659	7.30825	3.03729	6.58708	2.16874			204651_at	NRF1	4899	201	176	217	151	187	167	251	234	236	183.167	240.333	1.3121	0.00136918
55755	2.90018	2.5122	6.19606	5.43665	2.70619	5.81636	2.14928			233540_s_at	CDK5RAP2	55755	359	316	408	297	303	413	528	339	508	349.333	458.333	1.31202	0.202242
472	3.44871	2.68368	12.2425	14.2551	3.0662	13.2488	4.32092			208442_s_at	ATM	472	147	88	79	149	78	103	141	237	43	107.333	140.333	1.30745	0.619064
54751	6.83973	10.9552	12.4265	48.2041	8.89747	30.3153	3.40719			1555480_a_at	FBLIM1	54751	36	60	76	76	91	91	91	95	95	71.6667	93.6667	1.30698	0.0495993
84513	5.30386	3.00486	16.3776	14.2998	4.15436	15.3387	3.6922			226384_at	PPAPDC1B	84513	226	191	258	210	206	185	310	255	267	212.667	277.333	1.30408	0.0342091
3856	2.23524	4.6665	9.63035	18.9629	3.45087	14.2966	4.1429			209008_x_at	KRT8	3856	64	63	57	55	72	73	81	78	91	64	83.3333	1.30208	0.0143161
84295	4.41442	3.71766	9.35981	10.5886	4.06604	9.97423	2.45305			225501_at	PHF6	84295	504	510	666	989	777	1006	933	987	978	742	966	1.30189	0.0568825
10038	3.16156	2.57928	12.3345	9.9982	2.87042	11.1664	3.89015			204752_x_at	PARP2	10038	223	174	224	228	243	174	314	246	264	211	274.667	1.30174	0.0632616
25829	2.2219	3.95408	6.08526	11.9086	3.08799	8.99691	2.91352			202027_at	TMEM184B	25829	679	614	879	467	401	582	922	710	723	603.667	785	1.30039	0.113487
91603	9.13197	13.6694	20.3996	30.3445	11.4007	25.3721	2.22548			226323_at	ZNF830	91603	398	376	377	295	253	277	397	420	467	329.333	428	1.2996	0.0204468
219972	64.736	42.22	357.212	115.209	53.478	236.211	4.41696			226818_at	MPEG1	219972	5424	5545	4835	7916	7720	7011	8200	8513	8215	6408.5	8309.33	1.29661	0.015486
30849	2.7538	4.59516	5.66691	11.114	3.67448	8.39048	2.28345			212740_at	PIK3R4	30849	289	230	262	164	157	198	270	313	258	216.667	280.333	1.29385	0.0543634
79979	11.721	9.54285	20.6451	22.7261	10.6319	21.6856	2.03967			205238_at	TRMT2B	79979	169	216	233	268	148	227	338	322	155	210.167	271.667	1.29262	0.405847
9267	20.6896	25.6922	42.3738	56.7361	23.1909	49.5549	2.13683			202880_s_at	CYTH1	9267	1906	2124	2078	1156	1162	1387	2278	1963	2080	1635.5	2107	1.28829	0.0575619
5469	5.60943	5.14426	13.639	15.8259	5.37685	14.7324	2.73997			203497_at	MED1	5469	474	494	576	640	512	491	665	733	654	531.167	684	1.28773	0.0054146
79573	2.80016	1.01572	3.5824	9.00937	1.90794	6.29588	3.29983			219481_at	TTC13	79573	777	847	801	414	458	490	853	866	713	631.167	810.667	1.28439	0.0982033
23394	3.90822	5.08613	8.23718	12.9828	4.49718	10.61	2.35925			201773_at	ADNP	23394	623	620	660	712	630	725	836	813	899	661.667	849.333	1.28363	0.00342696
10313	19.6228	23.2025	51.3467	41.0442	21.4127	46.1955	2.15739			219549_s_at	RTN3	10313	1937	2250	2026	1829	1812	2008	2646	2535	2429	1977	2536.67	1.28309	0.000867636
374899	1.2556	1.0368	2.5972	7.41967	1.1462	5.00843	4.36959			238952_x_at	ZNF829	374899	42	51	57	52	42	32	61	64	52	46	59	1.28261	0.0465416
390927	3.97227	5.54884	8.09503	30.3528	4.76056	19.2239	4.03816			244180_at	ZNF793	390927	62	52	70	102	89	67	83	97	103	73.6667	94.3333	1.28054	0.0697098
100190986	25.121	73.514	79.3209	204.054	49.3175	141.688	2.87297			235060_at	LOC100190986	100190986	1214	1363	1002	811	878	819	1441	1279	1176	1014.5	1298.67	1.28011	0.0535635
84135	2.90742	2.53356	5.80673	8.47571	2.72049	7.14122	2.62498			228050_at	UTP15	84135	102	84	109	125	135	106	156	137	129	110.167	140.667	1.27685	0.035372
55144	4.21134	4.42855	12.0726	15.1491	4.31994	13.6109	3.15071			218684_at	LRRC8D	55144	1326	1717	1565	990	787	1173	1466	1521	1837	1259.67	1608	1.27653	0.102126
5430	3.867	3.9013	10.3996	13.5392	3.88415	11.9694	3.0816			202725_at	POLR2A	5430	76	68	159	86	110	83	154	152	65	97	123.667	1.27491	0.472162
2730	1.93972	2.4023	3.4644	15.0852	2.17101	9.27479	4.2721			203925_at	GCLM	2730	176	151	155	217	332	174	217	190	361	200.833	256	1.27469	0.42228
286148	2.86945	1.9555	4.99164	8.51882	2.41247	6.75523	2.80013			226721_at	DPY19L4	286148	275	232	350	262	242	223	326	338	344	264	336	1.27273	0.0113608
154141	20.2077	15.1219	22.97	54.6398	17.6648	38.8049	2.19674			227379_at	MBOAT1	154141	643	733	611	418	524	418	747	641	738	557.833	708.667	1.27039	0.0454305
55814	5.42658	5.38723	10.0455	13.6384	5.40691	11.842	2.19015			226290_at	BDP1	55814	744	775	798	851	825	842	961	1032	1075	805.833	1022.67	1.26908	0.00937797
10210	10.0566	16.3395	36.496	31.1611	13.1981	33.8286	2.56314			204071_s_at	TOPORS	10210	109	90	87	85	171	114	150	157	109	109.333	138.667	1.26829	0.201273
23033	2.07028	2.55981	5.12514	10.036	2.31505	7.58059	3.27448			213271_s_at	DOPEY1	23033	395	494	462	498	450	495	629	601	541	465.667	590.333	1.26772	0.0182251
4302	2.52711	2.00859	5.14672	7.28706	2.26785	6.21689	2.74132			224784_at	MLLT6	4302	649	817	913	659	677	854	1055	967	865	761.5	962.333	1.26373	0.0393125
92070	1.59232	1.50073	3.73905	7.68606	1.54653	5.71256	3.6938			232066_x_at	C4orf42	92070	91	85	75	97	126	118	141	158	75	98.6667	124.667	1.26351	0.415257
51030	7.35897	4.94684	17.014	10.9705	6.1529	13.9923	2.27409			218446_s_at	FAM18B	51030	354	370	212	366	397	427	426	488	429	354.333	447.667	1.26341	0.0377701
4863	4.79537	2.17288	9.59703	12.5812	3.48413	11.0891	3.18275			209798_at	NPAT	4863	212	207	272	242	172	198	310	271	242	217.167	274.333	1.26324	0.0756219
8239	5.64227	6.54673	11.8602	16.6979	6.0945	14.2791	2.34294			230543_at	USP9X	8239	189	203	254	147	198	127	270	216	219	186.333	235	1.26118	0.103871
6541	1.01316	3.60816	3.81656	7.02357	2.31066	5.42007	2.34568			212295_s_at	SLC7A1	6541	639	589	708	1018	865	819	920	857	1146	773	974.333	1.26046	0.134237
54879	1.51309	1.9683	4.47232	6.12189	1.74069	5.29711	3.0431			230079_at	ST7L	54879	273	230	207	265	284	305	338	350	296	260.667	328	1.25831	0.0268523
8019	5.70748	5.89523	13.3689	12.3443	5.80136	12.8566	2.21614			212547_at	BRD3	8019	2030	1996	2003	928	885	1116	1842	1726	2065	1493	1877.67	1.25765	0.176683
90268	1.85448	3.63752	3.91277	7.79893	2.746	5.85585	2.1325			229268_at	FAM105B	90268	581	540	652	556	587	605	844	700	669	586.833	737.667	1.25703	0.0967919
79886	3.69974	4.56152	8.14327	9.01132	4.13063	8.5773	2.07651			219276_x_at	C9orf82	79886	310	274	332	434	400	387	372	444	526	356.167	447.333	1.25597	0.16276
27300	2.1373	2.08839	6.52373	6.08837	2.11285	6.30605	2.98462			218735_s_at	ZNF544	27300	210	241	244	306	219	302	294	318	343	253.667	318.333	1.25493	0.023547
26503	3.5283	8.77448	6.9989	20.6179	6.15139	13.8084	2.24476			223441_at	SLC17A5	26503	142	139	149	72	67	75	128	135	140	107.333	134.333	1.25155	0.159112
7095	6.41017	10.3611	14.9348	20.7157	8.38566	17.8252	2.12568			208943_s_at	SEC62	7095	862	852	902	1217	1184	972	1071	1329	1333	998.167	1244.33	1.24662	0.0807581
79670	6.32165	4.49009	15.3638	15.3511	5.40587	15.3575	2.84089			220933_s_at	ZCCHC6	79670	290	378	524	331	244	299	447	393	446	344.333	428.667	1.24492	0.100136
54832	10.283	11.4637	27.8668	32.3658	10.8733	30.1163	2.76974			218396_at	VPS13C	54832	3660	4304	3824	3829	3684	4090	4915	4865	4767	3898.5	4849	1.24381	9.54e-05
26636	1.06693	1.05919	1.93372	8.69342	1.06306	5.31357	4.99837			216698_x_at	LOC100290714 /// LOC441453 /// OR7E18P /// OR7E35P /// OR7E37P /// OR7E47P	100290714 /// 26628 /// 26636 /// 390885 /// 391632 /// 441453	101	125	156	101	110	134	161	147	144	121.167	150.667	1.24347	0.02383
93624	4.19342	7.36009	7.22328	20.2776	5.77675	13.7505	2.38031			226240_at	TADA2B	93624	355	407	326	265	304	392	425	458	390	341.5	424.333	1.24256	0.0295248
152815	2.27826	1.0817	5.76605	8.77056	1.67998	7.2683	4.32642			230169_at	THAP6	152815	89	104	84	84	89	86	103	123	107	89.3333	111	1.24254	0.0491704
10051	3.47933	3.54295	7.31386	9.44387	3.51114	8.37887	2.38637			201664_at	SMC4	10051	571	527	708	691	569	504	761	768	685	595	738	1.24034	0.0143232
284406	2.97892	1.50106	7.79541	9.34121	2.23999	8.56831	3.82516			235176_at	ZFP82	284406	186	85	40	92	177	84	101	91	219	110.667	137	1.23795	0.613212
26224	6.63914	3.74976	11.4741	14.6426	5.19445	13.0583	2.5139			225132_at	FBXL3	26224	1114	1296	1241	1119	1125	1129	1410	1464	1465	1170.67	1446.33	1.23548	0.000139752
3005	5.37389	0.956259	12.1936	4.79177	3.16507	8.49268	2.68325			208886_at	H1F0	3005	640	211	593	731	340	291	818	523	390	467.667	577	1.23378	0.516014
2590	6.27571	4.62665	16.4304	16.6135	5.45118	16.5219	3.03089			217788_s_at	GALNT2	2590	1226	1575	1569	1452	1413	1395	1948	1978	1396	1438.33	1774	1.23337	0.212172
55204	4.13313	0.720825	7.57432	6.1893	2.42698	6.88181	2.83555			218361_at	GOLPH3L	55204	222	186	277	328	222	209	307	280	303	240.667	296.667	1.23269	0.0483461
55096	1.38701	2.50675	5.41442	5.21605	1.94688	5.31523	2.73013			219906_at	FLJ10213	55096	221	202	219	207	279	283	288	281	299	235.167	289.333	1.23033	0.0132767
55769	6.63715	6.94518	18.3085	20.2029	6.79116	19.2557	2.8354			221645_s_at	ZNF83	55769	438	678	800	539	559	516	666	811	694	588.333	723.667	1.23003	0.0942114
6307	7.31746	8.44315	9.92685	22.3193	7.8803	16.1231	2.046			209146_at	SC4MOL	6307	167	228	168	184	216	218	255	225	245	196.833	241.667	1.22777	0.0168312
55275	3.17121	3.2779	6.09141	9.24928	3.22455	7.67034	2.37873			229653_at	VPS53	55275	37	214	50	364	242	235	128	289	283	190.333	233.333	1.22592	0.581229
7553	4.6967	2.2141	9.53342	7.52554	3.4554	8.52948	2.46845			205089_at	ZNF7	7553	209	183	255	224	292	171	245	256	316	222.333	272.333	1.22489	0.14493
51479	4.02877	2.10658	8.14425	5.02981	3.06768	6.58703	2.14724			224900_at	ANKFY1	51479	566	714	803	356	342	541	715	578	739	553.667	677.333	1.22336	0.215622
23020	17.847	18.9616	51.1559	35.7974	18.4043	43.4767	2.36231			214982_at	SNRNP200	23020	122	134	172	173	157	174	224	192	154	155.333	190	1.22318	0.220936
80232	2.69833	5.22103	8.52036	13.7519	3.95968	11.1361	2.81238			218107_at	WDR26	80232	965	988	1196	1181	1159	928	1336	1283	1303	1069.5	1307.33	1.22238	0.00400797
8732	3.39961	2.62642	6.68472	5.82028	3.01301	6.2525	2.07517			204208_at	RNGTT	8732	340	253	395	418	323	300	385	375	480	338.167	413.333	1.22228	0.140756
36	5.1185	3.39417	11.0877	28.3115	4.25634	19.6996	4.6283			226030_at	ACADSB	36	91	110	118	133	139	118	152	118	163	118.167	144.333	1.22144	0.181017
3566	3.0911	3.64406	7.95041	8.34303	3.36758	8.14672	2.41916			203233_at	IL4R	3566	580	733	759	299	306	279	506	574	724	492.667	601.333	1.22057	0.365972
378938	776.185	850.246	1631.89	1635.84	813.216	1633.87	2.00914			227510_x_at	MALAT1	378938	236	436	486	761	557	246	611	820	229	453.667	553.333	1.21969	0.638922
9444	3.08517	3.12369	5.76588	10.7727	3.10443	8.26927	2.6637			236154_at	QKI	9444	232	242	258	81	66	127	214	168	231	167.667	204.333	1.21869	0.390158
51633	8.45172	5.29735	16.5398	17.8583	6.87454	17.1991	2.50185			222825_at	OTUD6B	51633	593	451	582	818	694	679	789	838	691	636.167	772.667	1.21457	0.0834058
29068	2.10529	2.30342	4.95815	13.2081	2.20436	9.08314	4.12054			226148_at	ZBTB44	29068	906	1044	1227	1331	1150	1297	1253	1578	1387	1159.17	1406	1.21294	0.0977267
84105	8.07191	6.31208	10.7399	21.0466	7.19199	15.8932	2.20985			223712_at	PCBD2	84105	292	367	471	465	298	357	495	434	432	375	453.667	1.20978	0.0772858
9527	11.8977	20.7539	21.33	56.7309	16.3258	39.0305	2.39073			204630_s_at	GOSR1	9527	658	700	849	661	549	761	878	881	767	696.333	842	1.20919	0.0394637
54881	5.01595	3.73938	9.34727	8.88351	4.37766	9.11539	2.08225			218104_at	TEX10	54881	270	212	262	300	270	254	275	300	373	261.333	316	1.20918	0.194152
55073	4.36433	6.25202	9.35109	27.2789	5.30817	18.315	3.45034			220219_s_at	LOC100294335 /// LOC644397 /// LRRC37A /// LRRC37A2 /// LRRC37A3 /// LRRC37A4	100294335 /// 374819 /// 474170 /// 55073 /// 644397 /// 9884	82	86	87	103	91	74	96	109	111	87.1667	105.333	1.20841	0.0327627
2841	3.62756	3.77778	9.60036	7.76612	3.70267	8.68324	2.34513			210279_at	GPR18	2841	127	111	198	271	210	194	293	145	233	185.167	223.667	1.20792	0.485948
3843	8.81468	10.4404	21.9123	23.0538	9.62752	22.4831	2.33529			211955_at	IPO5	3843	1135	1212	1298	1135	1191	1068	1359	1344	1546	1173.17	1416.33	1.20727	0.0432107
917	0.945668	2.05644	2.82297	8.95292	1.50106	5.88794	3.92254			206804_at	CD3G	917	10	3	2	11	13	19	4	21	10	9.66667	11.6667	1.2069	0.744337
55668	5.67936	7.65181	13.158	16.8771	6.66559	15.0176	2.253			231970_at	C14orf118	55668	177	177	179	162	149	182	197	196	226	171	206.333	1.20663	0.0463443
7283	4.72536	8.96119	16.5861	16.1908	6.84328	16.3885	2.39483			201714_at	TUBG1	7283	230	205	192	198	205	184	254	224	254	202.333	244	1.20593	0.0276466
246175	2.9609	3.67262	7.43006	21.5763	3.31676	14.5032	4.3727			227119_at	CNOT6L	246175	391	407	502	250	268	346	411	382	507	360.667	433.333	1.20148	0.227364
11128	4.85002	1.74925	8.09482	7.16405	3.29963	7.62944	2.31221			227872_at	POLR3A	11128	168	121	214	118	140	142	183	167	192	150.5	180.667	1.20044	0.109662
2186	5.60451	7.48115	13.1499	16.7853	6.54283	14.9676	2.28764			207186_s_at	BPTF	2186	973	1338	1498	1158	1475	1481	1591	1737	1427	1320.5	1585	1.2003	0.0822023
5422	2.20424	0.733012	6.59853	3.4682	1.46863	5.03337	3.42726			204835_at	POLA1	5422	185	216	286	212	191	237	258	168	370	221.167	265.333	1.1997	0.532289
23603	81.0651	87.4439	174.067	200.493	84.2545	187.28	2.22279			222409_at	CORO1C	23603	1749	1708	1546	1860	1665	1578	1905	2021	2131	1684.33	2019	1.19869	0.0129676
57448	4.17393	6.89491	13.1045	17.5747	5.53442	15.3396	2.77167			233093_s_at	BIRC6	57448	959	960	928	731	890	956	1109	1093	1046	904	1082.67	1.19764	0.00350413
51105	3.97916	2.57425	6.34534	10.0494	3.2767	8.19739	2.50172			226942_at	PHF20L1	51105	644	701	770	508	466	497	686	750	709	597.667	715	1.19632	0.0729352
80228	3.13576	6.37843	7.82712	22.0305	4.75709	14.9288	3.13822			1558426_x_at	ORAI2	80228	542	514	494	729	647	657	738	836	569	597.167	714.333	1.1962	0.269921
91661	2.45126	4.81574	7.79057	14.0442	3.6335	10.9174	3.00465			1558943_x_at	ZNF765	91661	161	148	115	151	161	138	194	184	144	145.667	174	1.19451	0.194182
100132247	2.03361	5.36308	6.0574	14.0655	3.69834	10.0615	2.72053			211996_s_at	LOC100132247 /// LOC348162 /// LOC613037 /// LOC728888 /// NPIPL3	100132247 /// 23117 /// 348162 /// 613037 /// 728888	2151	2846	2850	1356	2017	2056	3422	2200	2304	2212.67	2642	1.19403	0.405791
57122	11.5503	6.53083	21.2826	24.5832	9.04054	22.9329	2.53667			218768_at	NUP107	57122	604	710	971	857	663	732	874	883	951	756.167	902.667	1.19374	0.0476017
84657	2.71382	2.16415	5.57787	12.18	2.43898	8.87891	3.64041			223725_at	C3orf42	84657	60	85	55	36	62	48	73	60	73	57.6667	68.6667	1.19075	0.209916
821	95.2009	102.02	300.009	236.746	98.6105	268.377	2.72159			200068_s_at	CANX	821	6049	6814	6024	6984	6543	6380	7731	8003	7312	6465.67	7682	1.18812	0.00638719
1429	3.92723	0.433194	12.0846	10.4573	2.18021	11.271	5.16967			202950_at	CRYZ	1429	300	544	190	298	299	559	539	211	548	365	432.667	1.18539	0.627427
221937	1.27137	1.5659	2.13271	10.2818	1.41863	6.20726	4.37552			226715_at	FOXK1	221937	411	480	515	478	532	453	601	548	551	478.167	566.667	1.18508	0.012034
83759	5.55721	5.34663	8.73344	14.9817	5.45192	11.8576	2.17494			209497_s_at	RBM4B	83759	146	212	271	229	168	228	274	196	273	209	247.667	1.18501	0.288407
60560	4.00098	9.97405	10.863	17.0971	6.98752	13.98	2.00071			220925_at	MAK10	60560	184	165	185	158	135	161	182	218	185	164.667	195	1.18421	0.0961286
283970	6.18089	18.4644	16.5932	50.4315	12.3226	33.5124	2.71958			232288_at	PDXDC1 /// PDXDC2	23042 /// 283970	155	97	101	132	108	125	183	154	88	119.667	141.667	1.18384	0.521691
25820	2.76629	5.01243	5.17912	12.4245	3.88936	8.80179	2.26304			201880_at	ARIH1	25820	686	723	862	706	666	679	800	810	948	720.333	852.667	1.18371	0.0849537
552889	8.53485	14.1695	23.3187	23.4166	11.3522	23.3677	2.05843			212114_at	LOC552889	552889	1014	1269	1346	1662	1495	1502	1591	1488	1820	1381.33	1633	1.18219	0.116165
8615	14.7553	9.75024	39.8652	22.2113	12.2528	31.0383	2.53316			201832_s_at	USO1	8615	1599	1746	2024	1680	1420	1531	1894	2064	1952	1666.67	1970	1.182	0.0181422
80315	2.2116	3.34238	4.36566	15.3327	2.77699	9.84918	3.54671			224831_at	CPEB4	80315	481	589	519	319	379	383	473	657	447	445	525.667	1.18127	0.364653
57097	4.33707	1.94405	7.59997	6.55374	3.14056	7.07685	2.25337			229138_at	PARP11	57097	187	156	227	193	124	168	165	236	222	175.833	207.667	1.18104	0.291069
5150	2.7494	3.08466	4.77024	8.04028	2.91703	6.40526	2.19582			1552343_s_at	PDE7A	5150	85	63	128	106	107	88	123	106	110	96.1667	113	1.17504	0.153464
90333	4.99542	6.83525	15.6305	26.1168	5.91533	20.8737	3.52874			214751_at	ZNF468	90333	204	138	151	224	236	285	235	201	291	206.333	242.333	1.17447	0.345458
8930	16.1335	14.925	31.4958	32.7961	15.5293	32.146	2.07003			209579_s_at	MBD4	8930	993	1171	1136	1110	1197	1282	1375	1482	1187	1148.17	1348	1.17405	0.129636
23064	14.1334	15.1856	31.1509	34.0983	14.6595	32.6246	2.22549			201965_s_at	SETX	23064	1124	1272	1443	1345	1267	1399	1544	1523	1541	1308.33	1536	1.17401	0.00420186
201895	60.4645	45.8876	128.728	91.7865	53.176	110.257	2.07344			224990_at	C4orf34	201895	1512	1505	1245	2026	1855	2218	2206	2054	1821	1726.83	2027	1.17382	0.153861
23731	2.7392	2.86593	4.9874	7.94106	2.80256	6.46423	2.30654			223008_s_at	C9orf5	23731	423	401	499	536	463	386	516	492	580	451.333	529.333	1.17282	0.076974
204851	2.81266	7.47022	9.51471	13.7388	5.14144	11.6267	2.26138			212293_at	HIPK1	204851	1477	1232	1216	1096	1113	989	1386	1482	1309	1187.17	1392.33	1.17282	0.046552
7477	1.97695	1.97759	3.03119	11.6078	1.97727	7.3195	3.70183			238105_x_at	WNT7B	7477	52	69	52	87	70	64	91	69	71	65.6667	77	1.17259	0.262836
283663	1.52762	2.30981	3.72834	12.5621	1.91872	8.14521	4.24513			230245_s_at	LOC283663	283663	70	81	91	62	96	104	93	108	93	84	98	1.16667	0.134178
1374	6.02622	5.88207	15.5344	26.9329	5.95414	21.2336	3.5662			203633_at	CPT1A	1374	603	331	560	669	346	332	446	562	648	473.5	552	1.16579	0.396132
10765	1.60034	2.65401	5.68064	4.58273	2.12717	5.13169	2.41244			211202_s_at	KDM5B	10765	256	278	255	378	367	402	437	383	307	322.667	375.667	1.16426	0.315796
1787	1.56271	1.86472	6.60841	7.05026	1.71371	6.82933	3.9851			206308_at	TRDMT1	1787	223	204	283	262	141	171	246	290	211	214	249	1.16355	0.315039
7549	1.91406	2.1377	3.23313	10.3323	2.02588	6.7827	3.34803			223792_at	ZNF2	7549	48	37	26	39	44	35	43	43	47	38.1667	44.3333	1.16157	0.115012
638	3.9814	13.031	21.9662	118.206	8.5062	70.0861	8.23942			205780_at	BIK	638	120	98	79	116	127	123	108	137	139	110.5	128	1.15837	0.229619
5562	4.96097	4.82215	9.9105	11.8922	4.89156	10.9014	2.22861			225984_at	PRKAA1	5562	207	198	176	231	202	212	221	254	235	204.333	236.667	1.15824	0.0494615
388591	1.62377	2.38102	2.45855	8.88514	2.0024	5.67184	2.83253			233065_at	RNF207	388591	59	51	39	73	67	43	64	59	69	55.3333	64	1.15663	0.205119
55781	7.21196	9.20105	25.1445	18.2604	8.2065	21.7025	2.64455			218535_s_at	RIOK2	55781	309	415	346	262	216	342	255	498	340	315	364.333	1.15661	0.571041
4329	9.86656	6.29679	21.9859	11.3964	8.08168	16.6912	2.06531			221589_s_at	ALDH6A1	4329	202	291	331	335	287	360	295	346	403	301	348	1.15615	0.287476
128637	5.62002	2.737	6.98651	10.5841	4.17851	8.78529	2.10249			226409_at	TBC1D20	128637	229	214	256	204	232	203	271	261	241	223	257.667	1.15546	0.0321483
84552	1.49441	1.59063	3.331	13.1055	1.54252	8.21823	5.3278			227204_at	PARD6G	84552	72	49	64	45	64	41	67	66	60	55.8333	64.3333	1.15224	0.17263
9439	5.28586	6.85094	12.08	21.0931	6.0684	16.5865	2.73326			218846_at	MED23	9439	326	347	410	411	427	405	430	474	436	387.667	446.667	1.15219	0.0314803
25943	2.80758	3.24891	7.84487	6.90502	3.02825	7.37494	2.43539			225825_at	C20orf194	25943	330	393	333	359	420	388	407	453	420	370.5	426.667	1.1516	0.0309262
1981	18.6547	15.1278	35.3259	42.1628	16.8912	38.7443	2.29375			208624_s_at	EIF4G1	1981	520	833	838	761	692	953	939	831	871	766.167	880.333	1.14901	0.140299
55344	3.24023	3.43781	4.7437	10.0889	3.33902	7.41629	2.2211			218951_s_at	PLCXD1	55344	303	363	259	150	113	241	297	267	256	238.167	273.333	1.14766	0.414319
22894	4.88239	6.92536	11.2078	18.2544	5.90387	14.7311	2.49516			222607_s_at	DIS3	22894	148	137	173	158	175	142	144	242	149	155.5	178.333	1.14684	0.550375
399687	2.94288	0.626045	11.3846	7.35858	1.78446	9.3716	5.25177			202039_at	MYO18A /// TIAF1	399687 /// 9220	848	1015	1087	1495	1482	1549	1592	1236	1457	1246	1428.33	1.14633	0.295549
123207	8.37425	4.96742	11.6916	18.007	6.67083	14.8493	2.22601			1552310_at	C15orf40	123207	148	130	143	176	158	164	148	161	217	153.167	175.333	1.14472	0.407483
283089	1.9364	3.16486	3.9275	13.546	2.55063	8.73673	3.42532			1562831_a_at	LOC283089	283089	12	6	13	16	19	11	9	7	28	12.8333	14.6667	1.14286	0.813303
1728	1.86912	1.10881	2.82869	7.94916	1.48896	5.38892	3.61924			201468_s_at	NQO1	1728	80	60	73	81	59	78	76	90	80	71.8333	82	1.14153	0.134654
96459	0.865824	2.37483	2.78637	9.97855	1.62033	6.38246	3.939			228768_at	FNIP1	96459	697	666	669	447	562	475	670	651	684	586	668.333	1.1405	0.121509
79618	8.80709	6.04044	16.6907	13.1016	7.42376	14.8961	2.00655			219269_at	HMBOX1	79618	1267	880	301	333	616	668	1283	873	160	677.5	772	1.13948	0.810655
55218	2.00143	0.799208	6.0795	6.52314	1.40032	6.30132	4.49991			218363_at	EXD2	55218	55	73	95	133	107	110	98	112	116	95.5	108.667	1.13787	0.333602
51808	8.84172	6.60333	14.6741	28.0769	7.72253	21.3755	2.76794			234405_s_at	PHAX	51808	88	89	92	107	112	82	100	108	116	95	108	1.13684	0.100007
79612	3.70762	8.48052	9.72997	18.8121	6.09407	14.271	2.34179			219378_at	NARG1L	79612	498	663	563	542	551	648	649	681	638	577.5	656	1.13593	0.0328248
53944	4.26806	3.10243	8.1998	8.41709	3.68525	8.30845	2.25452			226888_at	CSNK1G1	53944	151	143	183	153	164	171	200	166	181	160.833	182.333	1.13368	0.144105
390980	1.91833	3.44416	5.57981	15.3171	2.68124	10.4485	3.89687			238437_at	ZNF805	390980	191	137	190	217	267	149	197	272	183	191.833	217.333	1.13293	0.490795
79960	3.25367	2.09244	7.00311	10.1376	2.67305	8.57035	3.2062			225820_at	PHF17	79960	260	168	235	202	195	252	267	256	220	218.667	247.667	1.13262	0.20668
56648	2.42076	2.86903	4.69327	14.4936	2.64489	9.59345	3.62716			220198_s_at	EIF5A2	56648	50	66	44	59	63	63	68	66	61	57.5	65	1.13043	0.109986
23028	2.75517	2.03725	6.10162	5.01627	2.39621	5.55895	2.31989			212348_s_at	KDM1	23028	437	585	572	561	593	665	626	707	593	568.833	642	1.12863	0.166487
51809	7.59553	5.34909	12.2432	14.3439	6.47231	13.2936	2.05391			218313_s_at	GALNT7	51809	734	776	826	946	796	675	746	819	1116	792.167	893.667	1.12813	0.469523
129685	6.70686	8.32616	11.2717	25.866	7.51651	18.5688	2.4704			1556178_x_at	TAF8	129685	53	45	67	63	49	39	77	51	50	52.6667	59.3333	1.12658	0.546963
255031	1.81567	1.50208	3.27315	8.60754	1.65888	5.94034	3.58094			1564207_at	FLJ35390	255031	78	77	79	122	114	102	119	104	99	95.3333	107.333	1.12587	0.276459
57563	4.77351	5.41771	7.69153	15.2636	5.09561	11.4776	2.25245			226874_at	KLHL8	57563	215	308	315	215	280	266	292	309	299	266.5	300	1.1257	0.122996
2673	2.78752	3.23531	5.24445	12.5812	3.01142	8.91282	2.95968			226886_at	GFPT1	2673	137	124	128	137	149	141	163	170	126	136	153	1.125	0.338455
55734	5.59581	2.93043	8.43329	18.3561	4.26312	13.3947	3.14199			218968_s_at	ZFP64	55734	281	343	346	463	328	371	380	373	446	355.333	399.667	1.12477	0.23934
26973	4.39505	3.80913	7.65329	10.2886	4.10209	8.97096	2.18692			218566_s_at	CHORDC1	26973	365	371	417	331	229	398	343	370	474	351.833	395.667	1.12459	0.41676
10020	3.24585	3.56441	6.17201	19.274	3.40513	12.723	3.73643			205042_at	GNE	10020	311	387	283	447	319	432	370	438	416	363.167	408	1.12345	0.234095
116064	5.43264	4.50073	8.56249	20.7366	4.96668	14.6495	2.94956			225479_at	LRRC58	116064	1458	1547	1543	1501	1188	1330	1757	1380	1671	1427.83	1602.67	1.12245	0.262913
23274	4.67049	2.88406	8.27759	7.48542	3.77728	7.8815	2.08656			212786_at	CLEC16A	23274	99	99	116	90	89	103	115	97	122	99.3333	111.333	1.12081	0.245133
23469	7.01948	7.85441	18.9719	29.1377	7.43695	24.0548	3.2345			217952_x_at	PHF3	23469	620	732	764	691	651	702	744	843	744	693.333	777	1.12067	0.104739
7770	1.86309	4.68175	5.33817	10.8794	3.27242	8.1088	2.47792			227689_at	ZNF227	7770	72	45	94	86	56	79	81	80	81	72	80.6667	1.12037	0.303673
92105	7.0724	4.43243	14.8562	10.5164	5.75241	12.6863	2.20539			225169_at	INTS4	92105	214	254	316	219	176	273	311	238	263	242	270.667	1.11846	0.371682
10380	9.81945	4.8622	12.409	17.3713	7.34082	14.8901	2.0284			232103_at	BPNT1	10380	185	146	190	212	148	155	196	154	229	172.667	193	1.11776	0.463237
55520	2.22181	0.656458	3.1132	8.79313	1.43914	5.95316	4.13662			222869_s_at	ELAC1	55520	46	68	99	95	59	70	82	77	85	72.8333	81.3333	1.1167	0.369203
64895	1.47092	1.33328	3.34434	7.39955	1.4021	5.37194	3.83136			222839_s_at	PAPOLG	64895	124	144	167	217	204	183	192	194	194	173.167	193.333	1.11646	0.222165
645676	2.98044	6.36595	8.85856	11.382	4.67319	10.1203	2.1656			1554057_at	LOC645676	645676	230	289	296	342	353	333	332	311	384	307.167	342.333	1.11449	0.273821
7358	6.11617	4.64099	17.1388	6.3837	5.37858	11.7612	2.18668			203343_at	UGDH	7358	341	306	360	543	472	449	420	510	445	411.833	458.333	1.11291	0.343473
9665	1.78784	3.73101	5.60627	7.73624	2.75943	6.67126	2.41763			202386_s_at	KIAA0430	9665	694	755	791	560	616	659	852	695	720	679.167	755.667	1.11264	0.269114
64216	6.8285	7.30551	12.7648	16.4217	7.06701	14.5933	2.06498			218605_at	TFB2M	64216	493	618	618	919	856	812	788	762	850	719.333	800	1.11214	0.309171
54778	1.58925	3.26133	5.54015	6.18785	2.42529	5.864	2.41786			218761_at	RNF111	54778	423	371	529	369	270	269	440	420	380	371.833	413.333	1.11161	0.377419
5321	3.11358	2.40857	5.09561	7.0508	2.76108	6.07321	2.19958			210145_at	PLA2G4A	5321	82	75	77	43	34	42	65	58	73	58.8333	65.3333	1.11048	0.526433
11016	2.79908	3.09435	6.37127	5.78452	2.94672	6.07789	2.0626			228829_at	ATF7	11016	141	152	175	110	118	117	145	153	153	135.5	150.333	1.10947	0.214524
340547	2.28117	3.26107	5.25317	19.5091	2.77112	12.3811	4.46792			243764_at	VSIG1	340547	8	21	14	22	20	25	17	27	17	18.3333	20.3333	1.10909	0.655875
2960	3.03751	3.42141	5.20631	15.4845	3.22946	10.3454	3.20345			205930_at	GTF2E1	2960	120	101	158	137	76	92	113	122	144	114	126.333	1.10819	0.450957
100133920	0.671535	1.85507	3.92212	20.6498	1.2633	12.286	9.72527			1564277_a_at	LOC100133920 /// LOC286297	100133920 /// 286297	132	157	116	199	146	172	162	117	231	153.667	170	1.10629	0.679967
79707	4.7159	5.75605	7.90183	20.962	5.23597	14.4319	2.7563			218754_at	NOL9	79707	465	534	654	574	512	607	633	560	653	557.667	615.333	1.10341	0.199216
284276	1.52727	2.5357	2.96456	9.01137	2.03148	5.98797	2.94759			1558850_s_at	LOC284276	284276	108	113	64	133	111	140	96	157	116	111.5	123	1.10314	0.616398
51735	2.57172	2.36421	5.39041	9.09369	2.46796	7.24205	2.93443			230078_at	RAPGEF6	51735	254	189	212	267	247	241	238	265	274	235	259	1.10213	0.184144
23164	1.08963	3.98136	5.47928	7.6946	2.53549	6.58694	2.59789			212197_x_at	MPRIP	23164	562	479	943	1308	1564	1249	1159	979	1224	1017.5	1120.67	1.10139	0.608405
84961	2.37717	3.11081	3.57964	12.8635	2.74399	8.22155	2.9962			232412_at	FBXL20	84961	60	69	77	140	68	94	105	106	68	84.6667	93	1.09843	0.649414
4926	5.54034	10.9514	25.618	27.7557	8.24586	26.6868	3.23639			200747_s_at	NUMA1	4926	376	432	470	407	425	459	528	457	424	428.167	469.667	1.09692	0.309781
6477	5.77237	10.3789	19.1754	14.857	8.07562	17.0162	2.10711			202981_x_at	SIAH1	6477	1310	1178	1119	968	1089	1068	1264	1293	1133	1122	1230	1.09626	0.168155
170960	3.97692	4.09557	7.66108	12.6265	4.03625	10.1438	2.51317			228029_at	ZNF721	170960	201	167	386	513	362	208	445	330	231	306.167	335.333	1.09526	0.739363
117143	9.33543	6.68321	18.9747	17.913	8.00932	18.4438	2.3028			225455_at	TADA1L	117143	657	580	712	603	582	557	701	710	610	615.167	673.667	1.0951	0.210914
116151	1.85466	2.38388	3.02215	8.46267	2.11927	5.74241	2.70962			224690_at	C20orf108	116151	342	411	411	263	246	405	332	434	371	346.333	379	1.09432	0.476048
55196	13.5538	18.5343	25.998	42.0713	16.044	34.0346	2.12133			218614_at	C12orf35	55196	472	565	698	414	342	429	499	499	598	486.667	532	1.09315	0.484549
54928	1.8878	1.80109	3.43978	7.43128	1.84445	5.43553	2.94697			224743_at	IMPAD1	54928	918	1092	934	782	684	810	884	1004	964	870	950.667	1.09272	0.27464
51307	13.4326	13.7598	33.5836	22.1732	13.5962	27.8784	2.05045			218023_s_at	FAM53C	51307	1804	1725	1438	2439	2533	2795	2671	2193	2081	2122.33	2315	1.09078	0.521673
692205	4.14293	3.59877	11.2631	5.06353	3.87085	8.16331	2.10892			235536_at	SNORD89	692205	1884	1351	1281	877	996	988	1396	1434	1187	1229.5	1339	1.08906	0.538999
11328	1.68288	1.94068	2.5662	9.64011	1.81178	6.10315	3.36859			212169_at	FKBP9	11328	56	59	54	79	65	80	47	58	109	65.5	71.3333	1.08906	0.791977
5450	2.33886	3.15391	4.48834	13.213	2.74639	8.85067	3.22266			205267_at	POU2AF1	5450	18	13	8	14	10	16	11	12	20	13.1667	14.3333	1.08861	0.740242
90204	1.94953	1.80917	3.52432	11.4647	1.87935	7.49453	3.98784			223607_x_at	ZSWIM1	90204	91	69	82	79	72	81	90	87	81	79	86	1.08861	0.138379
25962	3.3365	2.66403	7.32314	9.57748	3.00027	8.45031	2.81652			223110_at	KIAA1429	25962	619	683	811	614	592	781	744	715	771	683.333	743.333	1.0878	0.192365
4943	2.4005	4.72005	8.65848	7.9752	3.56027	8.31684	2.33601			226173_at	TBC1D25	4943	142	110	103	143	114	109	155	121	116	120.167	130.667	1.08738	0.507081
83849	2.12537	2.83337	3.30954	11.0833	2.47937	7.19643	2.90252			1560878_at	SYT15	83849	158	171	177	194	163	224	174	222	194	181.167	196.667	1.08556	0.414969
23528	6.39914	4.98548	14.3107	21.8964	5.69231	18.1035	3.18035			222619_at	ZNF281	23528	439	398	409	469	508	417	436	578	418	440	477.333	1.08485	0.544548
389741	2.90495	4.20093	4.38951	19.3831	3.55294	11.8863	3.34548			228040_at	MGC21881	389741	128	129	219	116	88	108	188	109	130	131.333	142.333	1.08376	0.730797
25932	1.4646	3.66139	11.9238	22.5655	2.56299	17.2447	6.72833			201560_at	CLIC4	25932	913	967	880	329	265	320	556	625	808	612.333	663	1.08274	0.757167
284695	10.2371	13.7586	21.2824	34.0012	11.9978	27.6418	2.3039			227680_at	ZNF326	284695	435	419	423	642	530	426	564	543	444	479.167	517	1.07896	0.497239
137695	3.87293	4.80606	5.41122	14.865	4.33949	10.1381	2.33624			227936_at	TMEM68	137695	187	158	208	285	275	269	217	239	287	230.333	247.667	1.07525	0.583953
2475	2.84898	2.35133	6.12092	6.21972	2.60015	6.17032	2.37306			202288_at	MTOR	2475	142	136	164	112	131	102	138	135	150	131.167	141	1.07497	0.364155
23086	1.87786	2.05987	3.63333	11.5607	1.96887	7.59703	3.85858			214734_at	EXPH5	23086	15	18	50	60	44	27	41	37	37	35.6667	38.3333	1.07477	0.739312
166793	2.40802	2.21127	6.1871	4.83979	2.30965	5.51345	2.38714			229089_at	ZNF509	166793	152	113	138	119	111	145	132	129	157	129.667	139.333	1.07455	0.438194
1088	1.2561	1.32334	2.49249	11.5298	1.28972	7.01115	5.43618			206676_at	CEACAM8	1088	2	6	9	2	5	17	14	2	6	6.83333	7.33333	1.07317	0.911526
54554	2.13114	2.11568	4.36959	13.8457	2.12341	9.10766	4.28917			219538_at	WDR5B	54554	49	44	56	63	73	49	65	53	61	55.6667	59.6667	1.07186	0.501994
153642	1.50063	2.83929	4.06555	6.90482	2.16996	5.48518	2.52778			239147_at	ARSK	153642	63	90	60	67	74	79	68	71	93	72.1667	77.3333	1.07159	0.605792
199990	3.02554	3.90211	5.09481	14.2435	3.46382	9.66918	2.79148			229113_s_at	C1orf86	199990	461	679	480	410	415	685	594	466	613	521.667	557.667	1.06901	0.621943
155006	1.70767	2.42184	4.07963	15.618	2.06476	9.84884	4.76997			239593_at	TMEM213	155006	80	92	67	63	48	77	57	63	108	71.1667	76	1.06792	0.800056
55327	9.02728	7.25653	22.4903	15.922	8.14191	19.2062	2.35893			223350_x_at	LIN7C	55327	919	720	859	828	696	644	855	853	782	777.667	830	1.0673	0.328317
90411	13.3939	13.7847	27.319	53.31	13.5893	40.3145	2.96664			212245_at	MCFD2	90411	1243	1350	1364	1761	1651	1751	1563	1684	1612	1520	1619.67	1.06557	0.35283
6915	2.76912	3.1321	4.93653	16.5709	2.95061	10.7537	3.64457			336_at	TBXA2R	6915	30	23	10	19	24	18	36	18	12	20.6667	22	1.06452	0.87539
23126	4.61531	4.31648	11.0683	13.6485	4.46589	12.3584	2.76728			212153_at	POGZ	23126	495	443	711	572	486	485	574	517	604	532	565	1.06203	0.506869
8609	0.720399	0.536381	4.79256	5.63507	0.62839	5.21382	8.2971			204334_at	KLF7	8609	152	203	209	238	257	248	241	244	209	217.833	231.333	1.06197	0.508387
84986	3.90191	1.1696	6.43005	5.98873	2.53576	6.20939	2.44873			212738_at	ARHGAP19	84986	452	461	541	318	278	418	423	371	516	411.333	436.667	1.06159	0.679951
84865	3.86501	4.7557	6.59876	21.9116	4.31036	14.2552	3.3072			225523_at	CCDC142 /// MRPL53	116540 /// 84865	1229	2463	2437	2165	1928	2424	1967	2465	2251	2107.67	2227.67	1.05693	0.636408
2204	6.99538	8.13716	10.9836	40.9931	7.56627	25.9883	3.43476			211816_x_at	FCAR	2204	17	14	30	41	26	14	41	24	10	23.6667	25	1.05634	0.902155
79818	1.30634	1.72085	3.79251	7.45094	1.5136	5.62173	3.71415			219741_x_at	ZNF552	79818	60	55	75	59	56	51	65	60	63	59.3333	62.6667	1.05618	0.39888
5610	15.6961	14.8022	29.1289	37.8918	15.2491	33.5104	2.19752			204211_x_at	EIF2AK2	5610	313	399	317	208	230	282	314	315	294	291.5	307.667	1.05546	0.596664
5567	15.5477	10.238	32.214	26.4031	12.8928	29.3086	2.27324			202741_at	PRKACB	5567	1744	1566	2087	2206	1699	1629	1683	1568	2517	1821.83	1922.67	1.05535	0.775189
23165	4.14343	3.21387	10.4931	11.0742	3.67865	10.7837	2.93142			212247_at	NUP205	23165	755	720	905	1134	993	1033	927	826	1169	923.333	974	1.05487	0.698987
7804	0.707497	1.63886	3.43618	11.3587	1.17318	7.39743	6.30547			205282_at	LRP8	7804	213	215	288	396	197	201	301	263	232	251.667	265.333	1.0543	0.727218
84260	4.71396	0.501404	7.75391	5.4871	2.60768	6.62051	2.53885			223455_at	TCHP	84260	350	413	443	275	219	286	335	353	357	331	348.333	1.05237	0.648491
9990	3.19056	4.42229	6.40042	13.2528	3.80642	9.82663	2.58159			226741_at	SLC12A6	9990	1462	1464	1782	894	790	743	1306	1229	1219	1189.17	1251.33	1.05228	0.742962
388284	2.93553	3.23804	4.05364	9.11196	3.08679	6.5828	2.13257			231153_at	C16orf86	388284	74	81	50	119	160	167	136	107	98	108.5	113.667	1.04762	0.826697
4552	8.9379	5.97466	14.5512	15.2951	7.45628	14.9231	2.00142			203200_s_at	MTRR	4552	677	783	893	1422	1016	1021	1085	884	1072	968.667	1013.67	1.04646	0.727676
57130	3.43948	2.0639	8.83973	6.27763	2.75169	7.55868	2.74693			218052_s_at	ATP13A1	57130	533	809	775	635	759	718	748	633	831	704.833	737.333	1.04611	0.670516
9730	1.79879	3.64172	5.41708	6.65315	2.72026	6.03512	2.21858			204377_s_at	VPRBP	9730	369	428	374	265	293	379	356	337	408	351.333	367	1.04459	0.646574
80035	1.31353	3.51902	4.16663	12.4914	2.41627	8.32901	3.44705			220710_at	C15orf28	80035	166	163	154	172	121	150	170	215	98	154.333	161	1.0432	0.864653
10166	3.64207	3.07622	5.20435	20.0551	3.35914	12.6297	3.75981			218653_at	SLC25A15	10166	102	107	128	99	87	91	126	84	110	102.333	106.667	1.04235	0.771005
5997	1300.51	912.365	3494.15	1044.37	1106.44	2269.26	2.05096			202388_at	RGS2	5997	10351	7179	9748	8898	7872	6291	10631	9371	6189	8389.83	8730.33	1.04058	0.831461
55667	1.63944	3.11322	5.84053	10.166	2.37633	8.00327	3.36791			226867_at	DENND4C	55667	813	618	903	457	365	301	692	553	553	576.167	599.333	1.04021	0.839656
55132	2.17936	3.67508	4.10587	9.00042	2.92722	6.55314	2.23869			226750_at	LARP1B	55132	454	389	376	428	459	436	436	410	475	423.667	440.333	1.03934	0.514472
140609	1.52952	1.54681	4.53539	6.66229	1.53817	5.59884	3.63994			212530_at	NEK7	140609	1494	1197	1406	1501	1023	1003	1170	1381	1408	1270.67	1319.67	1.03856	0.695095
5795	1.78284	2.0985	3.30102	8.36051	1.94067	5.83076	3.00451			227396_at	PTPRJ	5795	1477	1469	1514	1415	1432	1471	1719	1301	1537	1463	1519	1.03828	0.689837
9397	1.53373	2.15507	3.3508	9.84374	1.8444	6.59727	3.57692			205006_s_at	NMT2	9397	18	14	11	13	12	15	11	14	18	13.8333	14.3333	1.03614	0.839379
85457	2.71621	2.60213	5.02136	8.32158	2.65917	6.67147	2.50885			225623_at	KIAA1737	85457	258	245	244	113	101	95	161	207	179	176	182.333	1.03598	0.863648
23095	3.01908	2.23266	3.59117	8.54851	2.62587	6.06984	2.31156			209234_at	KIF1B	23095	380	205	459	258	221	192	298	302	286	285.833	295.333	1.03324	0.839801
51594	6.36416	2.68817	13.0791	9.75019	4.52617	11.4146	2.52192			202926_at	NBAS	51594	419	512	579	473	429	590	469	452	627	500.333	516	1.03131	0.819322
222658	11.7084	9.56541	29.4159	33.899	10.6369	31.6574	2.97619			228299_at	KCTD20	222658	2915	3408	2982	2919	2814	3347	3008	3100	3365	3064.17	3157.67	1.03051	0.552241
54809	3.26403	2.69317	5.87263	6.79274	2.9786	6.33269	2.12606			228531_at	SAMD9	54809	141	206	358	173	110	184	204	202	193	195.333	199.667	1.02218	0.907484
23122	5.10073	5.12028	9.81449	18.4805	5.11051	14.1475	2.76831			212309_at	CLASP2	23122	590	494	664	1105	1050	822	790	791	832	787.5	804.333	1.02138	0.876128
7994	5.55774	4.16018	11.3	13.7824	4.85896	12.5412	2.58105			226547_at	MYST3	7994	482	438	616	589	545	385	512	523	525	509.167	520	1.02128	0.780427
4891	5.7942	5.84496	9.18918	16.709	5.81958	12.9491	2.22509			203124_s_at	SLC11A2	4891	423	568	518	443	599	535	538	492	544	514.333	524.667	1.02009	0.761024
441454	1.66843	2.76055	3.99537	10.1784	2.21449	7.0869	3.20024			216384_x_at	LOC441454 /// PTMA /// PTMAP7	326626 /// 441454 /// 5757	4303	4844	4906	5162	5618	6035	4916	5063	5730	5144.67	5236.33	1.01782	0.804646
27018	3.77093	4.35729	12.8913	8.66368	4.06411	10.7775	2.65187			217963_s_at	NGFRAP1	27018	82	226	151	590	544	724	479	341	357	386.167	392.333	1.01597	0.959608
79673	3.04616	1.82132	3.89712	11.8461	2.43374	7.8716	3.23436			219765_at	ZNF329	79673	142	141	137	228	165	200	186	192	136	168.833	171.333	1.01481	0.919151
79667	1.52079	1.16326	2.58355	8.61314	1.34203	5.59834	4.17155			1570414_x_at	FLJ13197	79667	72	89	91	101	108	81	81	126	68	90.3333	91.6667	1.01476	0.947774
51	3.9647	2.59878	6.87334	9.15196	3.28174	8.01265	2.44158			213501_at	ACOX1	51	111	75	122	159	115	132	115	111	136	119	120.667	1.01401	0.906337
285331	2.63725	2.0571	5.75986	5.70981	2.34717	5.73483	2.44329			228122_at	CCDC66	285331	140	85	268	143	79	82	126	126	152	132.833	134.667	1.0138	0.954527
91369	4.61756	5.07623	7.19409	12.5106	4.84689	9.85236	2.03272			227064_at	ANKRD40	91369	853	974	1020	733	724	854	857	781	976	859.667	871.333	1.01357	0.882833
5604	5.00156	4.96529	14.3461	12.8028	4.98343	13.5745	2.72392			202670_at	MAP2K1	5604	5225	5139	4405	3359	3193	3898	4378	4218	4181	4203.17	4259	1.01328	0.882628
9975	2.76208	2.2516	10.285	11.0882	2.50684	10.6866	4.26297			225768_at	NR1D2	9975	771	525	372	309	339	322	489	468	379	439.667	445.333	1.01289	0.946297
201627	4.7919	6.51906	7.05498	17.1053	5.65548	12.0802	2.13601			226965_at	FAM116A	201627	2153	1959	2156	1646	1661	1709	2031	1832	1841	1880.67	1901.33	1.01099	0.865534
55662	3.02402	1.50953	5.50811	5.70756	2.26677	5.60783	2.47393			226648_at	HIF1AN	55662	199	267	304	349	266	274	324	265	249	276.5	279.333	1.01025	0.929421
5495	10.6294	11.2984	16.7777	31.7441	10.9639	24.2609	2.2128			209296_at	PPM1B	5495	867	992	1045	869	907	915	1016	922	888	932.5	942	1.01019	0.852257
168451	2.37871	1.93366	3.41809	8.65162	2.15618	6.03486	2.79886			227636_at	THAP5	168451	358	339	461	520	452	473	503	426	385	433.833	438	1.0096	0.929916
7326	4.53373	3.4697	6.21326	10.156	4.00171	8.18461	2.04528			209141_at	UBE2G1	7326	677	748	784	784	686	727	737	744	743	734.333	741.333	1.00953	0.728583
5257	6.13341	5.4089	17.7969	12.0216	5.77116	14.9092	2.58341			202738_s_at	PHKB	5257	809	950	1016	852	856	802	844	811	999	880.833	884.667	1.00435	0.957796
2975	4.02939	2.41659	9.73606	7.82546	3.22299	8.78076	2.72441			35671_at	GTF3C1	2975	712	804	923	652	497	862	824	804	605	741.667	744.333	1.0036	0.978484
129049	1.15665	1.86948	2.31136	9.78272	1.51306	6.04704	3.99656			230287_at	SGSM1	129049	12	8	16	16	15	15	13	12	16	13.6667	13.6667	1	1
26586	9.74991	10.1498	22.501	26.2664	9.94987	24.3837	2.45065			218252_at	CKAP2	26586	246	181	238	472	407	268	272	331	299	302	300.667	0.995585	0.979097
147694	4.55626	5.92787	8.45299	16.9653	5.24207	12.7091	2.42445			1553719_s_at	ZNF548	147694	279	205	285	267	293	152	250	262	225	246.833	245.667	0.995273	0.964694
9931	6.55726	5.85281	12.2122	14.4704	6.20504	13.3413	2.15007			203674_at	HELZ	9931	467	523	608	435	375	367	451	520	408	462.5	459.667	0.993874	0.956349
1803	5.42205	4.54074	12.3621	8.98394	4.98139	10.673	2.14258			203717_at	DPP4	1803	186	195	226	2283	2408	1851	1359	1103	1079	1191.5	1180.33	0.990628	0.981412
50628	2.91949	2.71032	9.34773	7.30362	2.8149	8.32567	2.95772			205527_s_at	GEMIN4	50628	158	145	133	131	124	187	177	129	128	146.333	144.667	0.98861	0.934081
375287	1.67469	2.11189	3.33925	12.49	1.89329	7.91461	4.18035			228304_at	RBM43	375287	31	31	39	18	10	33	20	33	27	27	26.6667	0.987654	0.955832
16	11.3165	1.4547	19.989	7.0199	6.38562	13.5044	2.11482			201000_at	AARS	16	876	1032	1041	810	947	1033	941	860	1033	956.5	944.667	0.987629	0.860554
84955	4.55623	0.622865	6.70816	5.64779	2.58954	6.17797	2.38574			225439_at	NUDCD1	84955	220	170	249	387	294	235	234	256	276	259.167	255.333	0.985209	0.910404
6815	7.09267	6.17313	11.0473	16.2291	6.6329	13.6382	2.05615			242408_at	STYX	6815	57	96	90	275	348	358	187	289	126	204	200.667	0.98366	0.965356
26953	3.69702	4.33288	7.89941	9.45545	4.01495	8.67743	2.16128			213019_at	RANBP6	26953	1066	910	951	1009	1036	831	954	967	929	967.167	950	0.982251	0.663054
5728	4.28003	3.03348	5.96603	9.05683	3.65676	7.51143	2.05412			204053_x_at	PTEN	5728	2173	2634	2466	2115	1829	2002	2178	2006	2305	2203.17	2163	0.981769	0.795806
28982	1.89275	2.08401	4.73294	11.8331	1.98838	8.28303	4.16571			222906_at	FLVCR1	28982	137	168	217	265	218	180	161	237	183	197.5	193.667	0.980591	0.900791
9867	20.4591	13.1954	32.8616	34.9413	16.8272	33.9014	2.01468			201133_s_at	PJA2	9867	958	950	912	815	769	697	687	941	870	850.167	832.667	0.979416	0.852494
1642	27.0613	37.5949	74.0138	65.7057	32.3281	69.8597	2.16096			208619_at	DDB1	1642	1054	1192	1131	1151	1200	1172	1181	1026	1161	1150	1122.67	0.976232	0.645607
10466	4.85547	2.25497	12.8636	7.50504	3.55522	10.1843	2.86461			203630_s_at	COG5	10466	256	163	269	244	177	176	190	238	198	214.167	208.667	0.974319	0.82765
1479	3.51958	3.76443	7.63865	7.44257	3.642	7.54061	2.07046			203947_at	CSTF3	1479	315	337	470	483	401	445	408	393	393	408.5	398	0.974296	0.73178
11260	6.04878	3.65451	12.6435	8.36367	4.85165	10.5036	2.16496			212160_at	XPOT	11260	1395	1317	1246	1274	1281	1265	1306	1244	1231	1296.33	1260.33	0.972229	0.305966
7468	2.39947	2.27728	3.78094	10.9394	2.33837	7.36018	3.14756			209054_s_at	WHSC1	7468	605	746	665	633	563	754	687	640	597	661	641.333	0.970247	0.644684
340152	2.57519	2.80738	5.31135	16.2372	2.69128	10.7743	4.00339			1559263_s_at	PPIL4 /// ZC3H12D	340152 /// 85313	302	341	314	538	553	507	403	361	474	425.833	412.667	0.96908	0.828656
90407	8.22797	6.0744	13.6524	19.1938	7.15118	16.4231	2.29655			225991_at	TMEM41A	90407	103	110	131	180	162	160	138	106	165	141	136.333	0.966903	0.836239
9765	2.68906	2.39368	4.71598	6.28683	2.54137	5.5014	2.16474			203651_at	ZFYVE16	9765	627	549	633	464	418	406	511	513	468	516.167	497.333	0.963513	0.683065
253832	1.98818	2.49741	9.81097	8.99256	2.24279	9.40176	4.19198			225365_at	ZDHHC20	253832	1556	1510	1481	1837	1815	1055	1399	1530	1506	1542.33	1478.33	0.958504	0.620709
2162	0.963054	0.227636	35.9848	2.69041	0.595345	19.3376	32.4813			203305_at	F13A1	2162	1182	2124	1833	104	160	79	570	986	1061	913.667	872.333	0.954761	0.922497
115273	5.01108	8.75761	9.48285	35.3865	6.88434	22.4347	3.2588			1552846_s_at	RAB42	115273	48	73	91	101	102	92	71	82	89	84.5	80.6667	0.954635	0.711247
5903	7.95559	9.17417	22.9876	18.6006	8.56488	20.7941	2.42783			201713_s_at	RANBP2	5903	1282	1155	1087	1142	1103	1061	1121	1151	976	1138.33	1082.67	0.951098	0.432473
2188	3.38984	2.2317	4.63353	7.55934	2.81077	6.09644	2.16896			218689_at	FANCF	2188	85	95	130	127	158	194	120	114	141	131.5	125	0.95057	0.734405
25929	3.65975	0.835097	4.84984	5.69694	2.24742	5.27339	2.34641			225712_at	GEMIN5	25929	88	84	108	78	44	80	79	75	75	80.3333	76.3333	0.950207	0.660384
9941	3.24646	1.34133	5.01765	11.4372	2.29389	8.22743	3.58667			205521_at	EXOG	9941	68	67	73	69	75	78	72	67	65	71.6667	68	0.948837	0.239157
54462	2.30732	1.86301	3.51274	7.11903	2.08517	5.31589	2.54938			209379_s_at	FAM190B	54462	641	634	688	790	634	707	670	622	650	682.333	647.333	0.948705	0.260057
139716	9.80209	2.54713	17.1772	11.4068	6.17461	14.292	2.31465			228410_at	GAB3	139716	859	948	1068	609	559	657	759	717	746	783.333	740.667	0.945532	0.634963
23431	2.46502	3.60493	4.93956	13.3613	3.03497	9.15043	3.015			228164_at	AP4E1	23431	298	379	423	293	201	342	288	283	341	322.667	304	0.942149	0.62599
987	2.75718	3.48523	9.45754	10.5119	3.12121	9.98472	3.19899			212692_s_at	LRBA	987	646	648	708	1241	1220	1170	860	859	928	938.833	882.333	0.939819	0.667172
135293	1.73084	1.58132	3.28945	8.74796	1.65608	6.0187	3.6343			225431_x_at	PM20D2	135293	578	580	499	967	973	899	660	755	697	749.333	704	0.939502	0.646074
440253	1.36195	2.05605	2.44803	10.1618	1.709	6.30493	3.68924			1557450_s_at	WHAMML2	440253	382	291	302	491	610	429	368	348	456	417.5	390.667	0.935729	0.665682
9985	2.12836	3.01847	11.151	8.58845	2.57342	9.86975	3.83527			218599_at	REC8	9985	566	334	723	1048	1003	618	805	508	688	715.333	667	0.932432	0.741815
90459	2.52009	1.85414	4.25515	7.12954	2.18712	5.69235	2.60267			226416_at	ERI1	90459	223	188	228	196	207	152	183	176	197	199	185.333	0.931323	0.323784
5586	4.85604	5.86758	7.77194	15.7954	5.36181	11.7837	2.19771			212628_at	PKN2	5586	645	787	902	992	1098	762	722	860	831	864.333	804.333	0.930582	0.475283
83892	4.44634	6.45138	8.90366	13.3769	5.44886	11.1403	2.04452			226518_at	KCTD10	83892	636	762	676	617	631	782	629	573	701	684	634.333	0.927388	0.344495
79066	3.17203	3.93374	5.90993	11.5763	3.55288	8.74312	2.46085			226744_at	METT10D	79066	380	492	540	435	484	475	399	402	500	467.667	433.667	0.927299	0.444073
51619	3.98917	2.72358	6.07115	11.4066	3.35638	8.73889	2.60367			218837_s_at	UBE2D4	51619	312	240	236	201	233	255	235	256	193	246.167	228	0.926202	0.482698
84068	3.63615	2.26192	4.69185	7.22253	2.94904	5.95719	2.02005			235143_at	SLC10A7	84068	218	306	269	263	232	282	192	273	261	261.667	242	0.924841	0.537314
135112	4.27489	2.43889	10.3844	9.55899	3.35689	9.97167	2.97051			225344_at	NCOA7	135112	1368	1390	1631	4077	3322	3172	2136	2392	2380	2493.33	2302.67	0.923529	0.710224
80094	3.30657	4.49365	6.44809	19.2519	3.90011	12.85	3.29478			207287_at	FLJ14107	80094	147	116	141	170	156	145	129	140	135	145.833	134.667	0.923429	0.207202
411	3.3852	1.62238	3.77084	6.30919	2.50379	5.04001	2.01295			232197_x_at	ARSB	411	147	130	97	146	171	152	136	124	128	140.5	129.333	0.920522	0.341469
59339	5.6754	4.23088	10.7305	15.7331	4.95314	13.2318	2.67139			225136_at	PLEKHA2	59339	3222	3273	3052	4644	4404	4552	3564	3880	3199	3857.83	3547.67	0.919601	0.421264
51366	2.09903	5.77726	5.20196	10.7944	3.93814	7.99816	2.03095			208882_s_at	UBR5	51366	588	476	634	658	439	595	516	540	501	565	519	0.918584	0.268222
5286	3.39144	3.99636	6.95493	14.7922	3.6939	10.8735	2.94365			213070_at	PIK3C2A	5286	971	1334	1415	539	545	733	805	921	817	922.833	847.667	0.918548	0.658995
23143	1.66137	1.18709	4.54879	5.69069	1.42423	5.11974	3.59475			226795_at	LRCH1	23143	566	563	586	485	500	656	482	503	554	559.333	513	0.917163	0.207768
375341	3.42051	3.02022	5.30175	10.1835	3.22037	7.74262	2.40427			241817_at	C3orf62	375341	47	28	37	37	42	36	42	23	39	37.8333	34.6667	0.9163	0.658979
160492	1.55156	1.65005	2.65803	10.4177	1.6008	6.53785	4.0841			1552865_a_at	IFLTD1	160492	111	92	74	156	150	127	118	125	82	118.333	108.333	0.915493	0.613844
83480	4.67427	3.08299	5.57046	14.3998	3.87863	9.98511	2.57439			221277_s_at	PUS3	83480	107	134	162	166	144	139	123	142	125	142	130	0.915493	0.294955
283579	3.56414	5.98788	11.6918	30.6791	4.77601	21.1854	4.4358			1564816_at	C14orf178	283579	35	49	37	36	64	37	30	30	58	43	39.3333	0.914729	0.748404
286827	1.44735	2.04185	4.07369	8.59037	1.7446	6.33203	3.6295			227801_at	TRIM59	286827	413	364	515	384	376	315	344	306	431	394.5	360.333	0.913392	0.496774
9110	1.39768	2.0411	6.63421	4.6874	1.71939	5.6608	3.29234			214268_s_at	MTMR4	9110	445	777	719	820	784	939	700	627	710	747.333	679	0.908564	0.379837
10869	2.61581	1.8644	4.82245	5.46507	2.2401	5.14376	2.29622			226357_at	USP19	10869	553	611	580	493	394	645	544	423	521	546	496	0.908425	0.378805
255488	3.55346	4.42417	7.80195	11.8873	3.98882	9.84464	2.46806			228153_at	RNF144B	255488	3750	2453	2655	1872	1870	1737	2164	1951	2371	2389.5	2162	0.904792	0.519098
10938	10.9637	25.4813	18.4179	90.7247	18.2225	54.5713	2.99472			209039_x_at	EHD1	10938	307	291	432	679	448	568	458	366	408	454.167	410.667	0.90422	0.536794
22888	2.59172	4.3469	5.65419	16.6273	3.46931	11.1407	3.21123			204598_at	UBOX5	22888	188	188	180	220	222	218	162	204	182	202.667	182.667	0.901316	0.24276
55666	4.78603	3.80106	11.4009	11.029	4.29355	11.215	2.61205			217796_s_at	NPLOC4	55666	827	1078	1126	740	785	803	898	687	826	893.167	803.667	0.899795	0.36506
3416	4.00521	4.8708	11.4523	11.5201	4.438	11.4862	2.58814			203327_at	IDE	3416	376	325	485	335	245	280	296	273	348	341	305.667	0.896383	0.415252
10018	0.301031	2.12642	3.06618	15.849	1.21372	9.45759	7.79221			1553096_s_at	BCL2L11	10018	743	886	624	777	728	764	628	793	604	753.667	675	0.895621	0.325928
9710	2.0851	3.19269	4.67958	10.3665	2.6389	7.52305	2.85083			203288_at	KIAA0355	9710	738	650	945	743	731	644	681	653	656	741.833	663.333	0.894181	0.140019
54914	2.63462	1.20198	5.91096	8.05015	1.9183	6.98055	3.63893			218503_at	KIAA1797	54914	142	154	193	172	190	160	133	126	193	168.5	150.667	0.894164	0.498773
10172	3.31547	2.09696	5.952	5.66437	2.70621	5.80819	2.14624			223714_at	ZNF256	10172	132	106	168	199	195	171	151	146	135	161.833	144	0.889804	0.296534
84181	2.24463	3.2156	4.79098	8.37148	2.73012	6.58123	2.4106			225031_at	CHD6	84181	124	137	152	177	144	170	136	118	147	150.667	133.667	0.887168	0.202499
22875	0.441608	1.36532	5.56902	5.75721	0.903465	5.66312	6.26822			204160_s_at	ENPP4	22875	570	236	400	1051	1152	716	547	977	305	687.5	609.667	0.886788	0.76589
117177	1.12754	1.50871	2.96345	8.98759	1.31813	5.97552	4.53334			223471_at	RAB3IP	117177	100	74	109	260	258	220	172	153	127	170.167	150.667	0.885406	0.617385
91574	8.23686	10.0723	13.161	42.7459	9.15456	27.9535	3.0535			223477_s_at	C12orf65	91574	15	18	21	29	22	17	12	7	35	20.3333	18	0.885246	0.814631
148789	2.87679	1.58939	2.76833	8.15315	2.23309	5.46074	2.44537			226233_at	B3GALNT2	148789	2101	1583	1637	1488	1601	1640	1587	1370	1479	1675	1478.67	0.882786	0.112795
55149	5.76814	5.64286	9.39574	15.1014	5.7055	12.2486	2.1468			222794_x_at	MTPAP	55149	1724	1522	1716	1935	2044	1600	1590	1600	1458	1756.83	1549.33	0.88189	0.0612311
55626	2.58572	3.52375	5.11245	7.35488	3.05474	6.23366	2.04065			219141_s_at	AMBRA1	55626	213	235	282	244	225	276	236	198	216	245.833	216.667	0.881356	0.115034
54581	1.5057	1.18283	2.64661	9.21745	1.34427	5.93203	4.41283			222211_x_at	SCAND2	54581	110	108	93	68	104	80	76	93	79	93.8333	82.6667	0.880995	0.239296
54537	6.49022	4.11742	9.19134	12.3299	5.30382	10.7606	2.02884			220547_s_at	FAM35A	54537	1952	1918	2080	1744	1608	1852	1737	1471	1704	1859	1637.33	0.88076	0.0984669
205564	9.02639	5.0382	13.3448	15.6861	7.0323	14.5155	2.06412			213184_at	SENP5	205564	314	313	477	384	268	315	313	277	318	345.167	302.667	0.876871	0.242712
26152	3.1772	1.3937	6.30983	6.08068	2.28545	6.19525	2.71074			37860_at	ZNF337	26152	1446	1652	1406	1976	1605	1767	1419	1539	1345	1642	1434.33	0.873528	0.0837805
63939	3.03374	2.66819	5.96203	13.7976	2.85096	9.87981	3.46543			225313_at	C20orf177	63939	230	267	295	312	245	225	199	223	265	262.333	229	0.872935	0.233878
2528	1.5432	1.94303	2.74475	8.15783	1.74312	5.45129	3.12733			211465_x_at	FUT6	2528	137	127	96	138	153	90	130	128	65	123.5	107.667	0.871795	0.552012
2966	3.21082	2.43576	4.26279	10.761	2.82329	7.51189	2.66068			221540_x_at	GTF2H2 /// GTF2H2B /// GTF2H2C /// GTF2H2D	2966 /// 653238 /// 728340 /// 730394	880	817	633	716	702	882	650	919	444	771.667	671	0.869546	0.546018
23491	2.34995	3.6875	5.41154	19.5676	3.01872	12.4896	4.13736			220335_x_at	CES3	23491	50	29	59	45	51	54	48	39	38	48	41.6667	0.868056	0.272174
83787	2.78454	2.54142	3.24639	8.27037	2.66298	5.75838	2.16239			1554480_a_at	ARMC10	83787	1350	1348	1346	1533	1504	1186	1288	1230	1068	1377.83	1195.33	0.867546	0.0865268
79932	6.61418	3.89831	8.79155	12.2384	5.25624	10.515	2.00047			222468_at	KIAA0319L	79932	1073	1430	1409	941	1027	1083	1221	859	935	1160.5	1005	0.866006	0.319791
51320	2.02493	3.04368	7.00558	26.6777	2.53431	16.8417	6.64547			218247_s_at	MEX3C	51320	1892	1689	1409	2402	2455	1966	1472	1872	1758	1968.83	1700.67	0.863794	0.230314
6443	2.46964	2.123	5.8778	10.1176	2.29632	7.9977	3.48283			226112_at	SGCB	6443	178	214	150	207	183	179	158	199	122	185.167	159.667	0.862286	0.374942
284323	1.97299	2.30352	4.39059	18.8384	2.13825	11.6145	5.43177			239441_at	ZNF780A	284323	20	12	25	8	2	12	17	9	8	13.1667	11.3333	0.860759	0.691255
5316	3.44065	2.75611	6.70896	12.0646	3.09838	9.38676	3.02957			221883_at	PKNOX1	5316	76	94	98	94	50	86	58	86	70	83	71.3333	0.859438	0.332906
79842	1.48982	1.34098	3.17669	7.57486	1.4154	5.37577	3.79806			220391_at	ZBTB3	79842	23	46	41	27	31	33	38	23	25	33.5	28.6667	0.855721	0.453501
55798	9.5011	7.41677	16.3455	27.2609	8.45893	21.8032	2.57754			225253_s_at	METTL2A /// METTL2B	339175 /// 55798	160	152	210	227	150	201	171	139	157	183.333	155.667	0.849091	0.137135
339175	5.99976	4.09492	8.36544	21.7698	5.04734	15.0676	2.98526			225253_s_at	METTL2A /// METTL2B	339175 /// 55798	160	152	210	227	150	201	171	139	157	183.333	155.667	0.849091	0.137135
10333	1.42596	1.75457	2.42813	9.0005	1.59026	5.71431	3.59331			207446_at	TLR6	10333	80	65	105	101	99	55	81	53	80	84.1667	71.3333	0.847525	0.349203
1432	3.71693	1.17163	4.51229	7.47197	2.44428	5.99213	2.45149			202530_at	MAPK14	1432	740	965	1047	715	624	677	734	658	627	794.667	673	0.846896	0.158157
55773	7.47674	5.401	11.3751	14.388	6.43887	12.8815	2.00059			225121_at	TBC1D23	55773	350	291	425	248	208	253	224	257	270	295.833	250.333	0.846197	0.240241
126298	3.65666	3.89635	7.72676	20.2008	3.7765	13.9638	3.69754			64488_at	IRGQ	126298	278	235	211	141	129	224	211	151	153	203	171.667	0.845649	0.342512
80110	0.921857	2.88342	3.24734	7.03804	1.90264	5.14269	2.70293			227045_at	ZNF614	80110	16	15	33	39	29	17	22	15	26	24.8333	21	0.845638	0.490858
81793	4.52091	2.25228	9.27956	18.5668	3.38659	13.9232	4.11126			223750_s_at	TLR10	81793	84	166	194	520	598	620	547	168	207	363.667	307.333	0.845096	0.73283
64398	1.01407	2.5934	3.87798	7.83165	1.80374	5.85481	3.24594			226092_at	MPP5	64398	179	158	169	188	279	232	157	163	187	200.833	169	0.841494	0.173154
157680	5.8312	6.00517	13.7038	15.7012	5.91818	14.7025	2.48429			213243_at	VPS13B	157680	594	485	606	474	438	482	467	425	402	513.167	431.333	0.840533	0.0477776
126074	2.77068	3.70271	4.45357	9.95646	3.23669	7.20501	2.22604			227352_at	C19orf39	126074	93	104	117	94	79	94	84	70	90	96.8333	81.3333	0.839931	0.105552
642236	3.69324	4.04952	8.11001	44.9146	3.87138	26.5123	6.84829			215160_x_at	LOC642236	642236	1150	1244	1432	1470	1339	1127	976	1074	1198	1293.67	1082.67	0.836898	0.0572033
283537	4.87556	7.73381	19.2551	13.53	6.30469	16.3926	2.60006			214719_at	SLC46A3	283537	723	931	986	2428	2241	2176	1307	1445	1210	1580.83	1320.67	0.835424	0.456272
2947	2.14575	3.3657	6.09429	20.421	2.75572	13.2576	4.81095			202554_s_at	GSTM3	2947	38	48	47	49	53	50	48	34	37	47.5	39.6667	0.835088	0.196721
80215	5.19396	1.06275	17.2971	8.91644	3.12836	13.1068	4.18966			220918_at	C21orf96	80215	812	607	731	708	818	756	676	566	608	738.667	616.667	0.834838	0.0374773
54986	3.44087	2.13831	6.58581	4.90087	2.78959	5.74334	2.05885			231149_s_at	ULK4	54986	82	120	166	158	139	174	84	188	77	139.833	116.333	0.831943	0.590549
6400	8.74153	10.7452	25.0768	24.6587	9.74337	24.8678	2.55228			202061_s_at	SEL1L	6400	912	870	966	1047	933	674	732	722	788	900.333	747.333	0.830063	0.0309019
728621	1.71508	2.7053	3.2669	12.0492	2.21019	7.65804	3.46488			230897_at	CCDC30	728621	138	201	146	112	110	127	124	115	107	139	115.333	0.829736	0.153455
157	4.05621	5.0432	6.01528	12.1999	4.5497	9.1076	2.0018			228771_at	ADRBK2	157	1325	1498	1668	918	850	1115	1116	925	1017	1229	1019.33	0.829401	0.191631
5578	2.56477	2.27217	7.57011	6.71366	2.41847	7.14188	2.95306			213093_at	PRKCA	5578	1499	1452	1459	47	38	487	581	454	1024	830.333	686.333	0.826576	0.685327
57205	2.5868	1.6822	5.21207	5.99275	2.1345	5.60241	2.62469			213238_at	ATP10D	57205	774	753	740	933	649	858	685	609	644	784.5	646	0.823454	0.0199422
23219	2.22106	2.36629	4.00584	6.95644	2.29367	5.48114	2.38968			202271_at	FBXO28	23219	385	403	443	364	303	364	298	321	310	377	309.667	0.821397	0.0154755
80142	2.00319	1.5057	4.28351	6.71538	1.75444	5.49944	3.13458			218083_at	PTGES2	80142	313	308	340	421	554	409	338	262	361	390.833	320.333	0.819616	0.19029
753	3.27322	12.6311	9.39678	34.1554	7.95214	21.7761	2.73839			207996_s_at	C18orf1	753	1207	1192	1346	1293	952	1165	846	916	1162	1192.5	974.667	0.817331	0.132649
54148	5.2522	2.60706	8.65772	11.1926	3.92963	9.92517	2.52573			218558_s_at	MRPL39	54148	340	294	584	520	530	293	399	295	350	426.833	348	0.815307	0.242522
8347	2.83701	8.4493	25.4067	37.4261	5.64315	31.4164	5.56718			236193_at	HIST1H2BC	8347	44	74	58	112	140	135	96	80	53	93.8333	76.3333	0.813499	0.429756
4739	6.21439	3.5678	15.9806	11.3065	4.8911	13.6436	2.78947			202149_at	NEDD9	4739	814	741	765	1519	1630	1316	694	909	1154	1130.83	919	0.812675	0.353043
11226	3.34367	1.84124	8.45522	9.02474	2.59246	8.73998	3.37131			228303_at	GALNT6	11226	114	114	142	125	90	91	91	67	116	112.667	91.3333	0.810651	0.272771
54617	1.64096	3.35229	3.99245	6.0284	2.49663	5.01043	2.00688			229356_x_at	INO80	54617	432	404	444	378	329	391	329	297	336	396.333	320.667	0.809083	0.00825735
222484	1.74578	2.11147	3.06708	11.2596	1.92862	7.16332	3.71421			227569_at	LNX2	222484	113	67	124	189	146	130	97	108	106	128.167	103.667	0.808843	0.197641
403340	1.73245	1.37969	4.28671	13.0303	1.55607	8.65851	5.56433			242136_x_at	MGC70870	403340	483	422	418	498	316	407	324	280	420	424	341.333	0.805031	0.172603
55333	2.00748	2.7984	3.6598	7.74237	2.40294	5.70109	2.37255			219156_at	SYNJ2BP	55333	153	161	262	203	211	233	173	142	173	203.833	162.667	0.798038	0.0776996
340277	1.32441	4.22333	3.7482	7.97911	2.77387	5.86366	2.11389			228600_x_at	C7orf46	340277	137	109	103	277	409	279	155	140	229	219	174.667	0.797565	0.463794
55016	9.81799	5.35807	17.6536	23.8507	7.58803	20.7522	2.73485			219574_at	2013-03-01	55016	569	545	648	893	819	620	439	717	476	682.333	544	0.797264	0.258931
3824	5.32908	8.29554	14.1225	69.8883	6.81231	42.0054	6.16611			210606_x_at	KLRD1	3824	33	15	8	8	11	23	13	19	7	16.3333	13	0.795918	0.553107
140564	5.02591	4.87234	8.1506	18.2263	4.94912	13.1884	2.6648			1553831_at	APOBEC3D	140564	36	23	16	42	23	46	15	38	21	31	24.6667	0.795699	0.494534
154743	1.79716	1.85847	4.23437	5.90617	1.82781	5.07027	2.77395			228149_at	C7orf60	154743	450	509	515	454	434	375	375	352	353	456.167	360	0.789185	0.00494965
84294	4.625	4.90921	7.92347	18.047	4.7671	12.9852	2.72393			227836_at	UTP23	84294	475	462	532	610	534	595	336	465	461	534.667	420.667	0.786783	0.0915619
2677	4.09093	3.06851	5.90833	12.9777	3.57972	9.44303	2.63792			214005_at	GGCX	2677	880	802	647	861	759	862	667	571	653	801.833	630.333	0.786115	0.00915266
285521	4.79029	6.18092	7.39759	20.7602	5.48561	14.0789	2.56651			227442_at	COX18	285521	1102	1104	1204	1033	904	994	834	713	939	1056.83	828.667	0.784103	0.0459745
51816	59.2322	52.1463	137.364	111.47	55.6892	124.417	2.23413			219505_at	CECR1	51816	6583	7360	6915	7274	6818	6670	6332	4431	5550	6936.67	5437.67	0.783902	0.10581
944	9.78476	2.87268	18.6628	12.1535	6.32872	15.4081	2.43464			241819_at	TNFSF8	944	84	98	87	39	49	36	44	81	29	65.5	51.3333	0.783715	0.496564
200576	2.80275	2.72323	4.2876	8.02698	2.76299	6.15729	2.22849			213111_at	PIKFYVE	200576	1416	1361	1672	1897	2059	1443	1238	1401	1211	1641.33	1283.33	0.781885	0.0301593
49854	3.8842	7.42992	10.6254	17.9858	5.65706	14.3056	2.5288			225539_at	ZNF295	49854	343	266	244	161	207	222	192	155	215	240.5	187.333	0.778933	0.126358
55179	2.59545	2.4228	5.50112	17.1708	2.50912	11.336	4.51791			220643_s_at	FAIM	55179	107	100	156	155	142	112	104	93	103	128.667	100	0.777202	0.0387737
8832	2.75999	1.97533	8.41237	13.714	2.36766	11.0632	4.67262			205988_at	CD84	8832	109	147	165	251	244	226	178	128	137	190.333	147.667	0.775832	0.175738
79961	3.20915	3.81731	10.8744	4.05182	3.51323	7.4631	2.12429			221081_s_at	DENND2D	79961	162	213	212	260	206	227	241	116	139	213.333	165.333	0.775	0.337825
11057	2.38526	1.99576	6.73996	8.53255	2.19051	7.63625	3.48606			225337_at	ABHD2	11057	1414	1534	1743	1514	1439	1506	1252	1048	1225	1525	1175	0.770492	0.0100346
1398	3.72215	6.21569	5.58188	15.3449	4.96892	10.4634	2.10577			202224_at	CRK	1398	137	114	110	95	51	106	87	79	68	102.167	78	0.763458	0.105865
3475	25.4176	36.7224	89.203	48.7855	31.07	68.9942	2.22061			202146_at	IFRD1	3475	1428	799	1015	1385	1046	796	1144	713	608	1078.17	821.667	0.762096	0.267026
9263	1.2462	2.02715	2.97736	9.34668	1.63668	6.16202	3.76496			202693_s_at	STK17A	9263	337	238	323	1056	892	657	282	449	603	583.833	444.667	0.761633	0.430375
22877	6.41417	8.93437	11.2322	23.6663	7.67427	17.4493	2.27374			225157_at	MLXIP	22877	949	1038	1088	524	659	598	680	542	627	809.333	616.333	0.761532	0.120057
55591	4.68463	5.70413	8.95684	12.3159	5.19438	10.6364	2.04767			223090_x_at	VEZT	55591	323	273	304	380	332	311	226	228	278	320.5	244	0.76131	0.0192519
54858	1.2334	2.16762	4.64859	8.42016	1.70051	6.53437	3.84259			223469_at	PGPEP1	54858	187	230	208	104	111	151	160	99	112	165.167	123.667	0.748739	0.188019
5272	12.326	27.2036	27.2363	61.7695	19.7648	44.5029	2.25163			209723_at	SERPINB9	5272	1620	1542	917	2854	2852	2554	1217	2047	1347	2056.5	1537	0.747386	0.256442
5747	2.34715	3.81772	8.90671	10.4592	3.08243	9.68294	3.14133			208820_at	PTK2	5747	193	200	254	1321	1560	1165	673	542	536	782.167	583.667	0.746218	0.481795
5184	13.2465	18.4282	55.0872	32.452	15.8374	43.7696	2.76369			202108_at	PEPD	5184	610	718	674	272	347	350	351	345	410	495.167	368.667	0.74453	0.175866
7163	2.83844	2.47253	9.36323	9.29647	2.65548	9.32985	3.51343			201690_s_at	TPD52	7163	171	388	212	1301	1416	1237	836	550	367	787.5	584.333	0.742011	0.486258
8336	6.54617	1.5645	5.42815	20.1502	4.05533	12.7892	3.15366			214481_at	HIST1H2AM	8336	48	91	53	77	78	134	56	71	51	80.1667	59.3333	0.740125	0.182654
8801	5.5198	1.81829	26.8026	8.42273	3.66904	17.6127	4.80035			215772_x_at	SUCLG2	8801	691	706	413	398	554	416	774	334	66	529.667	391.333	0.738829	0.576741
284325	3.3239	1.17089	6.80391	6.43012	2.2474	6.61701	2.9443			222052_at	C19orf54	284325	393	397	530	301	294	290	302	227	284	367.5	271	0.737415	0.0663154
126282	4.31452	5.39595	6.75733	21.5684	4.85524	14.1629	2.91703			227420_at	TNFAIP8L1	126282	189	232	222	140	150	236	157	140	133	194.833	143.333	0.735672	0.0304582
23201	1.80418	7.5624	3.67599	15.245	4.68329	9.46052	2.02006			212357_at	FAM168A	23201	211	224	241	136	122	139	138	120	135	178.833	131	0.732526	0.0755162
655	2.27008	2.66072	3.80361	13.3654	2.4654	8.58452	3.48199			211260_at	BMP7	655	138	159	166	139	156	136	115	106	106	149	109	0.731544	0.000311192
54434	1.52884	2.93936	2.23914	9.42456	2.2341	5.83185	2.61038			221752_at	SSH1	54434	948	1141	1015	567	546	612	549	523	680	804.833	584	0.725616	0.103167
349075	3.28776	3.26392	6.51048	19.288	3.27584	12.8992	3.93769			218982_s_at	MRPS17 /// ZNF713	349075 /// 51373	223	215	305	267	206	281	178	161	203	249.5	180.667	0.724115	0.0125731
3676	21.4706	11.2412	58.8787	29.5559	16.3559	44.2173	2.70345			213416_at	ITGA4	3676	3068	3246	2640	3159	2975	3146	1888	2520	2189	3039	2199	0.723593	0.0259094
51163	3.3798	4.205	7.07557	12.3031	3.7924	9.68932	2.55493			219149_x_at	DBR1	51163	32	89	218	275	218	56	51	220	50	148	107	0.722973	0.588009
200933	2.88436	3.36455	4.08549	12.4561	3.12446	8.27078	2.64711			225099_at	FBXO45	200933	473	402	547	550	553	497	410	385	294	503.667	363	0.720715	0.0304005
440712	36.9113	46.0421	137.857	83.0906	41.4767	110.474	2.66352			230381_at	C1orf186	440712	136	91	73	486	521	481	201	224	216	298	213.667	0.717002	0.388249
54596	1.73245	3.11638	3.29622	16.8429	2.42442	10.0696	4.15339			219955_at	L1TD1	54596	43	42	62	27	17	10	42	10	20	33.5	24	0.716418	0.475481
80028	1.95163	2.05144	2.68041	7.76392	2.00154	5.22217	2.60908			227500_at	FBXL18	80028	40	62	95	42	38	45	43	23	49	53.6667	38.3333	0.714286	0.244009
163227	1.36066	1.70488	3.32942	7.70691	1.53277	5.51816	3.60012			238791_at	ZNF100	163227	103	77	115	110	115	113	84	83	59	105.5	75.3333	0.71406	0.0379894
9748	5.097	7.16142	6.79032	17.8136	6.12921	12.302	2.0071			206875_s_at	SLK	9748	1174	1306	1163	1611	1387	1398	803	957	1108	1339.83	956	0.713522	0.0218673
64777	4.80266	1.91362	13.4589	5.85655	3.35814	9.65774	2.87592			218262_at	RMND5B	64777	239	296	229	324	328	374	208	207	223	298.333	212.667	0.712849	0.0123138
342945	2.35231	3.08001	4.22949	16.9911	2.71616	10.6103	3.90636			228769_at	ZSCAN22	342945	64	95	70	84	65	80	63	57	43	76.3333	54.3333	0.71179	0.0373725
9686	1.76346	3.53232	5.67016	8.59583	2.64789	7.13299	2.69384			214004_s_at	VGLL4	9686	342	307	208	266	439	314	253	244	164	312.667	220.333	0.704691	0.0707465
79699	1.78416	1.60562	2.76506	9.43161	1.69489	6.09834	3.59808			225350_s_at	ZYG11B	79699	865	1016	906	877	947	871	653	647	631	913.667	643.667	0.704487	5e-05
6452	2.94863	3.76088	6.89683	10.7802	3.35475	8.83852	2.63463			209370_s_at	SH3BP2	6452	708	778	905	390	379	512	425	381	484	612	430	0.702614	0.0998403
54014	2.6839	2.70057	5.3018	9.94837	2.69223	7.62509	2.83225			225446_at	BRWD1	54014	339	325	350	293	419	312	240	272	200	339.667	237.333	0.698724	0.0138154
585	6.0435	1.99989	6.70088	9.57823	4.0217	8.13955	2.02391			212744_at	BBS4	585	220	392	79	99	452	439	203	197	183	280.167	194.333	0.693635	0.271413
54557	1.41879	2.39767	3.03446	10.0602	1.90823	6.54732	3.4311			228745_at	SGTB	54557	229	266	175	182	210	189	132	134	167	208.5	144.333	0.692246	0.0102441
1737	9.22789	6.66497	16.2046	15.9016	7.94643	16.0531	2.02017			212568_s_at	DLAT	1737	325	281	310	494	506	328	221	245	298	374	254.667	0.680927	0.0372493
10620	2.15869	2.04625	13.5236	15.6147	2.10247	14.5691	6.92951			218964_at	ARID3B	10620	136	217	242	229	261	229	156	168	122	219	148.667	0.678843	0.0173357
81552	8.50546	3.963	18.8116	18.1757	6.23423	18.4937	2.96647			208091_s_at	VOPP1	81552	3988	4033	4423	5535	5370	5152	3194	3062	3348	4750.17	3201.33	0.673941	0.00205117
10389	3.30482	1.87078	10.3812	12.6962	2.5878	11.5387	4.45888			206147_x_at	SCML2	10389	1027	731	696	1527	1540	1317	797	631	873	1139.67	767	0.673004	0.0672788
80124	1.46617	2.43784	4.68475	8.96866	1.95201	6.82671	3.49728			1556228_a_at	VCPIP1	80124	122	191	231	306	378	312	150	187	181	256.667	172.667	0.672727	0.0800299
135114	6.78302	5.9702	9.52778	16.8085	6.37661	13.1681	2.06507			228697_at	HINT3	135114	872	941	935	866	531	613	544	576	466	793	528.667	0.666667	0.013417
125965	3.49161	4.38592	4.92282	21.3665	3.93876	13.1446	3.33725			1553367_a_at	COX6B2	125965	46	54	33	45	55	49	30	32	32	47	31.3333	0.666667	0.0043115
23161	3.88326	3.7631	8.13388	7.67241	3.82318	7.90314	2.06716			227031_at	SNX13	23161	182	213	312	282	310	247	160	175	177	257.667	170.667	0.662354	0.00928034
134549	1.16104	1.67787	2.12466	8.9094	1.41945	5.51703	3.88673			239435_x_at	SHROOM1	134549	64	97	38	81	60	90	66	31	45	71.6667	47.3333	0.660465	0.13136
389072	3.07615	1.55979	5.18313	9.24107	2.31797	7.2121	3.11139			1560069_at	PLEKHM3	389072	98	105	127	223	239	209	108	116	106	166.833	110	0.659341	0.0806408
6891	3.30639	4.27333	8.49999	9.18356	3.78986	8.84178	2.33301			225973_at	TAP2	6891	862	801	1412	3477	2993	2245	1323	1478	1065	1965	1288.67	0.65581	0.206303
112840	3.41209	1.30283	5.51656	7.4546	2.35746	6.48558	2.75109			238650_x_at	WDR89	112840	422	520	439	260	228	278	256	250	198	357.833	234.667	0.655799	0.0528191
8740	1.42847	2.39053	3.00236	7.58217	1.9095	5.29227	2.77154			207907_at	TNFSF14	8740	7	6	14	11	12	5	2	7	9	9.16667	6	0.654545	0.281768
23683	2.08129	2.58275	5.21021	8.67495	2.33202	6.94258	2.97706			218236_s_at	PRKD3	23683	888	840	783	1000	902	757	577	591	520	861.667	562.667	0.652998	0.000195534
8824	6.97461	6.11995	16.0998	15.3012	6.54728	15.7005	2.39802			209667_at	CES2	8824	301	551	461	221	220	249	255	154	244	333.833	217.667	0.652022	0.119006
349152	2.96742	6.48367	7.99146	34.8439	4.72554	21.4177	4.53232			215143_at	DPY19L2P2	349152	4	11	18	70	33	42	8	15	35	29.6667	19.3333	0.651685	0.446904
80709	6.60495	6.70788	11.1406	17.279	6.65641	14.2098	2.13475			225701_at	AKNA	80709	1273	1370	1693	1136	1133	1082	897	815	776	1281.17	829.333	0.647327	0.00360566
26191	13.274	6.42814	27.3163	17.4107	9.85105	22.3635	2.27016			236539_at	PTPN22	26191	569	458	693	1518	1315	1011	589	684	522	927.333	598.333	0.645219	0.120735
3437	0.906113	1.03793	3.80468	10.8285	0.972023	7.3166	7.52719			204747_at	IFIT3	3437	35	46	41	24	16	16	18	22	17	29.6667	19	0.640449	0.101171
94039	3.94935	2.8698	7.65706	10.3506	3.40958	9.00381	2.64074			1552633_at	ZNF101	94039	1547	1886	1441	2101	2232	2382	1281	1223	1184	1931.5	1229.33	0.636466	0.0055929
23354	6.08315	4.6789	7.08138	15.5843	5.38102	11.3328	2.10607			213054_at	HAUS5	23354	149	159	200	189	177	158	110	78	134	172	107.333	0.624031	0.0365899
80224	7.83022	5.36829	9.34812	18.5718	6.59925	13.96	2.11539			220176_at	NUBPL	80224	175	199	154	484	456	427	195	207	183	315.833	195	0.617414	0.114591
3594	8.65872	8.87502	13.0917	25.0139	8.76687	19.0528	2.17327			1552584_at	IL12RB1	3594	607	812	684	161	198	318	394	201	262	463.333	285.667	0.616547	0.200486
400818	4.31484	3.42284	16.0447	4.99436	3.86884	10.5195	2.71904			1569519_at	KIAA1245 /// NBPF1 /// NBPF10 /// NBPF11 /// NBPF12 /// NBPF20 /// NBPF8 /// RP11-94I2.2	100132406 /// 149013 /// 200030 /// 400818 /// 440675 /// 55672 /// 728841 /// 728912	163	258	412	302	429	357	204	193	187	320.167	194.667	0.608017	0.0278518
28512	2.34014	0.382294	2.76649	7.33742	1.36122	5.05196	3.71135			225930_at	NKIRAS1	28512	47	41	65	36	13	25	26	24	19	37.8333	23	0.60793	0.102053
10611	4.33581	2.62298	9.23681	8.13818	3.47939	8.68749	2.49684			212412_at	PDLIM5	10611	873	612	885	723	592	491	436	532	297	696	421.667	0.605843	0.0300247
23353	4.03301	2.94003	7.44436	6.93603	3.48652	7.1902	2.06228			212074_at	C7orf20 /// UNC84A	23353 /// 51608	1657	1658	1415	1262	1193	1292	889	905	755	1412.83	849.667	0.601392	0.000614445
4939	13.015	7.05489	29.1595	11.2378	10.0349	20.1986	2.01284			204972_at	OAS2	4939	555	592	527	192	187	254	220	200	269	384.5	229.667	0.597313	0.108523
80854	2.21461	5.35845	6.62534	8.89206	3.78653	7.7587	2.04902			224928_at	SETD7	80854	1831	1830	1837	2097	1848	1730	982	866	1449	1862.17	1099	0.590173	0.0416207
1043	45.2146	17.9082	181.779	52.6849	31.5614	117.232	3.7144			34210_at	CD52	1043	3340	2147	3128	1326	1404	532	620	1214	1655	1979.5	1163	0.587522	0.174413
57535	2.51095	2.10091	3.21239	11.1124	2.30593	7.1624	3.10608			226248_s_at	KIAA1324	57535	14	23	23	14	18	17	10	10	12	18.1667	10.6667	0.587156	0.00511481
64167	8.27054	1.42344	19.5402	7.55163	4.84699	13.5459	2.79471			227462_at	ERAP2	64167	1524	284	1682	3086	3003	613	514	1215	1260	1698.67	996.333	0.586538	0.23196
8445	0.546459	0.418769	3.2748	9.18639	0.482614	6.2306	12.9101			202968_s_at	DYRK2	8445	296	305	466	350	309	322	172	266	162	341.333	200	0.585938	0.0234287
813	16.0883	12.3441	50.2935	28.7295	14.2162	39.5115	2.77933			238908_at	CALU	813	219	305	136	216	236	338	163	132	126	241.667	140.333	0.58069	0.0168782
79856	1.66623	1.8001	2.80046	7.29407	1.73316	5.04726	2.91217			230509_at	SNX22	79856	88	51	64	251	188	204	73	91	79	141	81	0.574468	0.140983
130026	3.20434	2.66803	4.9874	12.1282	2.93619	8.55778	2.91459			230454_at	ICA1L	130026	183	194	250	234	195	181	129	103	122	206.167	118	0.572352	0.000422486
57705	21.8705	26.1784	53.433	47.8153	24.0244	50.6241	2.1072			229597_s_at	WDFY4	57705	1584	2030	2026	8357	9038	8150	3180	2844	2855	5197.5	2959.67	0.56944	0.193819
23335	5.08322	3.75056	9.81191	8.50829	4.41689	9.1601	2.07388			212880_at	WDR7	23335	633	499	583	445	414	431	263	234	352	500.833	283	0.565058	0.00552119
667	2.46223	1.33137	4.60708	7.4468	1.8968	6.02694	3.17742			215016_x_at	DST	667	949	945	1468	1954	1673	1562	644	643	1114	1425.17	800.333	0.561572	0.0338147
2149	1.68942	3.12354	3.98564	16.2661	2.40648	10.1258	4.20775			1569642_at	F2R	2149	107	87	87	66	66	86	51	47	42	83.1667	46.6667	0.561122	0.00143722
64841	2.48053	3.62666	4.13514	12.2984	3.0536	8.21679	2.69086			225853_at	GNPNAT1	64841	213	231	262	377	359	392	170	145	197	305.667	170.667	0.558342	0.00762988
118812	1.51189	2.22718	4.64841	11.2063	1.86953	7.92735	4.24029			228354_at	MORN4	118812	151	143	79	161	161	130	66	108	56	137.5	76.6667	0.557576	0.0338963
7552	0.850469	0.478438	4.42474	6.42151	0.664453	5.42313	8.16178			228988_at	ZNF711	7552	67	98	55	1861	2282	1589	584	550	523	992	552.333	0.556788	0.344033
8869	1.61099	5.70831	5.48551	9.20874	3.65965	7.34713	2.0076			203217_s_at	ST3GAL5	8869	776	1124	931	1703	1947	1615	645	847	753	1349.33	748.333	0.554595	0.0250287
23523	1.91285	2.9702	5.5742	4.58256	2.44152	5.07838	2.08001			37652_at	CABIN1	23523	189	222	254	127	130	123	112	100	73	174.167	95	0.545455	0.0182616
202243	4.8	3.32267	5.74404	11.2809	4.06133	8.51248	2.09598			229082_at	CCDC125	202243	96	75	124	107	112	85	69	41	53	99.8333	54.3333	0.54424	0.00804606
84807	19.2175	82.5761	43.9418	169.228	50.8968	106.585	2.09414			230052_s_at	NFKBID	84807	162	120	103	67	82	55	60	58	42	98.1667	53.3333	0.543294	0.0378616
10672	26.6035	28.3893	58.5292	53.7686	27.4964	56.1489	2.04205			227539_at	GNA13	10672	1276	637	788	788	549	539	404	419	411	762.833	411.333	0.539218	0.0256702
130355	2.73433	1.7891	4.21372	5.8737	2.26172	5.04371	2.23003			227840_at	C2orf76	130355	131	164	168	119	110	104	50	73	91	132.667	71.3333	0.537688	0.0113169
9181	4.33388	4.34449	7.45897	13.1129	4.33918	10.2859	2.37047			209435_s_at	ARHGEF2	9181	680	830	916	529	499	642	398	402	299	682.667	366.333	0.536621	0.00429359
157506	2.22496	3.57066	3.57419	12.4314	2.89781	8.0028	2.76167			226021_at	RDH10	157506	82	89	112	133	176	131	54	70	67	120.5	63.6667	0.528354	0.00849111
9659	2.42162	0.890133	5.28395	4.85523	1.65588	5.06959	3.06157			214129_at	PDE4DIP	9659	162	228	321	491	576	374	202	120	234	358.667	185.333	0.516729	0.0483171
117584	1.80243	2.14439	3.01969	7.69284	1.97341	5.35627	2.71422			228980_at	RFFL	117584	403	457	426	186	208	207	173	161	152	314.5	162	0.515103	0.0314694
831	2.51192	4.32846	5.22841	9.6292	3.42019	7.4288	2.17204			212586_at	CAST	831	3342	3588	3029	1726	1907	1821	1270	1559	1103	2568.83	1310.67	0.510219	0.0134409
54811	3.25311	4.75287	7.39453	28.407	4.00299	17.9008	4.47185			219163_at	ZNF562	54811	383	461	514	492	423	543	261	274	177	469.333	237.333	0.505682	0.00250085
91662	4.12276	3.27125	4.41173	18.0825	3.69701	11.2471	3.04223			223944_at	NLRP12	91662	120	160	178	48	49	44	55	50	40	99.8333	48.3333	0.48414	0.0935286
85444	3.65836	2.07317	7.04	5.71331	2.86576	6.37665	2.22512			231872_at	LRRCC1	85444	112	118	104	305	403	347	103	128	104	231.5	111.667	0.482361	0.0824462
23780	3.34212	3.20874	6.21672	9.96111	3.27543	8.08891	2.46957			221653_x_at	APOL2	23780	228	319	354	1126	1170	830	300	252	418	671.167	323.333	0.481748	0.104036
55689	2.64967	1.22514	3.28538	6.9501	1.9374	5.11774	2.64155			221203_s_at	YEATS2	55689	477	513	662	1024	930	878	404	365	309	747.333	359.333	0.480821	0.00780528
760	3.93342	2.46255	2.26677	10.741	3.19798	6.50389	2.03375			209301_at	CA2	760	180	138	177	24	21	28	62	51	23	94.6667	45.3333	0.478873	0.196858
25778	2.76968	3.53519	4.37433	9.97596	3.15244	7.17514	2.27606			229017_s_at	DSTYK	25778	381	372	421	142	162	153	137	77	169	271.833	127.667	0.469651	0.0493443
11127	2.21801	1.22745	2.99459	8.49022	1.72273	5.74241	3.33332			228680_at	KIF3A	11127	52	48	82	79	75	73	36	37	23	68.1667	32	0.469438	0.00199772
4257	9.46759	2.57423	17.9757	16.313	6.02091	17.1443	2.84747			224918_x_at	MGST1	4257	442	861	562	602	623	559	360	235	240	608.167	278.333	0.45766	0.0022462
9976	10.0426	8.50026	29.0753	20.9064	9.27145	24.9908	2.69546			209732_at	CLEC2B	9976	2719	2408	2369	3662	4400	3008	1613	1227	1386	3094.33	1408.67	0.455241	0.00265325
100130000	1.26191	2.20079	2.96705	8.00337	1.73135	5.48521	3.16818			1568609_s_at	FAM91A2 /// FLJ39739 /// LOC100130000 /// LOC100286793 /// LOC728855 /// LOC728875	100130000 /// 100286793 /// 388685 /// 57234 /// 728855 /// 728875	196	191	301	213	210	180	92	108	92	215.167	97.3333	0.452363	0.000830408
201158	3.05868	3.36927	6.236	16.2963	3.21397	11.2661	3.50536			244698_at	CDRT4 /// FAM18B2	201158 /// 284040	337	351	272	274	346	278	144	130	134	309.667	136	0.439182	5.97e-05
10741	5.25281	3.89204	6.38714	15.3732	4.57243	10.8802	2.37952			226696_at	RBBP9	10741	178	155	199	163	148	123	77	68	64	161	69.6667	0.432712	0.000171708
255919	7.32326	3.13176	8.14386	13.3111	5.22751	10.7275	2.05212			235812_at	TMEM188	255919	2350	1400	1596	710	810	829	600	525	533	1282.5	552.667	0.430929	0.0369068
161742	1.83116	2.34305	3.47762	14.2441	2.08711	8.86084	4.24551			235074_at	SPRED1	161742	23	25	25	40	47	31	9	12	19	31.8333	13.3333	0.418848	0.00757385
339005	1.43229	2.33715	4.12818	8.26319	1.88472	6.19569	3.28732			213908_at	WHAMML1 /// WHAMML2	339005 /// 440253	122	110	153	844	859	595	209	160	192	447.167	187	0.418189	0.13897
8864	3.06309	3.74333	4.1451	13.0178	3.40321	8.58144	2.52157			205251_at	PER2	8864	657	553	694	588	566	366	260	241	205	570.667	235.333	0.412383	0.000478221
25893	1.71818	3.61613	3.01881	14.0372	2.66716	8.52801	3.19742			215047_at	TRIM58	25893	35	8	22	33	19	14	7	10	10	21.8333	9	0.412214	0.03027
3996	2.75467	3.35938	3.88199	14.5837	3.05702	9.23287	3.02021			236594_at	LLGL1	3996	153	113	203	240	201	124	65	64	76	172.333	68.3333	0.396518	0.00343319
25938	2.17889	2.08614	3.58087	10.2733	2.13252	6.9271	3.24832			226510_at	HEATR5A	25938	193	176	228	242	266	172	92	94	66	212.833	84	0.394675	0.000192453
390916	6.15049	6.08613	10.4915	16.5427	6.11831	13.5171	2.20929			235384_at	NUDT19	390916	931	1005	851	792	894	752	412	356	221	870.833	329.667	0.378565	0.00156205
9638	1.53564	2.26981	1.61536	9.00899	1.90273	5.31218	2.79188			203562_at	FEZ1	9638	41	29	28	26	26	28	16	10	7	29.6667	11	0.370787	0.00306735
127253	5.68402	4.89376	6.73561	16.0118	5.28889	11.3737	2.15048			227141_at	TYW3	127253	481	695	471	527	645	695	223	162	266	585.667	217	0.370518	0.00021439
1235	2.30917	2.12387	3.3887	14.2775	2.21652	8.8331	3.98512			206983_at	CCR6	1235	52	141	123	52	59	150	40	34	31	96.1667	35	0.363951	0.0233834
5873	2.34972	0.874755	3.67713	6.35911	1.61224	5.01812	3.11252			209515_s_at	RAB27A	5873	580	735	639	140	138	129	145	229	52	393.5	142	0.360864	0.0928383
6352	6.92852	11.8459	14.7118	62.4131	9.38721	38.5625	4.10798			204655_at	CCL5	6352	127	125	97	31	14	44	39	22	18	73	26.3333	0.360731	0.070979
81788	6.46121	8.32832	9.19946	27.0025	7.39477	18.101	2.44781			220987_s_at	C11orf17 /// NUAK2	56672 /// 81788	699	354	338	118	164	109	131	138	48	297	105.667	0.35578	0.094223
115361	2.19082	2.83313	4.60992	15.9093	2.51197	10.2596	4.08427			235175_at	GBP4	115361	91	135	207	18	18	35	22	33	32	84	29	0.345238	0.137086
6241	1.27145	1.79101	2.70374	10.2479	1.53123	6.47582	4.22916			209773_s_at	RRM2	6241	31	22	22	50	34	73	13	15	12	38.6667	13.3333	0.344828	0.0251772
5939	3.08193	4.28203	4.63711	17.6633	3.68198	11.1502	3.02832			225778_at	RBMS2	5939	256	342	282	201	172	220	90	79	83	245.5	84	0.342159	0.00122365
3043	0.188616	2.43422	0.723919	17.8275	1.31142	9.27572	7.07304			209116_x_at	HBB	3043	4277	41	37	51	51	44	641	98	27	750.167	255.333	0.340369	0.525237
10260	2.72811	8.07706	6.58921	27.1468	5.40259	16.868	3.12221			1554352_s_at	DENND4A	10260	804	935	580	511	598	506	211	188	257	655.667	218.667	0.333503	0.00123007
10276	4.65896	4.46986	7.49506	11.6718	4.56441	9.58342	2.0996			201829_at	NET1	10276	1608	1184	1179	4048	3149	2775	604	889	488	2323.83	660.333	0.284157	0.0172571
5724	1.57116	3.14714	2.31247	8.15699	2.35915	5.23473	2.2189			211661_x_at	PTAFR	5724	190	207	229	24	28	43	35	32	29	120.167	32	0.266297	0.0785892
92689	1.85515	1.8417	2.02652	9.48816	1.84843	5.75734	3.11472			213455_at	FAM114A1	92689	79	76	48	106	143	123	15	37	17	95.8333	23	0.24	0.00272955
164091	1.66053	2.92849	3.02415	11.2698	2.29451	7.14698	3.11482			242123_at	PAQR7	164091	429	523	491	192	234	280	70	54	67	358.167	63.6667	0.177757	0.00359158
1534	0.880027	1.56141	1.89241	8.11643	1.22072	5.00442	4.09957			209163_at	CYB561	1534	89	120	88	125	183	172	18	18	27	129.5	21	0.162162	0.00102841
1677	5.81201	6.1571	7.236	22.5024	5.98455	14.8692	2.48459			206752_s_at	DFFB	1677	130	186	204	117	74	146	25	21	23	142.833	23	0.161027	0.00155877
115727	3.39397	3.26008	3.96656	10.1648	3.32703	7.06569	2.12373			240862_at	RASGRP4	115727	164	251	273	88	98	71	24	20	32	157.5	25.3333	0.160847	0.0135716
10609	2.83721	4.86715	6.35941	23.2288	3.85218	14.7941	3.84045			204078_at	SC65	10609	6	11	14	11	17	5	1	1	0	10.6667	0.666667	0.0625	0.00277436
143098	3.12988	2.139	2.713	10.7924	2.63444	6.75268	2.56323			238778_at	MPP7	143098	676	727	531	53	73	116	13	16	15	362.667	14.6667	0.0404412	0.0429947
8542	3.26894	2.35134	3.60615	13.9079	2.81014	8.75704	3.11623			209546_s_at	APOL1	8542	179	261	313	930	1336	908	21	8	7	654.5	12	0.0183346	0.0202698
