# Supplementary material for: Human BDCA2+CD123+CD56+ dendritic cells (DCs) related to blastic plasmacytoid dendritic cell neoplasm represent a unique myeloid DC subset
Source: Protein Cell. 2015 Mar 18;6(4):297–306. doi: 10.1007/s13238-015-0140-x (PMC4383756; doi:10.1007/s13238-015-0140-x)
Supplement: Supplementary file 7 — Supplementary material 7 (XLS 42 kb) [file 13238_2015_140_MOESM7_ESM.xlsx]

## Sheet: Table S7 BPDCN high
	cDNA array pDC				cDNA array BPDCN						RNA-Seq pDC			RNA-Seq CD56+ DC
Gene	C1	C2	C3	C4	BPDCN_20	BPDCN_21	BPDCN_22	BPDCN_23	BPDCN_24	BPDCN_25	X121_rpkm	X13_rpkm	mean_13_121	X95_rpkm	X137_rpkm	mean_137_95	ratio	trend
TIMP1	10.1282	9.75905	9.85672	9.24645	12.3727	13.1046	12.1686	12.6443	11.3436	12.1765	1.89854	2.94404	2.42129	119.907	142.527	131.217	54.193	Up
CFD	10.1176	9.55942	9.92768	9.35735	11.8208	11.0017	11.9204	10.9335	11.4269	12.1597	0.39168	1.16413	0.777905	19.0972	58.8326	38.9649	50.0895	Up
LAT2	9.21886	9.16277	9.55466	9.77867	11.417	12.4703	11.3284	11.4089	10.6605	10.7638	1.55196	0.966465	1.25921	46.2178	49.5477	47.8828	38.0259	Up
LILRA2	9.52801	9.37522	9.5812	9.50232	11.7084	11.6017	11.2347	10.4135	9.12754	10.7676	1.85268	2.85383	2.35326	70.4106	103.356	86.8835	36.9205	Up
FGL2	9.05406	8.92617	9.07657	9.139	9.69088	9.91181	9.50356	9.26916	9.6557	9.25162	2.84981	4.96029	3.90505	57.9218	157.477	107.7	27.5796	Up
HMOX1	8.83389	8.7519	8.88232	8.91176	9.41297	9.78727	8.9625	9.12393	9.44476	10.1621	0.951245	1.93868	1.44496	14.3569	32.1951	23.276	16.1084	Up
GNGT2	9.22456	8.92338	8.83448	8.81907	9.59317	9.31452	9.69395	9.69583	9.77358	8.95834	1.89004	2.03711	1.96357	20.0251	38.9222	29.4736	15.0102	Up
TRAPPC5	9.96237	9.98012	10.2078	9.60525	11.06	11.4136	10.8519	10.7624	9.77514	11.038	6.92664	0.966906	3.94677	18.0391	56.0701	37.0546	9.38857	Up
AVPI1	9.52949	9.3077	9.03144	9.23037	10.907	9.93811	10.2958	10.0862	9.47843	10.6254	6.07704	3.17926	4.62815	26.3149	38.1279	32.2214	6.96205	Up
GYPC	8.78855	8.84895	8.9665	8.96321	9.73072	9.80163	9.73958	9.4314	9.00092	10.2324	13.1293	6.1141	9.62171	66.4413	62.3472	64.3943	6.6926	Up
PMM1	11.0521	10.8011	10.7315	10.9333	12.1571	12.2109	12.0773	11.8986	10.8113	12.3401	5.35708	3.14942	4.25325	21.47	31.52	26.495	6.22936	Up
CCND3	9.63775	9.94097	10.1013	9.23096	12.015	12.3073	11.2285	11.3371	9.26243	11.7656	51.0251	42.333	46.6791	199.366	354.765	277.066	5.93554	Up
PLAU	9.32283	9.30338	9.42291	9.31787	9.52872	9.64725	9.48286	9.48575	9.4958	9.69547	3.94681	8.24633	6.09657	52.3732	15.9799	34.1765	5.60586	Up
ICAM2	10.6848	10.623	11.0028	10.825	12.4628	11.1256	12.814	12.7988	11.6328	12.355	9.05894	2.74053	5.89973	17.7935	35.1388	26.4661	4.48599	Up
MTHFD2	9.38446	9.5576	9.4764	9.58049	10.8604	11.3491	10.8581	10.3855	10.8966	10.563	25.9372	28.2342	27.0857	131.747	110.238	120.993	4.46703	Up
IFITM1	9.04648	8.81329	9.0469	8.79988	11.0844	9.7433	11.1845	10.5147	9.98347	11.3094	6.6457	1.07494	3.86032	8.18556	25.9729	17.0792	4.4243	Up
PLAUR	9.2629	9.18636	9.10876	9.10582	9.35953	9.99877	9.98902	10.0096	9.42158	9.45082	83.4818	33.5606	58.5212	162.196	304.146	233.171	3.98438	Up
AKR1B1	9.03465	8.98626	9.10945	9.0137	9.59408	10.2433	9.98698	9.64772	9.2053	9.35705	23.8797	16.5162	20.198	74.6233	78.3778	76.5005	3.78754	Up
DUSP23	10.3079	9.9438	9.95457	10.079	12.6321	11.9696	11.5609	11.8769	10.6225	11.9301	18.3033	12.6404	15.4719	40.8977	59.8986	50.3981	3.25741	Up
PLIN2	9.08117	8.9809	9.13309	8.90098	9.2992	9.35382	9.26731	9.14882	9.51697	9.56291	6.60257	12.1535	9.37804	33.6429	23.1493	28.3961	3.02794	Up
GSTP1	9.59032	9.64282	9.66545	9.08734	11.3721	12.1514	10.8427	10.9264	9.89874	10.7948	227.77	166.277	197.023	509.166	681.791	595.479	3.02237	Up
IFITM3	9.48104	9.2505	9.89013	9.81787	11.3716	11.3617	11.254	11.3901	10.1059	11.0347	14.2465	13.2501	13.7483	22.724	58.4181	40.571	2.95099	Up
TMSL3	9.10316	9.07208	9.05748	9.10025	10.0616	10.1246	9.88073	9.80577	8.83395	10.3489	34.6275	31.3519	32.9897	77.7079	108.077	92.8924	2.8158	Up
ISG15	10.7378	10.4026	9.71355	9.06667	12.8681	11.3655	11.7817	11.2723	10.364	11.6278	10.2683	7.84771	9.05799	19.123	31.1236	25.1233	2.77361	Up
CASP9	9.1862	9.42792	9.51598	9.54767	9.86777	9.63128	9.88049	9.7701	10.6859	10.0694	8.02043	7.74693	7.88368	17.2847	25.433	21.3589	2.70925	Up
ZNF593	9.19715	9.25722	9.42153	9.40409	11.272	11.0885	10.4223	10.377	9.46899	10.6952	12.3741	10.1114	11.2428	24.9109	33.3964	29.1536	2.5931	Up
LSMD1	9.85478	10.0397	10.3553	10.1717	11.4564	12.5022	11.1984	10.7617	10.1987	11.374	19.2421	11.1936	15.2178	39.092	39.4368	39.2644	2.58016	Up
CCDC56	11.667	11.7325	11.396	11.4346	13.0715	14.1819	12.6467	12.976	11.8391	12.8945	16.2708	12.7935	14.5322	17.8476	54.8759	36.3617	2.50215	Up
TSPO	9.68632	9.65657	9.6172	9.56512	11.1386	11.3351	10.6979	10.3865	9.39482	10.8078	51.5168	52.7193	52.118	132.733	127.356	130.044	2.49519	Up
MRPL12	9.69569	9.57575	9.55583	9.53903	10.3183	10.641	10.746	10.6104	9.70401	10.4726	19.7886	8.46623	14.1274	27.4874	42.2113	34.8493	2.46679	Up
NME1	9.21016	9.29033	9.12582	9.03906	9.89667	9.80163	9.6338	9.75789	9.32367	9.5322	12.8201	8.58492	10.7025	23.6481	27.0275	25.3378	2.36746	Up
CLIC1	9.35419	9.45164	9.48101	9.92066	11.211	11.5985	10.6608	10.5825	9.58448	10.7728	277.241	178.572	227.906	527.337	491.123	509.23	2.23438	Up
SHMT2	9.27137	9.36279	9.45178	9.53002	10.6326	11.5281	10.2528	10.1921	9.42321	10.763	17.5037	12.5772	15.0404	30.5232	33.8785	32.2009	2.14095	Up
TIMM10	10.6287	10.641	10.0704	10.7459	12.5431	13.9143	12.1622	11.9932	10.7122	12.0382	18.7141	14.845	16.7796	35.826	33.8979	34.862	2.07764	Up
TCEB2	10.2647	10.025	10.1978	9.78766	11.7409	12.095	11.0014	11.1494	10.0664	11.4338	77.7436	58.3663	68.0549	143.292	134.489	138.89	2.04086	Up
LCMT1	9.22753	9.18167	9.41414	9.17906	9.72259	9.63929	9.64211	9.54408	9.53288	9.5438	13.5621	6.88197	10.222	11.8501	28.6565	20.2533	1.98133	Up
EXOSC4	8.87217	9.01804	9.1453	9.0923	9.93907	9.67088	10.024	9.86945	9.30181	9.39299	16.3899	12.9137	14.6518	25.3053	32.6221	28.9637	1.9768	Up
UQCRH	10.5139	10.465	10.7119	9.76978	11.0217	11.9939	11.3727	10.724	10.7952	11.041	70.3399	61.3229	65.8314	120.796	138.579	129.687	1.96999	Up
CNIH4	9.3672	9.34395	9.34907	9.19165	10.0842	9.85775	9.86788	9.95043	9.25533	10.0851	5.73483	8.08202	6.90842	9.46827	17.5489	13.5086	1.95538	Up
TPM3	9.53496	9.49034	9.68214	9.68835	11.3211	11.8358	10.2193	9.9246	11.1737	10.6677	170.387	116.924	143.655	287.542	272.413	279.977	1.94895	Up
NDUFB10	9.55948	9.70537	9.75054	9.04307	11.0486	11.5202	10.3224	10.4187	9.33714	10.7886	78.563	86.9591	82.7611	173.135	142.637	157.886	1.90773	Up
MRPL53	10.2574	10.6954	10.3206	10.4382	11.574	12.5614	11.5267	11.2162	10.7057	11.7401	38.0715	32.8512	35.4613	72.141	56.9248	64.5329	1.81981	Up
ECHS1	10.8572	10.5583	10.5864	11.0426	12.1537	12.3381	11.5651	11.3495	10.6912	11.8728	69.8415	35.0634	52.4525	83.4113	106.337	94.8743	1.80877	Up
TUBA1C	10.3935	10.2042	10.2732	9.94865	11.519	11.1917	11.1218	11.2917	10.3266	11.3142	31.9527	17.7175	24.8351	36.3049	51.89	44.0974	1.77561	Up
RPL36	9.96653	9.92244	10.3455	10.029	11.2303	10.9045	10.3999	10.723	10.0025	10.8762	423.526	355.337	389.432	663.427	712.634	688.031	1.76676	Up
PSMB5	10.7866	11.1469	11.0459	11.2889	12.2757	13.1585	11.8899	11.7323	11.6121	12.0783	47.0822	25.5528	36.3175	54.6532	67.9908	61.322	1.68849	Up
RFC2	8.76729	8.74247	8.7978	8.92272	9.58027	8.98035	9.14516	9.28608	9.34285	9.1791	17.4091	14.1013	15.7552	18.5317	34.473	26.5023	1.68213	Up
SAAL1	9.87623	9.7844	10.2311	10.1735	10.6686	10.4805	10.4772	10.4013	10.3491	10.601	17.7221	18.8641	18.2931	33.2498	27.9363	30.5931	1.67238	Up
SERGEF	8.88413	9.158	9.2572	9.32493	9.66489	10.0081	9.7345	9.82643	9.18373	9.53356	15.5113	7.36082	11.4361	17.8579	19.0185	18.4382	1.61229	Up
POP7	9.53454	9.64455	9.50009	9.78982	10.5436	11.0596	10.7989	10.1412	10.1841	9.92348	14.1972	15.914	15.0556	22.3481	25.1746	23.7614	1.57824	Up
SHFM1	9.03819	9.06701	9.34948	9.24606	10.1198	9.95109	10.2126	9.70607	10.2882	9.49557	68.3719	61.2933	64.8326	81.414	122.596	102.005	1.57336	Up
PDCL3	10.3673	10.2255	10.4017	9.87215	11.6813	11.4696	11.1028	10.9589	10.859	11.5168	37.1672	28.8174	32.9923	30.3674	73.2605	51.8139	1.57049	Up
NKG7	9.71715	9.61846	9.52162	9.1103	11.0975	10.4439	11.0668	11.0559	9.1126	11.2008	8.15785	10.041	9.09944	13.5852	14.9741	14.2797	1.56929	Up
MRPS23	10.2313	10.2932	10.1026	9.7012	10.9858	10.4299	11.0201	10.6755	10.3012	10.6151	27.4117	23.4912	25.4515	34.0854	44.8836	39.4845	1.55137	Up
MRPL27	8.87513	8.9674	8.86217	8.91844	9.41716	9.45678	9.15063	9.24031	8.84964	9.27097	27.5433	16.7198	22.1315	13.0241	54.075	33.5495	1.51592	Up
MGST3	11.8614	11.6176	11.3679	10.9265	12.083	12.6977	12.248	11.9202	11.837	12.6226	36.2172	19.8546	28.0359	29.7045	55.2741	42.4893	1.51553	Up
MUTED	9.46607	9.41993	9.50091	9.04529	10.4263	10.1189	10.4837	10.3193	9.93396	10.7204	11.5942	7.55398	9.57409	9.33291	19.5574	14.4451	1.50877	Up
MIF	9.13647	9.08215	9.06381	8.84495	9.84147	9.59059	9.65921	9.65547	8.95114	9.34806	206.93	144.053	175.492	260.866	267.402	264.134	1.50511	Up
THG1L	8.8859	8.9428	9.07455	8.88918	8.99197	9.35866	9.29804	9.24938	9.402	9.88077	11.7579	9.73876	10.7484	16.0455	16.2985	16.172	1.5046	Up
TCTN3	9.95233	10.0075	10.191	9.87176	10.3394	10.8277	10.7736	10.6046	10.1827	10.5464	29.9578	9.76829	19.863	22.4973	36.0301	29.2637	1.47327	medium
ATP5G1	9.27848	9.15322	9.19649	9.01754	9.92855	9.34897	9.41631	9.66892	9.93851	9.84852	79.875	37.7048	58.7899	71.6429	101.271	86.4571	1.47061	medium
SLC1A4	9.17278	9.12666	9.27269	9.20353	9.79491	9.40152	9.33281	9.94798	9.64387	9.30513	12.4486	9.41362	10.9311	22.3398	9.49928	15.9196	1.45636	medium
RNF181	9.89951	10.029	9.87318	9.27466	11.3204	11.7787	11.4334	10.7988	9.83019	10.6683	40.8236	21.4988	31.1612	33.3971	56.6456	45.0213	1.44479	medium
SASH3	9.53243	9.44377	9.56577	9.24176	10.999	11.1605	10.8363	10.956	9.88324	10.6326	102.305	143.935	123.12	191.66	161.271	176.465	1.43327	medium
PFDN5	10.4426	10.3879	10.7772	9.96498	11.3066	10.8994	11.4304	11.1921	10.5234	11.3951	512.273	417.694	464.983	659.325	667.503	663.414	1.42675	medium
FH	10.974	11.1539	11.1983	11.137	12.2085	12.9017	11.6194	11.8625	11.1115	12.0669	19.2564	11.4397	15.3481	18.0189	25.3602	21.6896	1.41318	medium
MRPS12	9.24707	9.34184	9.32933	9.31806	10.0463	9.90849	9.62378	9.77107	9.27203	9.9342	39.9073	31.8602	35.8838	42.907	57.8285	50.3677	1.40364	medium
SCAND1	9.30903	9.40989	9.57993	9.46215	10.1752	10.6531	10.2178	10.1019	9.97299	9.70008	71.3376	45.5431	58.4404	88.2116	72.8766	80.5441	1.37823	medium
PIGU	10.4424	10.2876	10.4682	9.71708	11.8159	10.9265	11.0437	10.9992	10.3263	11.8965	14.8913	9.45783	12.1746	12.9637	20.571	16.7673	1.37724	medium
TUBB	11.1687	11.4113	10.9583	10.6751	12.6891	12.6496	12.3936	12.3354	11.1615	12.265	185.732	92.1355	138.934	211.237	167.663	189.45	1.3636	medium
UROD	10.7424	10.6472	10.6369	10.0432	11.2508	11.4353	11.3497	11.0397	10.4475	11.4107	86.7183	46.058	66.3882	78.6674	100.824	89.7457	1.35183	medium
RPS27L	10.8171	11.208	10.7142	10.987	11.7036	11.4209	11.2153	11.0972	11.3229	11.3475	25.9434	14.7464	20.3449	15.9104	38.2131	27.0617	1.33015	medium
GPN2	11.0835	11.1346	10.398	10.4049	12.1329	11.792	11.5128	11.6484	10.6308	12.0015	10.7541	13.3798	12.067	17.5438	14.3487	15.9462	1.32148	medium
KEAP1	8.97367	8.94555	8.98595	9.1071	9.35594	9.49249	9.33748	9.21832	9.13753	9.05601	12.2385	12.2486	12.2435	13.1598	18.7906	15.9752	1.30479	medium
PRNP	10.5964	10.5734	10.6574	10.0327	11.0268	11.9646	11.6464	11.2607	10.6543	11.5805	46.8229	43.2036	45.0133	69.8853	47.3544	58.6198	1.30228	medium
RPL26L1	9.39671	9.48268	9.78994	9.83439	10.5723	10.8753	10.4922	9.94018	10.3691	10.5534	24.3229	25.2748	24.7988	26.0759	37.1064	31.5911	1.2739	medium
SNRPG	10.3242	10.3254	10.453	9.40251	11.8554	11.502	11.5476	11.5111	10.8122	11.9718	80.9144	87.674	84.2942	111.102	103.494	107.298	1.2729	medium
COMMD1	10.4626	10.472	10.573	10.5853	11.7821	11.5931	11.1435	11.2893	10.3317	11.3584	55.9041	48.1036	52.0038	54.5751	75.703	65.1391	1.25258	medium
NSMCE2	10.2755	10.1173	10.0634	10.1744	11.5703	11.3364	10.9974	10.4528	10.3913	10.9594	10.6563	13.8119	12.2341	16.6348	13.4927	15.0638	1.23129	medium
SDHAF2	13.0269	12.9563	12.3658	12.8396	14.4584	15.7831	13.6439	13.8575	12.962	14.0239	39.7194	29.7238	34.7216	44.2093	40.3604	42.2848	1.21782	medium
DGCR6L	9.45295	9.50555	9.37484	9.47309	11.3541	10.5184	10.3176	10.4302	9.24336	10.6408	25.7555	14.2295	19.9925	23.8865	24.4491	24.1678	1.20884	medium
PRMT1	9.18089	9.20728	9.1981	9.26062	10.0823	10.1304	9.94896	9.90979	9.20916	9.42638	75.9377	63.6608	69.7992	101.911	62.6716	82.2912	1.17897	medium
ADCY3	10.1866	10.0183	10.2086	9.27351	11.4236	11.6791	11.4996	12.1413	10.6931	11.3782	10.6057	22.8585	16.7321	28.0905	11.0576	19.5741	1.16985	medium
NDUFV2	10.4102	10.2569	10.4486	10.2486	11.4665	11.1271	10.9959	11.1062	10.2425	11.2037	114.066	112.673	113.369	122.454	136.884	129.669	1.14377	medium
MRPL13	9.15708	8.97551	9.10478	9.07867	9.90633	9.55298	9.89433	9.41554	8.99557	9.79644	18.3203	19.4323	18.8763	17.7041	25.3395	21.5218	1.14015	medium
TMEM206	9.55751	9.6634	10.026	9.0475	10.1818	10.2084	10.9459	10.3681	9.87677	10.384	28.2607	34.5737	31.4172	41.9744	29.6238	35.7991	1.13948	medium
LYRM1	10.7103	10.6911	10.7947	9.83465	11.7753	11.9947	11.3385	11.3585	10.3498	11.8362	17.6513	11.2419	14.4466	13.9132	18.4807	16.197	1.12116	medium
TFIP11	9.64934	9.73001	9.26964	9.35318	10.908	9.90516	10.3057	9.99255	11.1455	10.5305	20.8053	20.1884	20.4968	24.1165	20.6608	22.3886	1.0923	medium
PPIL3	10.0172	10.0397	9.66702	10.1214	11.2038	10.6987	10.5449	10.6922	11.1742	11.0001	14.1175	15.04	14.5788	13.594	17.0038	15.2989	1.04939	medium
NXT2	9.27004	9.25945	9.32395	9.34607	10.8443	10.3775	10.0922	9.87834	9.13436	10.1678	32.097	27.0181	29.5575	28.956	32.7421	30.849	1.0437	medium
TMUB2	9.82995	9.6685	10.2056	9.45163	10.972	10.8151	10.3249	10.4113	9.79408	10.5496	26.881	24.5483	25.7147	22.2384	30.1765	26.2074	1.01916	medium
DEGS1	10.045	10.1729	10.047	9.82754	11.2857	10.7316	10.9496	11.0966	10.1001	11.2765	65.1034	102.47	83.7869	101.066	68.2549	84.6605	1.01043	medium
RPS19BP1	9.63874	9.74943	9.62583	9.96955	10.5979	10.6349	10.3061	10.2279	9.71529	10.4122	61.4998	76.6748	69.0873	81.0773	58.2079	69.6426	1.00804	medium
YARS	9.48158	9.36902	9.32478	9.385	10.3029	9.90516	10.0782	10.5475	9.35692	10.3088	21.2508	20.5563	20.9036	20.3259	21.1562	20.7411	0.992228	medium
HDDC2	11.0271	11.2721	10.8439	11.1235	12.066	12.2675	11.5446	11.6776	11.0613	11.9201	17.9586	15.3693	16.6639	12.9556	20.1054	16.5305	0.991991	medium
PPCS	10.3747	10.5743	11.0026	11.0074	11.7996	12.5677	11.8646	11.4371	10.742	11.7658	50.6571	43.1898	46.9235	33.1643	59.2748	46.2195	0.984999	medium
COX17	10.6561	10.9181	11.0657	11.1458	11.6062	12.1522	11.8185	11.2849	11.1069	11.6071	43.0318	38.2099	40.6209	35.8856	42.9866	39.4361	0.970833	medium
CSE1L	10.8676	10.9106	10.6841	10.6665	11.7266	12.1648	11.4769	11.3255	11.0653	11.2362	17.0412	14.5433	15.7922	15.4632	14.6638	15.0635	0.953854	medium
DNAJA2	9.54908	9.54475	9.33084	9.01641	10.2783	10.1102	9.91025	9.77381	9.43683	10.41	28.1003	27.1451	27.6227	26.9392	25.3928	26.166	0.947264	medium
CDC26	9.76027	9.60966	9.66452	9.72205	10.4535	10.4485	9.95831	10.4148	9.80011	10.7854	22.3114	15.7028	19.0071	16.8416	19.0682	17.9549	0.944641	medium
ST13	9.44855	9.37934	9.6902	9.15875	10.0076	10.6731	9.91267	10.3671	9.37389	10.3179	96.9429	77.0983	87.0206	88.7942	72.8527	80.8234	0.928785	medium
NIF3L1	11.6236	11.8276	11.515	11.8582	12.2378	12.1574	12.3413	12.416	11.8768	12.3343	17.6898	13.9208	15.8053	17.1406	11.8725	14.5065	0.917827	medium
FAHD1	8.88355	8.87225	8.81378	8.80423	9.09418	9.01742	8.95924	9.02374	9.26349	9.24796	10.9295	14.714	12.8218	9.92899	13.4743	11.7016	0.912639	medium
NUP37	10.0957	9.84598	9.81944	9.88693	10.8372	10.4392	10.7987	10.5459	10.2525	10.775	11.0499	15.6746	13.3623	7.50268	15.9002	11.7014	0.875705	medium
MAPK6	9.64914	9.80779	9.67925	9.87994	9.98672	10.1015	10.4822	10.0345	10.4805	10.2479	11.0683	18.4033	14.7358	14.666	10.6641	12.665	0.859477	medium
SUGT1	9.41594	9.61495	9.56516	9.63035	10.1255	9.66697	10.1916	10.7405	10.7644	10.7484	23.0477	19.5	21.2739	14.8655	21.6512	18.2583	0.858252	medium
MCM7	9.56331	9.55394	9.52581	9.49076	10.7026	11.1959	10.1455	10.2449	9.75322	10.236	19.0906	17.7154	18.403	18.9973	12.4588	15.728	0.854646	medium
MRFAP1L1	9.42954	9.6668	9.42652	10.1191	10.1464	11.2015	10.1844	10.3903	9.83938	10.4761	16.583	18.6951	17.6391	15.9001	14.0049	14.9525	0.847694	medium
SNHG8	9.23542	9.1291	9.44085	9.16719	10.7859	10.1948	9.65861	10.2589	9.246	10.5886	52.308	51.9954	52.1517	46.1851	40.2176	43.2013	0.828378	medium
SERPINB8	9.2456	9.43587	9.72634	9.45605	10.1066	11.6678	11.0377	9.65777	10.5568	10.2271	16.7149	13.3992	15.057	11.3966	13.3612	12.3789	0.822136	medium
DDX52	9.05244	9.09465	9.06771	9.08279	10.2341	9.09465	9.58861	9.57023	9.37843	9.77462	11.3653	16.708	14.0367	13.999	7.04303	10.521	0.749539	medium
LLPH	9.96911	9.95927	9.93456	9.69688	10.2534	10.8736	10.3937	10.3257	9.85339	10.6431	54.9696	75.3201	65.1448	50.3186	46.0253	48.172	0.739459	medium
CCDC90B	9.88042	10.0581	10.6059	9.40321	11.4063	11.3015	11.1188	10.9133	10.3462	11.0873	26.2959	10.7576	18.5268	7.81945	17.8535	12.8365	0.692862	medium
RRP7A	11.068	11.1275	11.4734	11.4173	13.2932	12.486	12.4036	12.8792	10.9359	12.5882	17.8676	20.8187	19.3432	13.8649	12.0499	12.9574	0.669867	medium
NCBP1	9.75421	10.0196	9.76402	9.9592	10.7099	10.1304	10.2524	10.6305	10.3102	11.0922	16.263	16.7083	16.4857	7.27976	13.0083	10.144	0.615323	Down
CKS1B	9.63794	9.95085	10.3069	9.74945	11.6246	13.3816	12.0186	10.7742	10.4466	11.6433	33.8775	34.3969	34.1372	15.176	17.7814	16.4787	0.482719	Down
FAM13B	9.43187	9.18402	9.39161	9.16637	10.4163	9.50129	10.1015	10.5719	9.56702	10.2467	17.1075	17.8072	17.4574	9.57112	6.69664	8.13388	0.465929	Down
DENR	9.28221	9.26612	9.3025	9.15005	9.51067	9.95109	9.38766	9.68006	9.95698	9.62837	35	29.1137	32.0568	11.7983	17.2866	14.5425	0.453646	Down
NCF1B	8.77181	8.74562	8.80684	8.83665	9.29298	9.09465	8.81473	8.97008	9.2792	9.16152	20.9886	17.9079	19.4482	10.6772	6.85839	8.7678	0.450828	Down
ERGIC2	9.0777	9.29252	9.19487	9.15337	9.85435	10.2979	9.9235	9.52198	9.1919	9.77311	34.745	23.0767	28.9108	10.5601	15.0916	12.8259	0.443635	Down
PHAX	9.23222	9.16988	9.16841	9.0019	9.65317	9.54449	9.63877	9.41064	9.30465	9.66456	14.6741	28.0769	21.3755	6.60333	8.84172	7.72253	0.361279	Down
LNPEP	9.23086	9.59012	9.64198	9.81067	10.8135	11.2989	10.4635	10.0335	10.2103	10.3989	24.6694	23.2016	23.9355	6.56888	7.42251	6.9957	0.292273	Down
MAP1LC3C	8.77555	8.75503	8.7427	8.78595	9.50465	9.24831	9.19347	9.06385	10.4215	9.55625	13.3696	50.3635	31.8665	9.88283	7.92439	8.90361	0.279403	Down
FEN1	9.41583	9.46724	9.17665	9.58438	10.2093	10.6811	10.2884	10.159	9.60894	10.1095	23.4052	24.2445	23.8249	6.73242	6.43989	6.58616	0.27644	Down
CCL5	9.04892	9.08716	8.94885	8.86227	9.73513	9.51003	10.2588	10.6191	9.02714	11.0967	14.7118	62.4131	38.5625	11.8459	6.92852	9.38721	0.243429	Down
REXO1L1	8.7715	8.67471	8.91888	8.88652	11.2957	11.2306	10.5026	10.695	12.1281	11.459	14.3818	64.056	39.2189	7.14272	4.53354	5.83813	0.14886	Down
SLC9A4	10.3708	10.0699	10.1963	9.61854	13.5899	13.5819	12.4291	12.3053	12.8383	12.8536	7.52185	50.0454	28.7836	5.25593	3.02533	4.14063	0.143854	Down
