# Supplementary material for: Human BDCA2+CD123+CD56+ dendritic cells (DCs) related to blastic plasmacytoid dendritic cell neoplasm represent a unique myeloid DC subset
Source: Protein Cell. 2015 Mar 18;6(4):297–306. doi: 10.1007/s13238-015-0140-x (PMC4383756; doi:10.1007/s13238-015-0140-x)
Supplement: Supplementary file 8 — Supplementary material 8 (XLS 286 kb) [file 13238_2015_140_MOESM8_ESM.xlsx]

## Sheet: Table S8 BPDCN Low
	cDNA array pDC				cDNA array BPDCN						RNA-Seq pDC			RNA-Seq CD56+ DC
	C1	C2	C3	C4	BPDCN_20	BPDCN_21	BPDCN_22	BPDCN_23	BPDCN_24	BPDCN_25	X121_rpkm	X13_rpkm	mean_13_121	X95_rpkm	X137_rpkm	mean_137_95	ratio	trend
CMKLR1	8.87676	8.94004	8.89132	9.01889	8.69802	8.58792	8.70675	8.7788	8.66441	8.65727	40.3554	19.1889	29.7721	0.0639948	0.193387	0.128691	0.00432253	down
PHEX	9.16475	9.45946	9.53398	9.79388	8.74647	8.83578	8.83574	8.81737	9.1492	8.96094	40.3666	37.5541	38.9604	0.450993	0.0412989	0.246146	0.00631786	down
ENPP2	9.86703	9.90369	10.0585	10.1689	8.93816	9.38737	9.42427	9.57729	9.72618	9.28269	25.8679	25.0796	25.4738	0.0357806	0.432504	0.234142	0.00919149	down
CUEDC1	8.80761	8.76438	8.75424	8.79025	8.5313	8.38628	8.63659	8.6988	8.32113	8.5182	40.8813	13.863	27.3721	0.240528	0.349967	0.295247	0.0107864	down
KRT5	11.5172	11.842	11.0845	11.4575	9.45868	10.1474	9.92547	8.85707	9.34678	8.67459	56.4251	13.2959	34.8605	0.687715	0.179599	0.433657	0.0124398	down
PACSIN1	12.0828	12.7025	11.9857	11.8628	9.87586	9.28433	10.0455	10.2057	9.81927	9.58302	30.0902	22.5059	26.2981	0.373921	0.432452	0.403187	0.0153314	down
GZMB	13.2452	14.5785	12.4836	11.4553	9.78549	11.2631	9.03106	10.2371	10.7743	10.0059	3719.27	2094.74	2907	81.647	11.4758	46.5614	0.016017	down
PNOC	9.66987	9.41993	9.19759	9.00713	8.6158	8.50366	8.92164	9.26259	8.62215	8.62085	62.6244	25.4619	44.0432	1.42349	0.395556	0.909524	0.0206507	down
MAP1A	10.9248	11.4167	10.8483	10.1261	10.0998	10.0779	10.5012	10.1825	9.2576	9.64848	77.0139	93.0983	85.0561	4.18714	0.574623	2.38088	0.0279919	down
IFIT2	10.2251	10.5873	10.6547	9.29482	9.79021	9.03561	9.69768	9.27113	9.11466	9.15157	46.0004	21.8077	33.904	1.84515	0.219656	1.0324	0.0304507	down
NPC1	10.6056	10.8243	10.6868	10.3998	8.86741	9.2995	9.03497	9.35328	8.96496	8.84369	115.373	57.9282	86.6504	2.32583	3.04199	2.68391	0.0309741	down
NLRP7	9.5572	9.68201	9.33456	10.1112	8.77825	8.6203	8.7521	8.7788	9.24028	8.72474	34.6505	7.14521	20.8979	0.616933	0.794061	0.705497	0.0337593	down
SMPD3	9.00703	9.01279	9.00004	8.8281	8.52009	8.77945	8.66294	8.70693	8.36496	8.53974	129.978	116.282	123.13	5.4191	2.99275	4.20592	0.0341585	down
ZFAT	8.79056	8.8193	8.75344	8.81006	8.54244	8.59608	8.64493	8.70002	8.41881	8.5428	150.961	96.5352	123.748	4.97149	4.37868	4.67509	0.037779	down
SIDT1	8.99021	9.06448	9.00421	9.16246	8.57167	8.6753	8.66918	8.71484	8.50201	8.53832	71.0434	35.3587	53.201	2.92984	1.33396	2.1319	0.0400726	down
SLA2	11.9946	12.0832	11.4038	11.5567	9.37161	11.099	9.50398	9.61558	9.89116	9.40085	192.927	149.192	171.06	11.402	2.77068	7.08634	0.041426	down
DERL3	9.63067	9.62021	9.38163	9.86212	8.71256	8.86315	8.93973	9.52269	8.99711	8.77929	121.734	91.3051	106.52	7.58486	1.93775	4.7613	0.0446989	down
TSPYL2	8.83601	8.79818	8.77646	8.78097	8.57404	8.68299	8.65669	8.69637	8.39171	8.57524	140.562	112.877	126.719	8.22759	5.65734	6.94246	0.0547862	down
SLC29A1	9.25305	9.28377	9.10715	8.96367	8.66698	8.71336	8.83804	8.79695	8.55835	8.79386	33.7068	19.8996	26.8032	2.12265	1.14035	1.6315	0.0608694	down
IGJ	10.6134	11.306	11.6647	11.8954	8.92947	9.12896	9.75842	9.07584	10.404	8.87133	2196.29	1687.31	1941.8	159.634	82.643	121.138	0.0623844	down
NEK8	9.70693	9.91814	9.47743	9.55515	8.51102	8.15215	8.65492	8.73862	8.39625	8.59151	59.6615	35.1008	47.3811	4.57623	2.04644	3.31134	0.0698873	down
SELPLG	8.80654	8.86936	8.73977	8.7881	8.54413	8.5464	8.63053	8.68877	8.35619	8.52118	595.103	280.946	438.025	13.8189	48.6377	31.2283	0.0712934	down
SCARB2	11.0816	11.333	11.8358	12.1765	9.885	10.4415	10.4476	9.94055	9.59241	10.3431	51.6358	58.5186	55.0772	6.44349	1.62886	4.03617	0.0732821	down
TRAF4	8.84368	8.86064	9.00749	8.98565	8.53761	8.40497	8.6482	8.70758	8.34772	8.52912	17.4177	35.7502	26.584	3.35368	0.773318	2.0635	0.077622	down
TXNDC5	9.62197	9.47884	9.41334	9.54879	8.92715	8.77945	8.99743	8.89423	8.64367	8.89214	38.2247	37.1931	37.7089	2.95622	3.01779	2.98701	0.0792122	down
STAMBPL1	11.4733	11.5006	11.0812	11.718	10.4992	10.4111	10.746	10.9941	10.2808	10.6383	23.8891	14.4672	19.1782	0.2644	2.92964	1.59702	0.0832729	down
TLR9	11.618	11.3662	10.4785	10.6062	8.91197	8.77945	8.88436	9.43146	8.59093	8.69747	97.9845	37.1099	67.5472	3.25772	8.05879	5.65825	0.0837674	down
SCAMP5	12.9434	13.6816	12.4493	12.6478	11.4409	10.6511	11.3397	11.3703	10.5991	10.5309	81.5019	61.8593	71.6806	8.39665	3.89067	6.14366	0.0857088	down
CRYM	8.95997	8.98358	9.0122	8.96809	8.60207	8.7283	8.67436	8.76809	8.56886	8.62153	16.1489	178.743	97.4462	14.01	3.37129	8.69066	0.0891842	down
FLNB	13.0249	13.242	12.1051	13.0947	11.3801	11.3717	11.5333	12.1795	11.3984	10.4817	53.5023	46.0909	49.7966	4.83705	4.38453	4.61079	0.0925925	down
PFKFB2	10.491	10.7793	10.5667	11.1126	9.35654	9.36829	9.3343	9.21406	9.9602	9.15157	24.4465	41.8458	33.1461	3.85365	2.40421	3.12893	0.0943981	down
HIVEP1	10.234	10.4377	10.2909	10.3449	9.26328	9.92502	9.22202	9.12588	9.96322	9.30715	14.2324	34.5665	24.3995	4.12169	1.02464	2.57317	0.10546	down
FAM129C	8.79303	8.83123	8.779	8.80544	8.52862	8.57145	8.63712	8.70851	8.34066	8.51797	96.3166	60.4796	78.3981	15.7801	2.96714	9.37364	0.119565	down
MAP2K6	8.76402	8.74247	8.72889	8.76401	8.51445	8.30905	8.62911	8.68219	8.3443	8.51094	56.048	68.9631	62.5056	9.07	6.09084	7.58042	0.121276	down
CYBB	8.77135	8.93173	8.73032	8.78619	8.52424	8.5548	8.63151	8.68718	8.3238	8.51166	192.39	120.226	156.308	26.454	12.8109	19.6324	0.125601	down
SLC12A3	9.2445	9.28815	9.44125	9.14172	8.59692	8.63623	8.72115	8.80126	8.33501	8.69012	43.1186	18.7055	30.9121	4.1284	4.16917	4.14879	0.134213	down
HYOU1	9.80641	9.77653	9.42442	9.78113	9.04086	9.06542	9.21941	9.11948	8.82866	8.97274	40.9156	60.626	50.7708	7.10639	7.03001	7.0682	0.139218	down
PGM5P2	8.77244	8.8193	8.73621	8.7812	8.5169	8.57971	8.62795	8.68454	8.31711	8.50401	13.6036	65.9929	39.7983	6.4526	4.82238	5.63749	0.141652	down
RECQL5	9.58971	9.45359	9.32747	9.66023	9.05062	9.04162	9.00018	8.97492	8.74986	8.82557	29.6008	12.1361	20.8685	2.60658	3.45309	3.02984	0.145187	down
UGCG	10.3979	11.3922	10.1109	10.3143	9.46991	10.4063	8.99903	9.32769	9.30112	9.36067	328.08	450.738	389.409	78.0369	37.6907	57.8638	0.148594	down
CREB3L2	11.5318	11.5234	10.7305	11.7478	10.0362	9.53166	10.4502	10.1414	10.0104	9.93785	16.4273	22.9772	19.7022	3.7746	2.53479	3.15469	0.160119	down
FGF5	8.77166	8.78598	8.73327	8.78026	8.56166	8.3578	8.64431	8.7003	8.41131	8.5455	9.32196	41.1398	25.2309	4.84054	3.27617	4.05835	0.160849	down
SLC37A1	10.3122	10.1534	10.3687	11.0639	9.56278	8.80083	9.1934	9.13102	8.82628	8.96286	24.1995	25.1327	24.6661	4.18768	4.00831	4.098	0.166139	down
GPM6B	10.7494	11.6186	10.4931	10.9755	10.0614	9.41553	9.75721	9.51058	9.8693	9.77431	31.5976	33.0965	32.347	7.43773	3.63585	5.53679	0.171169	down
NUDT17	8.82921	8.79209	8.77689	8.79313	8.51372	8.69825	8.64652	8.68605	8.32135	8.50557	52.8009	32.834	42.8175	8.65687	6.22865	7.44276	0.173825	down
PDCD4	13.2007	14.7759	12.7367	13.371	12.1871	13.443	11.8532	11.8132	11.8019	12.0282	109.387	103.263	106.325	15.5584	21.9409	18.7496	0.176343	down
CTNS	10.0455	10.3451	10.0124	10.1454	9.32201	9.08303	9.30075	9.32293	8.97516	9.46672	25.4036	15.1152	20.2594	3.18841	3.98465	3.58653	0.177031	down
PBX3	9.16054	9.08215	9.11555	9.0444	8.58917	8.6203	8.68529	8.79542	8.40476	8.59988	27.2714	15.1412	21.2063	4.12219	3.41229	3.76724	0.177647	down
ABHD15	11.292	11.3347	10.9049	11.1978	9.88424	9.67088	10.2622	9.89724	9.37523	9.53965	44.5109	43.3262	43.9186	8.87956	6.76114	7.82035	0.178065	down
UBE2E3	8.86862	8.9809	9.10371	9.08214	8.59082	9.01742	8.75897	8.72171	8.45454	8.58471	57.075	39.5304	48.3027	9.95169	7.26959	8.61064	0.178264	down
CXXC5	10.3963	10.6525	10.341	9.33416	8.69558	9.02351	8.86549	9.46633	8.67774	8.82156	42.5926	116.619	79.6057	21.6694	7.0583	14.3638	0.180437	down
LOC400657	9.10882	9.11689	9.31544	9.62506	8.81111	8.43255	8.94521	8.98415	8.75096	8.78591	14.2922	31.2008	22.7465	5.89125	2.39752	4.14438	0.182199	down
LMAN1	8.79749	8.79209	8.77259	8.83323	8.57736	8.62829	8.66189	8.71019	8.4218	8.55019	53.4892	49.4973	51.4933	11.4864	7.39181	9.43911	0.183308	down
P2RY14	8.80562	8.81028	8.78724	8.81079	8.55232	8.43255	8.63907	8.68849	8.38294	8.51118	31.5597	31.4703	31.515	3.50163	8.15668	5.82916	0.184965	down
POLB	11.8666	12.1305	11.4755	11.6415	10.9912	11.4543	11.0473	10.758	9.96848	10.92	99.4054	82.5288	90.9671	17.1776	16.6935	16.9355	0.186172	down
SMC6	9.07863	8.91779	9.03096	9.01889	8.59949	8.65199	8.71943	8.78279	8.40745	8.64329	40.8815	27.0434	33.9625	6.55418	6.24276	6.39847	0.188398	down
ZNF589	12.9207	13.2555	12.4144	13.307	11.0202	10.3678	10.4621	11.8474	10.7403	10.4346	34.0352	15.7388	24.887	2.54517	6.97132	4.75824	0.191194	down
DNASE1L3	12.8541	13.938	12.6345	12.0365	9.55097	10.9113	10.1881	10.5374	9.45342	10.7617	139.855	47.3473	93.6011	13.8209	22.5574	18.1892	0.194326	down
GLIPR1L2	8.76729	8.86355	8.7338	8.77229	8.52862	8.64413	8.63587	8.68652	8.3308	8.50903	25.6422	108.949	67.2958	15.3894	10.824	13.1067	0.194762	down
FKBP11	9.34967	9.15562	9.4338	9.22207	9.02026	8.99281	8.99353	9.17198	8.78703	9.18933	19.1503	16.002	17.5762	3.74477	3.1135	3.42913	0.195101	down
SERPINF1	13.3005	14.6132	12.453	12.3045	11.1864	12.316	12.0909	12.4337	11.1709	11.3381	742.447	806.242	774.345	183.28	121.636	152.458	0.196887	down
TIGD1	8.88531	8.91217	8.87125	8.95597	8.61464	8.71336	8.72347	8.80673	8.68721	8.67371	8.60807	25.1522	16.8801	3.66304	3.01454	3.33879	0.197794	down
LOC729603	13.6082	15.1755	12.6015	12.9894	11.9068	12.8153	10.9753	11.032	13.0699	11.609	9.38382	30.42	19.9019	4.73586	3.20544	3.97065	0.199511	down
RUNX2	9.53233	9.45751	9.40964	9.07366	8.70927	8.96779	8.87688	8.81728	8.6061	8.74044	45.7281	81.9617	63.8449	10.5393	15.7224	13.1308	0.205668	down
JAZF1	12.0021	12.6911	11.4491	11.9186	11.1147	11.3642	11.0329	10.6143	10.6929	10.7386	32.1163	17.1583	24.6373	5.73983	4.45177	5.0958	0.206832	down
TEX2	13.5643	13.9685	12.8958	13.4365	12.7017	12.0388	12.4508	12.6567	11.6424	12.4418	67.3066	63.4071	65.3569	14.2692	13.0278	13.6485	0.20883	down
LYRM7	10.2574	10.1681	10.2993	10.5601	9.73299	9.168	9.51707	9.61151	9.51666	9.41228	14.2597	24.1873	19.2235	4.32985	3.88637	4.10811	0.213703	down
ANKRD36B	8.79749	8.76749	8.80971	8.86397	8.66496	8.5464	8.68171	8.73567	8.70003	8.58414	27.948	33.5584	30.7532	8.31251	4.99041	6.65146	0.216285	down
ARHGEF7	9.45897	9.35862	9.28561	9.1762	8.9611	8.85636	8.94083	9.12182	9.00181	8.93849	21.7222	39.0749	30.3986	7.22397	6.12272	6.67335	0.219528	down
LPP	12.1626	12.3735	11.7713	12.0525	11.5913	11.5725	11.1621	11.73	11.142	11.4309	7.87233	32.5832	20.2277	5.35196	3.59511	4.47354	0.221158	down
SGSM3	9.25646	9.2639	9.46064	9.59261	9.04556	8.77945	9.05253	9.03408	8.59113	8.77803	76.8429	45.3194	61.0811	12.5492	14.9123	13.7307	0.224795	down
DSN1	10.0631	10.037	9.79457	10.0919	9.14959	8.85636	9.10306	9.12331	9.06662	8.95052	58.3182	41.9526	50.1354	12.3943	10.2105	11.3024	0.225437	down
RCL1	9.03082	9.01016	8.9033	8.92724	8.68803	8.69064	8.76109	8.82315	8.76576	8.71261	19.3958	33.4441	26.42	4.89081	7.07679	5.9838	0.226488	down
AHI1	10.2871	10.0854	10.6265	9.73813	8.90059	9.83696	9.36071	9.33116	8.7918	8.88855	16.9893	22.1178	19.5535	6.38404	2.71866	4.55135	0.232763	down
DCK	9.23062	9.23472	9.1716	9.20893	8.79256	9.05357	8.91926	8.79515	8.56146	8.75038	163.825	143.997	153.911	36.7908	35.4719	36.1314	0.234755	down
BCL11A	11.4998	11.7591	11.3254	10.9013	9.52318	9.35866	9.41612	10.0577	9.08199	10.0042	21.3147	22.6522	21.9835	5.33254	5.15305	5.24279	0.238488	down
MGEA5	8.78252	8.79818	8.76299	8.78691	8.52741	8.20635	8.65713	8.72078	8.31945	8.52568	26.9041	36.4337	31.6689	7.85279	7.27461	7.5637	0.238837	down
ATF7IP	8.77772	8.8193	8.72827	8.7831	8.52862	8.57971	8.63276	8.69131	8.36189	8.50915	40.4063	42.9422	41.6743	9.84775	10.059	9.9534	0.238838	down
ZDHHC17	12.7287	13.6878	12.0273	12.4402	10.6294	11.2127	11.1605	11.5841	11.0885	11.0534	98.4202	58.8414	78.6308	16.6821	20.9369	18.8095	0.239213	down
OGT	10.5834	10.7587	10.6155	10.2131	9.25022	9.87826	9.38778	9.53318	9.30438	9.36843	79.9377	89.784	84.8608	23.1355	18.1138	20.6247	0.243041	down
P2RX1	12.2261	12.4623	11.3008	11.9297	11.8539	9.73584	10.5934	11.1562	10.6988	10.4253	41.3824	41.5776	41.48	9.36508	10.8784	10.1218	0.244015	down
PCMTD1	10.8981	10.632	10.6096	10.71	9.98111	9.46129	10.4513	10.4494	9.65806	10.054	20.899	22.161	21.53	6.73614	3.89346	5.3148	0.246856	down
ZNF793	8.7715	8.72662	8.73737	8.77299	8.56286	8.53795	8.64085	8.69646	8.50469	8.53266	8.09503	30.3528	19.2239	5.54884	3.97227	4.76056	0.247637	down
DCUN1D2	9.09206	9.06955	9.29368	8.8899	8.67978	8.93589	8.75048	8.89958	8.59735	8.73851	8.30344	28.1411	18.2223	5.18557	3.87861	4.53209	0.248711	down
MCOLN2	10.5703	10.9425	11.2858	10.3667	9.32705	9.65911	9.82746	9.34844	9.32141	9.06352	49.7652	44.6416	47.2034	11.5561	12.1837	11.8699	0.251463	down
ITPR1	10.7635	10.8068	10.9635	11.425	9.44282	9.168	10.1684	9.20131	9.99896	9.14246	18.5359	17.6844	18.1101	3.97239	5.30433	4.63836	0.25612	down
CD2AP	9.15272	9.19569	9.33394	9.00735	8.67552	9.21138	8.92306	8.8154	8.76202	8.62674	49.5471	73.521	61.534	18.9039	13.1678	16.0359	0.260601	down
ANGEL2	11.0748	11.302	11.4933	11.6491	10.7413	11.1917	10.639	10.9811	10.2713	11.0032	11.6673	27.9431	19.8052	4.82941	5.49976	5.16459	0.260769	down
FBXO27	8.75587	8.6813	8.72362	8.75617	8.5393	8.45962	8.63632	8.69281	8.39776	8.52935	8.20046	28.601	18.4007	5.55532	4.04431	4.79981	0.260849	down
SLC38A1	9.48601	9.34816	9.26872	9.22919	8.73632	8.75775	8.84262	8.83062	8.50695	8.6113	88.3248	75.9948	82.1598	23.4379	19.4956	21.4668	0.261281	down
B4GALT1	11.0892	10.475	10.5332	9.59863	9.53733	9.07718	9.4014	9.62776	9.01905	9.88017	36.0646	48.2983	42.1815	15.8839	6.18627	11.0351	0.26161	down
ACAD11	9.95769	9.73975	9.87099	10.5415	9.27969	8.99281	9.68037	9.39153	9.1007	9.05354	28.3711	20.844	24.6076	5.68936	7.22594	6.45765	0.262425	down
HHAT	8.80883	8.80122	8.8137	8.79169	8.51715	8.53795	8.64688	8.69131	8.3454	8.51642	22.9429	17.5979	20.2704	8.48304	2.17273	5.32788	0.262841	down
TMX3	9.4383	9.37316	9.72351	10.0674	8.69425	8.64413	8.83574	8.83876	8.87929	8.65582	44.9542	23.3266	34.1404	7.5624	10.4556	9.00899	0.26388	down
ZMYM2	9.53254	9.42991	9.45567	9.70508	8.63034	8.59608	8.83049	8.94648	8.8038	8.72593	16.3296	26.6506	21.4901	7.43691	4.06832	5.75262	0.267687	down
IL18R1	11.3339	11.256	11.2459	11.9128	9.72881	9.86804	9.92268	9.44062	9.59116	9.71097	34.5128	28.1048	31.3088	8.62724	8.15341	8.39032	0.267986	down
FAM65A	11.5468	11.7064	11.1136	10.6292	10.3263	10.4485	9.78462	10.6372	9.13678	10.5345	14.7487	26.565	20.6568	5.18194	6.22468	5.70331	0.276098	down
GNPTAB	10.2144	10.0034	10.222	10.0147	9.32614	9.18442	9.14893	9.16939	10.1016	9.4209	9.48639	22.3555	15.9209	3.55046	5.26496	4.40771	0.27685	down
GAPT	10.7393	11.096	10.8779	11.0509	9.5078	9.02957	10.248	10.0612	9.92593	9.73288	118.883	102.546	110.714	23.7502	37.7238	30.737	0.277625	down
CPT1A	8.84983	8.83123	8.77347	8.82932	8.62758	8.57971	8.67856	8.71363	8.43521	8.64285	15.5344	26.9329	21.2336	5.88207	6.02622	5.95414	0.280411	down
TMEM63A	9.84672	9.94097	9.89152	9.86843	9.06693	8.8219	9.10858	9.32897	8.96752	9.19027	40.1735	16.9421	28.5578	4.10734	11.9479	8.02763	0.281101	down
IDH3A	13.1885	13.8345	12.4117	13.0223	10.5294	10.9678	11.6148	11.5203	11.6415	10.1505	511.521	311.734	411.628	119.021	114.173	116.597	0.283259	down
ZNF468	8.76667	8.69113	8.7305	8.78191	8.51715	8.41422	8.63134	8.68464	8.32191	8.50712	15.6305	26.1168	20.8737	6.83525	4.99542	5.91533	0.283387	down
TNRC6B	8.99328	9.05684	9.0621	8.90505	8.72176	8.80789	8.67129	8.74423	8.45244	8.84226	15.8958	23.5584	19.7271	6.10166	5.13208	5.61687	0.284729	down
PSD4	10.1327	10.5808	10.79	10.9233	9.46416	10.5894	9.40247	9.38119	8.82583	9.81187	17.0307	20.8913	18.961	3.21079	7.60517	5.40798	0.285215	down
CD82	8.8192	8.8193	8.77329	8.8159	8.61185	8.45066	8.68232	8.76053	8.36944	8.57187	43.7343	70.176	56.9551	21.7917	10.8706	16.3312	0.286737	down
TAX1BP3	8.78129	8.8163	8.79579	8.80278	8.55544	8.71336	8.64378	8.69637	8.33113	8.52011	145.147	94.2551	119.701	33.339	35.3793	34.3591	0.287041	down
TNFRSF21	12.2715	12.3621	11.245	11.6159	10.4514	10.5957	10.7997	11.0252	9.80266	10.8312	66.4022	46.2896	56.3459	14.5675	17.8426	16.2051	0.287599	down
MGAT4A	9.96453	10.0343	9.89343	9.27159	9.09224	9.31949	9.33735	9.10033	8.95504	9.17383	15.935	17.5193	16.7272	5.62307	4.0438	4.83344	0.288957	down
SEC23A	9.11655	9.18167	9.12179	9.31209	8.80134	8.69064	8.8485	8.83699	8.46336	8.72074	41.8447	40.7772	41.3109	9.59771	14.3865	11.9921	0.290288	down
TACC1	12.5768	13.1427	12.0731	12.9406	11.4361	12.7956	11.5179	11.3898	10.8843	11.9465	46.057	41.8571	43.9571	12.6669	12.9032	12.785	0.290852	down
GNS	11.6193	11.2874	11.4764	11.9502	10.6186	9.78727	10.6404	11.1765	10.3028	10.9967	49.9351	43.4678	46.7014	12.4283	14.9147	13.6715	0.292742	down
NPC2	13.5309	14.8357	12.6537	12.9369	12.203	11.5371	11.9933	12.1799	11.3701	12.6337	1022.76	603.657	813.208	235.677	241.682	238.679	0.293504	down
S100PBP	9.09299	9.09465	9.192	9.21412	8.69314	8.78661	8.83221	8.90156	8.67689	8.66784	15.1339	17.8219	16.4779	3.62809	6.10014	4.86411	0.29519	down
OXR1	9.78164	9.8891	9.87402	10.3239	9.58014	9.434	9.47845	9.77865	9.40523	9.6392	22.7417	29.5176	26.1296	5.97679	9.57563	7.77621	0.297601	down
HEATR5B	9.10803	8.99693	9.0737	8.99116	8.63149	8.84953	8.88074	8.84432	8.66326	8.66006	17.292	14.1931	15.7426	4.27139	5.19787	4.73463	0.300754	down
SENP2	9.30879	9.46141	9.32374	9.87726	8.85391	9.1346	9.15433	8.88064	9.26935	8.99225	14.3628	24.4135	19.3881	4.59027	7.13915	5.86471	0.30249	down
UBR2	9.64677	9.62196	9.38559	9.24664	9.07138	9.32938	9.26308	9.01131	8.63439	9.02867	19.3772	33.1371	26.2571	10.984	5.04619	8.0151	0.305254	down
TBCC	8.80087	8.85773	8.78102	8.89857	8.51666	8.75044	8.64891	8.71317	8.34474	8.55581	100.339	141.57	120.955	42.4468	31.6294	37.0381	0.306215	down
CYB5D1	9.70309	9.53551	9.80428	10.1488	9.06389	8.84267	9.5179	9.09899	9.43928	9.06909	4.31709	27.9062	16.1117	8.06181	1.8449	4.95336	0.307439	down
USP33	8.78825	8.75816	8.77716	8.79505	8.56381	8.57971	8.65704	8.69786	8.62263	8.56281	43.6531	100.31	71.9816	24.813	19.5784	22.1957	0.308352	down
PHF3	9.5221	9.67189	9.75943	9.5432	9.34933	9.27924	9.40191	9.35209	9.05302	9.36944	18.9719	29.1377	24.0548	7.85441	7.01948	7.43695	0.309167	down
COG3	8.96577	9.04144	9.2408	9.30648	8.59762	8.6753	8.74742	8.76964	8.7243	8.60057	14.9844	21.8994	18.4419	6.0165	5.40171	5.70911	0.309572	down
FAM73A	8.77135	8.71381	8.72684	8.76721	8.52814	8.57145	8.63374	8.69243	8.34298	8.51452	8.30114	22.4282	15.3647	6.40805	3.19937	4.80371	0.312646	down
CSF2RB	9.15644	9.09465	8.85306	8.89472	8.67776	8.77225	8.72244	8.76427	8.5403	8.58183	75.4353	183.874	129.655	58.4392	22.9127	40.676	0.313725	down
ZNF281	8.90216	8.89519	8.87582	9.00372	8.55304	8.43255	8.67987	8.72902	8.40164	8.54491	14.3107	21.8964	18.1035	4.98548	6.39914	5.69231	0.314431	down
PIGN	9.76696	9.73651	9.58272	9.65904	9.55137	9.3921	9.42173	9.26653	9.19601	9.19618	23.5592	11.6878	17.6235	4.76278	6.3483	5.55554	0.315235	down
ADC	9.77048	9.94097	9.64909	10.044	8.58044	8.57971	8.71521	8.89656	8.6113	8.69736	27.2541	21.7029	24.4785	9.9159	5.79269	7.8543	0.320865	down
RHOH	8.82011	8.87802	8.77074	8.8006	8.55568	8.63623	8.68433	8.73834	8.45149	8.59747	38.3123	33.8819	36.0971	21.0217	2.42172	11.7217	0.324727	down
DNAJB14	8.98336	9.04402	8.91797	8.94401	8.61811	8.84953	8.72012	8.7534	8.85775	8.63486	76.0754	204.179	140.127	74.6178	17.8776	46.2477	0.330041	down
MYO9A	9.12008	9.39571	9.27212	9.04861	8.65251	8.8219	8.76075	8.79551	8.69655	8.65961	21.2164	17.4176	19.317	6.17715	6.5967	6.38693	0.330638	down
RNF213	9.85142	9.91382	10.2673	10.1209	8.96906	8.84267	8.93369	8.96522	8.87188	9.0528	22.1849	20.6603	21.4226	8.86604	5.46139	7.16372	0.3344	down
STT3A	10.1036	10.477	10.3803	10.1961	9.37042	9.7691	9.89297	9.33505	9.72706	9.35917	162.644	49.1504	105.897	28.4575	42.4188	35.4382	0.334646	down
ZC3H11A	8.82754	8.97281	8.88425	8.91295	8.53057	8.70583	8.64049	8.70123	8.34552	8.50557	36.7446	45.1128	40.9287	14.3792	13.1	13.7396	0.335696	down
KCTD20	8.79133	8.86064	8.74768	8.80738	8.50954	8.69825	8.63863	8.6914	8.35509	8.51011	29.4159	33.899	31.6574	9.56541	11.7084	10.6369	0.336	down
MCFD2	9.07396	9.32059	9.26581	9.57172	8.78899	8.98035	9.06522	9.01147	8.77855	8.921	27.319	53.31	40.3145	13.7847	13.3939	13.5893	0.337082	down
GGA3	9.27752	9.42991	9.28898	9.41982	8.68603	9.02957	8.87921	8.8112	8.74968	8.67702	36.3547	33.1552	34.7549	14.6196	8.94673	11.7831	0.339035	down
LOC440944	8.75791	8.69764	8.72755	8.76928	8.5347	8.3578	8.63472	8.68577	8.35509	8.52177	11.1263	28.2415	19.6839	7.40485	6.03063	6.71774	0.341281	down
NGLY1	10.8278	11.3101	10.6871	10.5412	10.281	9.87826	9.97394	9.89692	9.63086	9.92931	122.253	79.107	100.68	23.3483	45.4181	34.3832	0.34151	down
SNHG7	9.55637	9.38755	9.40739	9.21492	9.00127	9.07132	8.79161	8.99442	9.15055	9.26248	10.4697	21.8551	16.1624	5.08104	6.04873	5.56489	0.344311	down
PCM1	10.1549	10.3066	10.3767	10.4122	9.97363	10.2111	10.1284	9.79615	9.55735	9.94	22.4755	39.1797	30.8276	11.6937	9.58061	10.6371	0.345053	down
CYP20A1	8.84158	8.80425	8.81274	8.85081	8.60953	8.56315	8.69947	8.71577	8.50459	8.59438	13.7363	21.225	17.4806	5.89193	6.18316	6.03754	0.345384	down
LOC100190986	9.25184	9.25498	8.9743	9.03884	8.6744	8.3578	8.70415	8.72236	9.00851	8.66517	79.3209	204.054	141.688	73.514	25.121	49.3175	0.348072	down
ODC1	10.0997	10.3963	10.3384	10.4746	9.03705	10.2721	9.79918	9.34155	9.14642	9.15864	16.6662	13.1573	14.9117	5.42883	4.98176	5.20529	0.349073	down
TCF4	11.8755	12.453	11.411	11.4	9.19663	10.6672	9.65541	9.74821	9.12883	9.13436	219.879	200.52	210.199	81.3149	66.101	73.7079	0.350657	down
ARCN1	9.79247	9.90224	9.73461	10.4556	9.10798	9.25351	9.4869	9.22257	8.96686	9.04414	40.3712	41.9063	41.1387	13.9475	14.9468	14.4471	0.35118	down
MGST1	8.79749	8.89519	8.94835	9.03147	8.66608	8.72085	8.66048	8.73806	8.68049	8.6705	17.9757	16.313	17.1443	2.57423	9.46759	6.02091	0.351189	down
AKAP9	8.78485	8.71702	8.74865	8.79265	8.60906	8.5209	8.65103	8.70926	8.6006	8.53538	37.5099	52.6661	45.088	19.0424	12.6866	15.8645	0.351856	down
ZCCHC6	8.82208	8.77676	8.76951	8.79819	8.55424	8.15215	8.64386	8.69684	8.3775	8.5489	15.3638	15.3511	15.3575	4.49009	6.32165	5.40587	0.352003	down
ZNF83	8.86386	8.73298	8.84571	8.80326	8.5313	8.19567	8.67173	8.72022	8.40476	8.55639	18.3085	20.2029	19.2557	6.94518	6.63715	6.79116	0.352684	down
SEC16A	9.15464	8.9483	9.12718	9.1071	8.59645	8.78661	8.72167	8.92987	8.43277	8.67039	15.0373	31.0936	23.0654	10.0414	6.43847	8.23996	0.357243	down
UHMK1	8.80608	8.88663	8.84272	8.84739	8.56071	8.63623	8.6543	8.70926	8.66431	8.59369	35.3353	33.9515	34.6434	12.7037	12.257	12.4803	0.360251	down
NIN	10.1556	10.4377	10.1855	10.4114	9.38079	9.73584	9.56225	9.53864	9.72612	9.54615	18.7795	19.5742	19.1768	7.79588	6.08035	6.93811	0.361796	down
PEPD	11.0092	10.8665	10.617	10.7692	10.109	10.7933	9.90871	9.98518	9.34827	10.3236	55.0872	32.452	43.7696	18.4282	13.2465	15.8374	0.361835	down
STX16	9.4055	9.31201	9.27926	8.88773	8.75441	8.93589	8.79028	8.97841	8.68872	8.79543	30.3123	28.9827	29.6475	9.53901	11.9959	10.7675	0.363183	down
SEC24C	11.7717	11.8317	11.2215	11.4646	10.865	10.7656	11.0607	10.9937	10.2121	10.5231	37.5643	31.7433	34.6538	11.8693	13.3641	12.6167	0.364078	down
ATP6V0A1	12.0755	11.5469	11.6396	10.6919	9.87521	9.53166	9.90187	9.84566	8.92035	9.45524	29.267	18.1637	23.7153	8.85779	8.42364	8.64072	0.364351	down
LEPROT	9.71705	9.62196	9.52037	9.72163	8.87242	8.91641	8.75303	8.86985	8.55302	8.56351	31.2399	27.1502	29.195	9.63343	11.7005	10.667	0.365369	down
CANX	10.6031	10.9403	10.6153	10.7863	10.2762	9.86462	10.2975	10.1762	9.88948	10.166	300.009	236.746	268.377	102.02	95.2009	98.6105	0.367432	down
PHC3	9.35488	9.24826	9.15063	9.06052	8.61208	8.45962	8.82695	8.79019	8.89541	8.56595	15.8901	23.5507	19.7204	7.64058	6.86712	7.25385	0.367834	down
TOP2B	11.5349	11.2391	11.812	11.6732	10.5238	10.9465	10.9606	10.5805	10.5966	10.3253	14.6866	23.1387	18.9126	6.38155	7.57727	6.97941	0.369035	down
ITGA4	8.83631	8.9809	8.77479	8.85374	8.603	8.70583	8.66523	8.73502	8.37391	8.56804	58.8787	29.5559	44.2173	11.2412	21.4706	16.3559	0.369898	down
CLEC2B	9.90347	9.59191	9.64745	9.72021	9.06067	8.41422	9.01522	8.9888	9.43876	9.17875	29.0753	20.9064	24.9908	8.50026	10.0426	9.27145	0.370994	down
TMEM19	9.1925	9.24151	9.30138	9.81667	8.89744	9.08303	8.95184	8.89691	9.2061	8.82331	40.9439	37.4414	39.1927	12.8899	16.2173	14.5536	0.371335	down
STAG3L3	9.55585	9.7844	9.09626	9.31377	8.80924	8.7431	8.77291	8.80843	9.08432	8.72096	17.6194	16.2388	16.9291	6.81278	5.78146	6.29712	0.371971	down
CHD9	10.6292	10.5498	10.6204	10.5876	9.36148	9.1233	9.36359	9.4417	8.87981	9.35193	43.4154	48.0994	45.7574	20.1277	14.0986	17.1131	0.373997	down
PIAS3	9.26242	9.05684	9.15954	9.27963	8.59903	8.7283	8.91911	8.82218	8.6112	8.66917	31.9345	19.8249	25.8797	10.8048	8.62563	9.71523	0.375399	down
SCRN1	10.9613	10.7546	11.3147	10.5591	9.55974	9.71703	9.19249	10.0431	8.76639	8.93596	42.1959	29.0354	35.6157	12.9772	13.8778	13.4275	0.377012	down
2014-09-01	11.5	11.5695	10.8431	11.4726	10.2574	10.3531	10.8468	11.1562	10.325	10.266	139.032	55.581	97.3065	41.3838	31.9891	36.6864	0.377019	down
RIOK2	8.81981	8.78598	8.83783	8.80423	8.57238	8.6042	8.77274	8.73687	8.5831	8.56955	25.1445	18.2604	21.7025	9.20105	7.21196	8.2065	0.378137	down
ZCCHC11	10.0164	9.89056	9.8479	10.0743	8.9345	8.75044	9.09191	9.17823	9.40496	9.15446	16.8487	23.3857	20.1172	10.0987	5.17707	7.63789	0.379669	down
LY9	9.68418	9.91382	9.81158	9.93754	8.96604	9.19526	9.33761	9.18726	9.02386	8.92414	67.9914	26.2561	47.1237	15.8757	19.9114	17.8935	0.379713	down
CTSC	9.30631	9.69207	9.35657	9.65801	8.70266	9.38737	8.93526	8.88931	8.66851	9.01457	108.959	100.191	104.575	37.1774	42.5499	39.8637	0.381197	down
CD4	9.32659	9.158	9.25649	9.05171	8.52668	8.94232	8.7654	8.78938	8.36255	8.54103	449.912	263.353	356.632	131.194	141.056	136.125	0.381697	down
RBM38	9.17633	9.17461	9.12984	9.20573	8.92579	8.70583	8.76953	9.1219	8.61639	8.99745	32.9505	57.7162	45.3334	19.3554	15.3242	17.3398	0.382495	down
SLC46A3	9.51977	9.37316	9.63815	9.58904	8.71738	8.5209	8.79245	8.94504	8.95496	8.71609	19.2551	13.53	16.3926	7.73381	4.87556	6.30469	0.384606	down
CLEC4C	9.93531	10.1875	10.323	10.4207	9.0933	9.78365	9.1517	8.71772	9.07584	8.90019	297.804	150.827	224.316	80.9994	91.5653	86.2824	0.384647	down
NADK	9.27571	9.7446	9.92367	10.2117	8.75077	9.84044	8.98011	8.94352	8.58241	8.7924	39.5895	44.0502	41.8199	19.5544	12.6194	16.0869	0.38467	down
ISCA1	8.92032	8.87225	8.9203	8.8452	8.57831	8.45066	8.68965	8.728	8.42148	8.56234	29.6303	21.9243	25.7773	11.2765	8.55605	9.91628	0.384691	down
SSR3	8.77881	8.77676	8.74519	8.78714	8.53251	8.57971	8.64413	8.69637	8.33557	8.51702	88.0289	69.6958	78.8624	20.677	40.1945	30.4358	0.385936	down
PHKB	9.97533	9.9815	9.60644	10.1761	9.07209	8.65199	8.92881	9.05059	9.109	8.93654	17.7969	12.0216	14.9092	5.4089	6.13341	5.77116	0.387086	down
PGD	9.60303	9.4846	9.78136	9.21949	8.79591	8.80789	8.91253	9.18658	8.73126	8.69177	193.504	117.874	155.689	49.1029	71.5698	60.3364	0.387545	down
PIGK	8.78701	8.82527	8.75247	8.79289	8.54943	8.57145	8.65024	8.70627	8.37554	8.53183	21.6474	19.1873	20.4173	6.35148	9.50104	7.92626	0.388212	down
CDCA7L	9.36019	9.23019	9.09473	9.02654	8.79925	9.01131	8.96374	8.89665	8.85644	8.73497	63.081	41.589	52.335	18.9424	21.892	20.4172	0.390125	down
TOPORS	8.86222	8.87802	8.76537	8.85081	8.56786	8.77225	8.67418	8.72124	8.64358	8.64307	36.496	31.1611	33.8286	16.3395	10.0566	13.1981	0.390146	down
SRPK2	8.82406	8.82825	8.80015	8.80787	8.64933	8.6203	8.68982	8.73392	8.5935	8.58736	14.3535	17.4027	15.8781	5.33236	7.08759	6.20997	0.391102	down
IMPACT	10.5569	10.9658	11.0975	11.9052	10.0216	10.7859	10.4101	9.56429	10.503	10.0804	21.8181	13.9854	17.9017	5.60183	8.40912	7.00548	0.391329	down
SRPR	10.8795	11.145	10.2465	10.5243	9.18603	9.26385	10.0691	9.69311	9.14853	9.05069	157.264	113.668	135.466	64.3348	41.7134	53.0241	0.39142	down
EIF4ENIF1	9.0963	8.93728	9.12035	9.26448	8.70751	8.6753	8.84809	8.88003	8.64878	8.66062	16.1673	13.729	14.9481	3.13635	8.5683	5.85233	0.391509	down
IL3RA	9.70568	10.136	9.32726	9.79887	9.57056	9.25869	9.0851	9.09796	8.63391	9.08091	564.677	319.865	442.271	177.986	169.752	173.869	0.393129	down
SPCS1	13.8236	14.9583	13.0693	13.7451	12.6971	12.3729	12.6433	12.4402	12.0543	12.4244	577.915	576.709	577.312	244.076	211.867	227.971	0.394884	down
TMEM30A	8.79472	8.75816	8.74901	8.77908	8.55496	8.31893	8.65616	8.72449	8.36124	8.54738	63.5779	90.1942	76.886	39.0036	22.2947	30.6491	0.398631	down
OTUD6B	8.8834	8.86646	8.86676	8.9315	8.67664	8.7283	8.71926	8.77255	8.49572	8.61835	16.5398	17.8583	17.1991	5.29735	8.45172	6.87454	0.399704	down
ELMO2	9.09881	9.12666	9.15827	9.09014	8.69935	8.91641	8.83623	8.81094	8.58211	8.65303	43.8568	44.7329	44.2949	17.3979	18.1183	17.7581	0.400907	down
TBL1XR1	8.7938	8.82825	8.79326	8.79988	8.55544	8.46854	8.65201	8.69974	8.36922	8.52947	30.5967	40.8392	35.718	17.0662	11.9354	14.5008	0.40598	down
RBM26	9.11485	9.01542	9.10279	8.90146	8.6037	8.58792	8.75193	8.78947	8.66125	8.61233	15.1559	20.9829	18.0694	8.46767	6.24191	7.35479	0.40703	down
ST6GALNAC4	9.47769	9.78754	9.44183	9.61671	9.12633	9.34409	9.0261	9.14759	8.67926	8.99613	160.309	117.612	138.96	68.8738	44.6793	56.7765	0.408581	down
UBE2W	8.87321	8.86064	8.85851	8.92581	8.68067	8.77225	8.71046	8.76189	8.63875	8.62583	12.9093	19.7324	16.3208	7.70898	5.63021	6.66959	0.408655	down
ZNF638	9.03041	9.12178	9.01499	8.95784	8.6858	8.6203	8.86881	8.90946	8.55765	8.70979	16.2411	15.2902	15.7657	4.63031	8.27567	6.45299	0.409306	down
SETD2	10.2552	10.1983	10.3316	10.7432	9.42048	9.89848	9.62479	9.77614	9.40398	9.53205	14.4679	25.0132	19.7406	8.98837	7.20541	8.09689	0.410165	down
IRAK4	9.55865	9.68537	9.67954	9.49886	9.00553	8.91641	9.31668	9.23617	9.60416	9.17987	19.5738	22.65	21.1119	7.42565	9.92785	8.67675	0.410988	down
RANBP2	8.80592	8.89803	8.82709	8.81565	8.5463	8.66757	8.66417	8.72948	8.48402	8.56351	22.9876	18.6006	20.7941	9.17417	7.95559	8.56488	0.41189	down
CYTH4	9.89951	9.84447	9.63046	9.96655	9.27198	8.93589	9.52665	9.19037	8.85383	9.05739	179.348	174.443	176.895	61.8221	84.3113	73.0667	0.413051	down
RFT1	8.77119	8.78291	8.75229	8.81468	8.65115	8.52945	8.64882	8.71679	8.52772	8.57187	12.6425	17.2176	14.93	5.0719	7.26374	6.16782	0.413115	down
LMBRD1	9.2232	9.28815	9.58981	9.1977	8.78036	9.06542	9.04239	8.90912	8.66412	8.82465	61.2547	62.3032	61.7789	25.862	25.3344	25.5982	0.414351	down
ZNF24	8.80225	8.84306	8.78391	8.80036	8.59246	8.65199	8.65924	8.70525	8.49003	8.51547	16.6233	34.3913	25.5073	13.9487	7.24044	10.5946	0.415354	down
DMTF1	10.1803	9.91526	9.94148	9.57219	9.40833	8.88335	9.34868	9.17412	9.25113	9.06809	36.3235	33.7059	35.0147	15.4799	13.8815	14.6807	0.419273	down
PCF11	8.77415	8.76127	8.75069	8.78168	8.53373	8.30905	8.65289	8.69946	8.33579	8.52734	21.2401	30.0505	25.6453	11.0672	10.4388	10.753	0.419298	down
NOP56	8.84098	8.78904	8.82424	8.8513	8.57665	8.68299	8.67935	8.73558	8.36583	8.55007	189.108	160.588	174.848	66.7795	79.8502	73.3149	0.419307	down
CLN8	9.58287	9.42792	9.67792	10.0867	8.84641	8.51231	8.80437	8.81138	8.80487	8.85812	22.96	30.011	26.4855	11.3898	10.8223	11.106	0.419324	down
FYTTD1	9.01048	9.06955	8.90723	8.90865	8.73978	8.96146	8.77366	8.81362	8.7034	8.73486	116.058	98.1192	107.089	56.6008	34.3352	45.468	0.424582	down
SAP130	11.5736	11.4134	11.067	11.6356	10.386	10.4158	11.1255	10.5722	10.8456	9.71313	22.2261	30.5244	26.3752	19.0727	3.33877	11.2057	0.424859	down
CCNT2	9.13089	9.08215	9.28046	9.33893	8.62112	8.68299	8.79987	8.81861	8.98008	8.64587	21.6337	18.6924	20.1631	8.36172	8.82143	8.59157	0.426105	down
ZEB2	8.87558	9.00223	8.858	8.83591	8.55903	8.59608	8.7051	8.72226	8.41913	8.6179	36.4938	45.7772	41.1355	18.9465	16.1723	17.5594	0.426868	down
SCAPER	9.01435	9.02849	8.94835	9.10966	8.77677	8.69064	8.86022	8.83443	8.46053	8.93995	20.9612	15.3138	18.1375	7.31097	8.21645	7.76371	0.428047	down
IRF9	10.7246	10.468	10.4049	10.9134	9.40149	9.51003	9.6673	9.82792	9.30825	9.69738	60.7025	53.8439	57.2732	20.6319	28.4616	24.5468	0.428591	down
SNORA81	8.78113	8.88663	8.74439	8.79289	8.54003	8.56315	8.63578	8.68755	8.33845	8.53101	22.9133	27.0245	24.9689	13.4997	7.96001	10.7299	0.42973	down
BSDC1	10.5941	10.5095	10.0963	10.3001	9.78998	9.63929	9.7427	9.62088	9.58634	9.82244	34.9454	30.646	32.7957	18.6088	9.5856	14.0972	0.429849	down
RHBDF2	11.273	11.0846	11.0455	9.69515	9.81327	10.1754	9.77401	9.78971	9.20018	9.92558	22.1096	17.4582	19.7839	9.9524	7.14207	8.54724	0.43203	down
GAB3	8.8585	8.85773	8.86379	8.79241	8.54823	8.32874	8.66039	8.73604	8.38229	8.51082	17.1772	11.4068	14.292	2.54713	9.80209	6.17461	0.432031	down
DNAJC14	8.76901	8.80122	8.73621	8.7977	8.52106	8.42341	8.63445	8.69337	8.32235	8.51166	28.6692	18.2591	23.4642	10.2961	9.99901	10.1476	0.43247	down
RAB14	8.76089	8.73298	8.75326	8.78168	8.54027	8.5548	8.64094	8.71391	8.41399	8.53644	16.1031	17.5564	16.8298	6.79871	7.7687	7.2837	0.432787	down
ADAM10	8.80255	8.79818	8.77637	8.85032	8.56309	8.56315	8.68249	8.71354	8.54293	8.57755	51.872	39.4432	45.6576	22.9838	16.5519	19.7678	0.432958	down
PDPK1	8.8991	8.88663	8.83483	8.93292	8.73112	8.6753	8.73667	8.7901	8.50849	8.70304	18.9579	31.1427	25.0503	16.1366	5.5732	10.8549	0.433325	down
ZNF326	8.77212	8.79818	8.73656	8.79915	8.53445	8.42341	8.6357	8.69655	8.33368	8.52319	21.2824	34.0012	27.6418	13.7586	10.2371	11.9978	0.434047	down
SECISBP2	11.042	11.0106	10.9857	11.7881	9.94828	9.18985	9.24265	9.36076	10.1103	9.98863	19.0837	19.4246	19.2542	7.92831	8.78655	8.35743	0.434058	down
SLC23A2	9.76185	9.7781	9.42908	9.16143	8.83786	8.82886	8.84867	8.9398	9.07233	8.91442	15.0906	17.5224	16.3065	8.08162	6.08005	7.08084	0.434235	down
HERC1	13.1265	13.5049	12.399	12.7918	11.3447	11.308	11.9774	11.6685	11.7847	11.7495	17.3563	19.829	18.5926	9.00959	7.1834	8.09649	0.435468	down
ADPRH	8.78686	8.77984	8.75016	8.82077	8.57048	8.56315	8.65713	8.70394	8.37565	8.53372	16.235	11.6971	13.966	5.79608	6.42226	6.10917	0.437431	down
XBP1	10.214	10.2499	10.1496	9.90144	9.1151	9.1119	9.88808	9.2352	9.27189	9.12437	38.6987	47.9185	43.3086	21.1043	16.9418	19.023	0.439244	down
HNRNPA3	8.94446	8.99427	8.86243	8.87975	8.70023	8.77225	8.79545	8.79884	8.67584	8.6664	40.8074	49.4619	45.1347	19.7279	19.9534	19.8406	0.439588	down
PRKACB	8.77617	8.80425	8.74626	8.80593	8.56214	8.61227	8.65218	8.69496	8.5086	8.55171	32.214	26.4031	29.3086	10.238	15.5477	12.8928	0.4399	down
PTPN22	8.82391	8.88089	8.80502	8.87248	8.55448	8.56315	8.66101	8.7305	8.4157	8.56374	27.3163	17.4107	22.3635	6.42814	13.274	9.85105	0.440497	down
FAM82A2	11.6036	12.0427	11.2241	12.1793	10.1368	9.86119	10.8264	10.5061	10.6457	9.97089	81.5685	75.5639	78.5662	42.1274	27.1186	34.623	0.440686	down
GLT25D1	11.5562	11.5685	11.4666	11.4803	10.0216	9.7433	10.5047	10.8935	10.4581	10.265	20.3905	23.938	22.1642	8.62899	10.9924	9.81068	0.442635	down
APP	10.1305	10.0237	9.82758	9.32752	8.91177	9.40152	9.41737	9.1387	9.22344	8.89632	236.298	100.233	168.266	111.844	37.8082	74.8259	0.444689	down
GOLGA4	8.87306	8.84601	8.87184	8.8176	8.59786	8.45962	8.68005	8.74174	8.45591	8.57663	21.1473	39.1124	30.1298	17.7624	9.17068	13.4666	0.446951	down
CECR1	11.613	13.1876	10.9192	11.6851	9.67343	10.0236	9.93627	10.3382	9.70776	9.81094	137.364	111.47	124.417	52.1463	59.2322	55.6892	0.447602	down
SETX	9.3153	9.34184	9.43851	9.07649	8.76211	8.87665	8.8225	8.82982	8.73901	8.67702	31.1509	34.0983	32.6246	15.1856	14.1334	14.6595	0.449339	down
FASTKD1	9.56259	9.33338	9.57177	9.13167	8.7619	9.15695	9.0701	9.16212	9.00593	8.88925	16.6053	15.9597	16.2825	5.85696	8.86928	7.36312	0.45221	down
SMG7	9.61826	9.62196	9.69037	10.1951	9.01439	9.52736	9.28883	9.23246	9.42484	8.97913	23.9848	17.8627	20.9237	7.67159	11.2837	9.47765	0.452961	down
TTC14	9.77741	9.92388	9.85002	10.9196	8.84255	8.86315	9.16211	9.28065	9.10908	8.92541	21.1942	12.8249	17.0096	6.06169	9.3995	7.73059	0.454485	down
EPHA2	9.16245	9.17932	9.10715	8.89833	8.62597	8.80789	8.74546	8.74661	8.3655	8.623	15.4144	21.1636	18.289	8.73806	7.96787	8.35297	0.45672	down
TRIP10	8.93358	8.88089	9.09596	9.03839	8.5528	8.59608	8.68328	8.7555	8.36178	8.60993	29.0843	12.7319	20.9081	9.88473	9.22265	9.55369	0.456938	down
POLK	8.88987	8.86355	8.78268	8.79457	8.53615	8.59608	8.63978	8.70226	8.36299	8.52082	20.1969	22.1426	21.1697	9.46055	9.90927	9.68491	0.457489	down
AP3S1	10.7015	11.0204	11.3711	11.3401	9.64263	11.232	9.82918	9.32059	10.1241	9.93356	120.6	141.881	131.24	73.7731	47.0642	60.4187	0.460366	down
N4BP2	9.50489	9.48652	9.08246	9.29689	8.72568	8.70583	8.72631	8.8377	9.32285	8.62368	24.9065	24.9735	24.94	9.83551	13.1838	11.5097	0.461495	down
RTN3	9.28149	9.36487	9.31245	9.43521	9.16833	8.84953	9.03827	8.99442	9.02098	9.07483	51.3467	41.0442	46.1955	23.2025	19.6228	21.4127	0.463523	down
IRF4	9.80622	9.86397	10.2525	9.33526	8.60463	8.75044	8.71926	8.78224	8.39074	8.6932	263.775	188.829	226.302	144.244	65.9927	105.118	0.464504	down
CYTH1	9.45788	9.44574	9.44652	9.87138	8.75098	8.80083	8.77661	8.85699	8.49706	8.86307	42.3738	56.7361	49.5549	25.6922	20.6896	23.1909	0.467984	down
SEC62	8.81615	8.87514	8.77619	8.83591	8.554	8.6753	8.67891	8.74441	8.45517	8.60331	14.9348	20.7157	17.8252	10.3611	6.41017	8.38566	0.470437	down
TOP1	8.78732	8.80727	8.74493	8.79988	8.55951	8.66757	8.65474	8.69992	8.41421	8.54303	21.5189	36.5644	29.0417	15.8813	11.5035	13.6924	0.471476	down
BLNK	9.35765	9.27276	9.30082	9.42814	8.99029	9.10617	9.25364	9.09172	8.64049	8.80936	362.955	185.735	274.345	79.3396	180.428	129.884	0.473432	down
WDFY4	11.0151	11.3966	10.5646	11.1807	9.90022	9.95754	10.053	9.75069	9.31784	9.14676	53.433	47.8153	50.6241	26.1784	21.8705	24.0244	0.474564	down
CDKN2AIP	8.84968	8.95652	8.82846	8.82248	8.54943	8.80083	8.74751	8.73447	8.50695	8.54808	14.5395	13.2923	13.9159	5.48067	7.75883	6.61975	0.475697	down
TM9SF1	9.78789	9.68705	9.65571	9.60479	9.14908	8.78661	9.32916	9.13319	9.33789	8.94413	51.658	26.4471	39.0525	12.0111	25.2667	18.6389	0.477279	down
NECAP1	9.85443	9.81704	10.128	9.56653	9.16261	9.56142	9.67387	9.28796	9.26115	9.43267	23.6319	31.104	27.368	13.6799	12.4588	13.0693	0.47754	down
SCAMP4	9.27198	9.19802	9.36735	8.86737	8.72568	8.53795	8.80951	9.00621	8.46357	8.63531	10.7984	28.5002	19.6493	12.1395	6.73369	9.43661	0.480252	down
PAPD4	8.96747	8.9809	9.06405	9.14214	8.69602	8.62829	8.87389	8.78992	8.58142	8.6575	26.8414	39.7063	33.2738	18.6989	13.4228	16.0608	0.482686	down
MBD4	11.1022	11.4253	10.8723	10.8622	10.5626	9.68255	9.59762	10.5777	10.9149	10.2897	31.4958	32.7961	32.146	14.925	16.1335	15.5293	0.483086	down
MAN2B1	10.8245	10.9578	10.4264	10.9588	9.32812	10.5446	9.78797	10.2737	9.19183	9.00641	214.428	155.292	184.86	87.0767	91.8512	89.4639	0.483955	down
SENP5	9.83451	9.92244	9.69954	9.72814	9.55908	9.45225	9.53982	9.67396	9.56062	9.6079	13.3448	15.6861	14.5155	5.0382	9.02639	7.0323	0.484469	down
RHBDD1	10.3185	10.2302	10.2297	10.4395	9.75828	9.17896	10.1266	9.93309	9.65662	9.59661	17.4793	11.3097	14.3945	7.02621	7.00882	7.01752	0.487513	down
RGS2	10.7406	10.4869	11.1312	9.28933	8.74625	9.03561	8.89254	9.92893	8.46494	8.96824	3494.15	1044.37	2269.26	912.365	1300.51	1106.44	0.487577	down
FAM53C	12.1042	12.2108	11.6568	10.9468	11.2223	10.4087	10.5287	10.984	9.82311	10.8326	33.5836	22.1732	27.8784	13.7598	13.4326	13.5962	0.487698	down
PAIP1	8.86921	8.78904	8.74573	8.80229	8.53081	8.50366	8.69391	8.70953	8.4557	8.51392	21.3633	18.0496	19.7065	8.14183	11.224	9.68289	0.491356	down
STAG2	9.03028	8.96197	8.93709	9.0216	8.59622	8.75044	8.88749	8.79119	8.51188	8.62685	21.8982	27.2027	24.5504	12.8496	11.2855	12.0675	0.49154	down
LAMP2	9.57825	9.70703	9.53933	9.78833	9.23723	9.34897	9.47355	9.24894	8.95778	9.34402	46.2897	48.2277	47.2587	26.3014	20.1748	23.2381	0.491721	down
DTNBP1	9.6521	9.67527	9.65384	9.49258	9.0889	8.72085	9.14009	8.9453	9.49849	8.93167	34.6459	46.3815	40.5137	23.6672	16.3725	20.0199	0.49415	down
ELF2	9.3484	9.35026	9.55244	9.18008	8.92405	8.69825	9.01795	9.13187	9.11191	9.11424	14.9509	23.0801	19.0155	11.9476	6.93471	9.44113	0.496496	down
MAGT1	8.85163	8.88089	8.75255	8.80133	8.54678	8.69064	8.63472	8.71223	8.44431	8.53053	76.5813	61.7602	69.1708	38.7467	29.9517	34.3492	0.496586	down
ZNF655	8.80317	8.77676	8.77189	8.81517	8.57594	8.45066	8.67182	8.71186	8.49231	8.55277	35.7908	36.885	36.3379	19.9398	16.2074	18.0736	0.497375	down
HMBOX1	9.26205	9.12666	9.27297	9.35535	8.61858	8.57145	8.71693	8.73419	8.45728	8.56397	16.6907	13.1016	14.8961	6.04044	8.80709	7.42376	0.498369	down
SEC63	8.95088	8.94004	8.9412	8.89977	8.63815	8.59608	8.78936	8.88879	8.56866	8.62708	29.7443	37.3695	33.5569	19.915	13.5463	16.7307	0.498576	down
ATP6V0C	9.14525	8.99427	9.01188	8.88773	8.5061	8.64413	8.75829	8.81897	8.38207	8.55019	15.3548	16.9155	16.1352	9.60709	6.54162	8.07435	0.50042	down
IDS	11.1177	11.415	10.8359	11.2307	10.1653	9.69414	9.90793	10.3073	9.32477	9.72335	74.8319	100.613	87.7225	56.9761	30.8601	43.9181	0.500648	down
ZKSCAN1	8.7701	8.76438	8.73371	8.78334	8.51862	8.6042	8.63053	8.68388	8.36025	8.58517	21.941	17.5814	19.7612	10.2197	9.62812	9.92391	0.502192	down
TPST2	9.82312	9.81858	9.99019	9.69009	8.80029	9.32444	8.96962	9.20289	9.05428	9.34648	106.194	45.0249	75.6093	29.7439	46.3438	38.0438	0.503164	down
N4BP2L2	8.81707	8.82229	8.84023	8.87878	8.53809	8.65199	8.65483	8.72551	8.42777	8.54878	67.5448	57.4938	62.5193	26.8055	36.2167	31.5111	0.504022	down
ZBTB20	9.33046	9.26612	9.28209	9.28819	8.64865	8.6598	8.7566	8.77627	8.91004	8.66262	15.4141	14.9423	15.1782	10.7959	4.52203	7.65897	0.504604	down
METTL3	9.33116	9.37522	9.73264	10.2722	8.7484	9.18442	8.98917	9.07297	9.05405	8.86216	31.8891	16.6418	24.2654	8.27839	16.2547	12.2666	0.505516	down
HIST1H1C	9.62107	10.0357	9.80044	9.33029	9.09259	9.1346	8.97086	9.0081	8.94641	9.12295	22.0077	37.9038	29.9558	14.2713	16.1523	15.2118	0.50781	down
NRAS	8.80455	8.84306	8.78023	8.78834	8.58705	8.46854	8.68625	8.73142	8.38673	8.59185	46.4519	40.4243	43.4381	23.1938	20.9408	22.0673	0.508017	down
JMJD1C	11.0321	10.7914	10.8672	10.8431	10.1219	9.6192	10.2921	9.85274	10.1345	10.0244	35.6381	46.2429	40.9405	26.2927	15.4044	20.8486	0.509241	down
STK11IP	10.5246	10.0529	9.72848	9.56575	8.92036	8.68299	9.17262	9.33272	8.93798	8.75209	43.8697	29.557	36.7133	18.8362	18.6622	18.7492	0.510691	down
TSPAN3	9.16028	9.20497	9.70576	9.63623	8.83049	8.41422	8.9351	8.79928	8.95529	9.03489	71.9986	76.1463	74.0724	49.7815	25.9388	37.8602	0.511123	down
GNB5	8.77912	8.80727	8.75707	8.79289	8.53664	8.52945	8.64741	8.72745	8.42606	8.55323	26.3273	31.0708	28.6991	17.9589	11.4092	14.684	0.511655	down
SEL1L3	11.8327	12.4298	12.1442	12.7143	10.692	11.8758	11.872	11.4555	11.4671	10.9931	25.0766	40.1075	32.5921	27.5388	5.82838	16.6836	0.511892	down
IQGAP2	9.46487	9.34816	9.52444	9.67274	9.21338	8.83578	9.26866	9.0918	8.59902	9.09364	31.4584	26.258	28.8582	12.7746	16.7784	14.7765	0.512038	down
AP1S3	8.76854	8.86936	8.73229	8.77649	8.51323	8.52945	8.63436	8.68294	8.33258	8.50485	16.6877	34.3374	25.5125	14.9854	11.1699	13.0777	0.512597	down
TRA2A	8.98252	8.9674	8.83963	8.87805	8.60627	8.6598	8.66505	8.70543	8.50829	8.58598	28.5185	46.3762	37.4474	27.2954	11.1136	19.2045	0.512839	down
EDEM1	10.6535	10.671	10.635	11.3287	9.07263	9.49249	9.76427	9.31067	9.74989	9.52088	15.1009	14.0432	14.5721	8.72651	6.24722	7.48687	0.513782	down
BCKDHB	8.86535	8.91217	8.86345	8.99276	8.57523	8.59608	8.76117	8.73059	8.47986	8.60959	12.188	15.3434	13.7657	7.08924	7.06151	7.07537	0.513986	down
TRIP12	11.231	11.2172	10.9365	11.0633	9.80486	10.7411	10.9212	10.6702	10.2447	10.4862	15.8037	20.4448	18.1242	9.25447	9.39555	9.32501	0.514505	down
CBX6	12.4735	13.45	12.0277	12.4797	10.6299	12.1752	10.6101	10.9229	9.88872	11.0213	12.7739	15.7979	14.2859	8.75885	5.97266	7.36575	0.515596	down
USP11	9.31423	9.34816	9.29732	8.98772	8.82536	8.75044	9.11401	9.16304	8.62478	8.7202	109.355	70.8464	90.1007	48.9504	44.2641	46.6072	0.51728	down
VPS39	9.78669	9.80159	9.67033	9.65549	9.1158	9.38737	9.35454	9.4264	8.68532	9.12411	30.1584	22.5831	26.3707	9.57197	17.7196	13.6458	0.517459	down
HSD17B4	10.2824	10.4418	10.3905	10.6087	9.98957	10.4531	10.2192	9.71337	9.6297	9.68523	68.4339	32.9092	50.6715	24.4568	28.0159	26.2364	0.517773	down
SMU1	8.80485	8.78904	8.75804	8.82053	8.5828	8.63623	8.67076	8.72319	8.47955	8.54338	27.1716	32.2635	29.7176	15.894	14.9528	15.4234	0.518998	down
ARHGAP25	10.5143	11.2649	10.1366	10.9051	9.71695	10.116	10.1107	10.1691	9.87426	9.84335	48.1744	51.1685	49.6714	18.9662	32.8246	25.8954	0.521334	down
SMC1A	8.99843	9.18402	9.509	9.38358	8.69691	8.4774	8.82703	8.87925	8.78162	8.63554	20.663	11.8738	16.2684	5.4371	11.5305	8.48379	0.521489	down
PPIL2	8.81234	8.64807	8.75415	8.86543	8.53033	8.51231	8.66224	8.69768	8.4686	8.52153	17.2016	17.5477	17.3747	8.01742	10.1202	9.06879	0.521955	down
TRIM44	8.8585	8.83123	8.84443	8.93765	8.52643	8.45066	8.66541	8.70086	8.32291	8.51416	40.9427	14.7294	27.8361	13.892	15.1778	14.5349	0.52216	down
SKIV2L2	8.99119	8.95925	8.9849	9.06294	8.71168	8.6753	9.00779	8.87594	8.76657	8.70729	23.8465	32.5497	28.1981	13.4982	15.9566	14.7274	0.522284	down
TOE1	8.76932	8.84601	8.74768	8.77602	8.50831	8.62829	8.64271	8.69665	8.32891	8.51261	21.6383	24.4642	23.0513	18.4822	5.60491	12.0435	0.522467	down
RPP14	8.78747	8.92338	8.73737	8.79121	8.55568	8.51231	8.64245	8.70385	8.3328	8.52793	10.0158	16.3324	13.1741	8.7938	4.99425	6.89403	0.523301	down
MFSD11	8.83208	8.76438	8.75486	8.80787	8.51396	8.6203	8.64705	8.69581	8.35948	8.55312	20.4042	37.93	29.1671	15.0848	15.5484	15.3166	0.525132	down
SUPT5H	9.89553	10.1223	10.051	9.75029	9.31326	9.4062	9.66889	9.74873	9.08998	9.0494	56.4565	48.486	52.4712	30.0808	25.1383	27.6096	0.526184	down
ELP2	9.00993	9.0746	9.24123	9.4125	8.77232	8.87665	9.01181	8.88498	8.54334	8.78318	39.2484	65.5782	52.4133	29.2808	26.086	27.6834	0.528175	down
DDX18	12.0679	12.2316	11.8782	12.5507	11.7934	11.8865	11.5954	11.3346	11.3708	11.6189	21.3848	19.2159	20.3003	6.33564	15.1786	10.7571	0.529899	down
ELL	9.52041	9.62021	9.52287	9.57736	9.00423	9.35382	9.0851	9.25783	8.71984	9.28482	21.5609	29.9258	25.7434	15.6678	11.6607	13.6642	0.530787	down
MEF2C	8.88796	9.04916	8.97908	8.83543	8.52814	8.83578	8.6373	8.72273	8.34871	8.50473	68.3032	75.872	72.0876	41.3965	35.2167	38.3066	0.531389	down
SH2D3C	10.0406	10.4026	10.0239	10.2859	8.95635	10.1044	9.45044	9.65922	9.06238	9.26627	48.7476	69.9966	59.3721	25.2056	38.0659	31.6357	0.532838	down
KPNA6	9.50627	9.44377	9.36376	9.08777	8.61092	8.90986	8.76049	8.76454	8.53595	8.57547	24.5853	28.9535	26.7694	17.1532	11.3988	14.276	0.533295	down
DNAJC10	8.87247	8.84601	8.95089	8.83518	8.61603	8.66757	8.70891	8.74625	8.41902	8.60548	46.1315	31.0212	38.5764	16.0604	25.1043	20.5824	0.533549	down
CDC73	8.77026	8.7519	8.73487	8.78262	8.52253	8.46854	8.64182	8.69093	8.35762	8.51285	18.8027	16.9825	17.8926	8.5292	10.62	9.57462	0.535116	down
DHTKD1	9.17468	9.20959	9.24245	9.385	8.72066	9.03561	8.84981	8.83655	8.58954	8.67669	35.6054	20.7785	28.192	15.3657	14.8416	15.1036	0.535743	down
HDAC9	8.77896	8.7298	8.74155	8.79241	8.57499	8.51231	8.64227	8.69712	8.43606	8.52106	20.0598	14.8138	17.4368	6.03732	12.6834	9.36035	0.536815	down
NPEPPS	9.80404	9.86695	9.72848	10.1139	9.06067	9.14022	9.16183	9.23083	9.34827	9.17184	29.6161	31.4924	30.5543	20.4819	12.3844	16.4332	0.537835	down
RBL2	8.95017	8.9916	9.0487	8.98381	8.60906	8.69825	8.7871	8.7956	8.43574	8.62866	37.8649	22.6486	30.2567	13.4614	19.0948	16.2781	0.537998	down
NUP214	9.21277	9.02588	9.67439	9.03237	8.66496	8.82886	8.74819	8.91794	8.65157	8.67304	20.9307	19.3872	20.1589	10.665	11.0649	10.865	0.538965	down
METTL14	8.78871	8.80122	8.75344	8.8086	8.57547	8.63623	8.67769	8.72911	8.43786	8.60754	13.6705	21.8466	17.7586	11.6939	7.54436	9.61912	0.541661	down
PNPT1	10.6446	10.469	10.128	9.86611	9.11268	9.17349	8.98756	9.17496	9.90005	9.05464	17.1379	27.1456	22.1417	11.8651	12.1451	12.0051	0.542193	down
SVIP	8.79256	8.73931	8.77847	8.81395	8.55592	8.30905	8.67357	8.70226	8.41206	8.55756	24.5047	24.2772	24.3909	14.2402	12.2585	13.2493	0.543207	down
MIF4GD	9.25841	9.08215	8.95736	9.06162	8.87362	8.69825	8.94779	8.97525	8.46923	8.69287	220.538	126.276	173.407	86.4799	102.09	94.2852	0.543722	down
ERCC5	9.92632	9.70372	10.0571	10.2478	9.27245	9.20602	9.46754	9.89563	9.38109	9.42691	25.7845	26.059	25.9218	12.3138	15.8757	14.0947	0.543741	down
NAPA	8.7921	8.76749	8.7522	8.80884	8.53978	8.5209	8.65033	8.70506	8.33102	8.52094	213.424	167.762	190.593	114.131	93.1383	103.635	0.543748	down
VPS36	10.5809	10.9512	11.0706	11.6287	10.0493	9.90849	9.77099	10.9794	9.86473	10.1755	28.6842	19.3241	24.0042	10.6983	15.4235	13.0609	0.54411	down
STT3B	8.85163	8.85481	8.93527	8.9182	8.58893	8.81491	8.69261	8.71846	8.58568	8.5884	13.2229	13.4279	13.3254	9.0549	5.45357	7.25424	0.544393	down
SH3KBP1	12.549	13.2257	11.9999	12.3507	11.6188	12.2267	11.4973	11.7384	10.9407	11.2654	21.0498	20.998	21.0239	11.6233	11.3489	11.4861	0.546337	down
SBDS	9.00855	8.96197	9.26588	9.08192	8.58964	8.76502	8.70571	8.73889	8.43383	8.59656	239.904	156.689	198.296	101.15	115.719	108.435	0.546831	down
BTAF1	12.7134	13.4184	12.3634	12.3785	11.9443	12.0652	11.9289	12.2073	11.6541	12.1052	23.8738	31.2031	27.5384	15.735	14.5662	15.1506	0.550162	down
ARHGAP5	8.78221	8.77368	8.74119	8.78977	8.57855	8.4774	8.69478	8.70161	8.40229	8.58805	13.6946	14.8088	14.2517	8.64907	7.05834	7.85371	0.551071	down
GCC2	8.77026	8.79514	8.73763	8.78667	8.52668	8.65199	8.63685	8.69234	8.38413	8.52379	20.9935	25.293	23.1432	15.2066	10.4431	12.8249	0.554153	down
SEH1L	10.026	9.87733	9.92839	10.1818	9.63733	9.56142	9.92657	9.77466	9.54951	9.14334	16.6021	10.2716	13.4369	4.4839	10.4321	7.45801	0.555041	down
SLC35B2	9.68418	9.41391	9.77686	10.194	9.34888	9.15695	9.36064	9.53138	9.0448	9.44999	24.67	23.8748	24.2724	16.6427	10.3944	13.5185	0.55695	down
CEP170	8.80562	8.79514	8.76731	8.81054	8.54437	8.56315	8.64431	8.69206	8.35575	8.51594	10.6727	15.9921	13.3324	9.7341	5.15328	7.44369	0.558316	down
SH2B3	9.17506	9.01016	9.20951	8.88459	8.55184	8.7431	8.70181	8.8179	8.39755	8.57663	64.6013	119.151	91.8761	75.2315	27.525	51.3783	0.559213	down
ALOX5AP	12.6959	12.9594	12.4017	11.9219	11.0942	10.075	11.1716	11.2936	9.9097	10.153	2140.94	1203.64	1672.29	855.699	1019.45	937.574	0.560654	down
CPNE3	9.67407	9.5937	9.6891	9.71978	9.14176	9.67088	9.40924	9.16457	8.77728	9.1436	59.1156	42.2884	50.702	30.8225	26.047	28.4348	0.560822	down
LARP4B	10.9724	10.9469	10.8918	11.3342	10.1311	9.69798	10.4768	10.5295	9.92215	10.0507	14.6906	13.5782	14.1344	8.91599	6.95042	7.93321	0.561269	down
CLK4	8.78175	8.93173	8.77145	8.82395	8.52765	8.71336	8.64324	8.69655	8.339	8.53042	18.227	20.646	19.4365	12.0397	9.84338	10.9415	0.562938	down
KDM3B	8.97859	9.03627	8.90831	9.02878	8.62297	8.80789	8.71754	8.7555	8.40003	8.59392	8.85771	17.1713	13.0145	8.15514	6.51631	7.33572	0.563658	down
CEP57	8.8001	8.78598	8.80528	8.80157	8.57428	8.5548	8.73719	8.73548	8.40594	8.53844	16.8373	21.6908	19.2641	10.5414	11.1979	10.8696	0.564245	down
GPATCH8	9.90923	9.68872	9.85782	10.2151	9.00257	8.7283	9.40724	9.28043	8.87774	9.0781	15.8658	19.5258	17.6958	11.8034	8.17251	9.98793	0.564423	down
PDIA5	8.97733	9.01542	9.00365	8.86324	8.54293	8.87665	8.8516	8.79551	8.43436	8.54597	26.9746	13.8472	20.4109	16.3046	6.7534	11.529	0.564846	down
IL10RA	12.4983	12.5459	11.9117	12.4374	9.71454	10.494	10.3001	10.5348	9.45599	10.6063	137.465	162.21	149.837	93.814	75.4809	84.6475	0.564929	down
RAP1GDS1	8.93688	8.92617	8.99152	9.10838	8.61069	8.8219	8.87841	8.768	8.57335	8.62119	47.8209	43.3047	45.5628	21.0642	30.5	25.7821	0.565858	down
BTG2	11.1261	11.2566	11.0816	10.2751	9.09733	9.07132	10.4122	10.3584	9.66671	9.35469	249.644	531.217	390.43	242.353	200.341	221.347	0.566931	down
FCHO1	10.0056	9.99659	9.79337	9.6077	8.86881	9.34409	9.21721	9.41541	8.71276	8.91176	20.0474	12.41	16.2287	6.77861	11.6243	9.20145	0.566987	down
BTN2A1	9.5051	9.48268	9.32257	9.25617	8.9719	8.90327	9.05588	9.05839	8.90299	8.97999	15.9404	14.958	15.4492	10.3549	7.24447	8.79967	0.569588	down
PRKCB	9.66733	9.73164	9.80856	9.44413	8.88696	9.03561	9.23823	8.93505	8.63323	8.85193	37.8493	39.6981	38.7737	25.2737	18.9003	22.087	0.569639	down
WAC	9.69434	9.58116	9.72029	9.35008	8.99588	9.42941	9.47827	9.20792	9.07022	9.07046	53.6993	64.4758	59.0875	42.6258	24.6932	33.6595	0.569655	down
DNM2	9.59063	9.69873	9.55534	9.82344	8.78878	9.36829	8.96614	9.06505	8.58935	8.7383	12.1143	14.3287	13.2215	8.47315	6.63479	7.55397	0.571339	down
ABCE1	9.16462	9.158	9.22413	8.96855	8.62505	9.02957	8.96265	8.87855	8.74196	8.73841	37.8635	40.3368	39.1001	25.6631	19.0641	22.3636	0.571957	down
FTO	8.85969	8.77059	8.82674	8.8887	8.53494	8.57145	8.67331	8.71744	8.38077	8.5408	18.3938	15.2012	16.7975	8.74144	10.4976	9.6195	0.572674	down
GNB4	8.76605	8.77368	8.73371	8.76997	8.52741	8.61227	8.63329	8.68774	8.41442	8.51356	15.8414	22.0946	18.968	8.4899	13.2366	10.8633	0.572716	down
PIK3CD	12.4948	13.083	11.1913	12.169	11.1764	10.9365	11.3452	11.269	10.6937	11.0958	78.7399	47.8013	63.2706	26.1843	46.3564	36.2703	0.573258	down
ZNF3	9.22704	9.16277	8.96275	9.15005	8.85087	8.75775	8.88339	8.93548	8.93271	8.67989	11.1458	17.3371	14.2414	10.4577	5.90577	8.18171	0.5745	down
LANCL1	9.9793	10.0007	9.87214	10.0806	8.88378	9.69414	9.55098	9.16541	9.11183	9.11931	19.1244	13.5915	16.3579	8.62378	10.2009	9.41233	0.575398	down
FAR1	10.1559	9.82777	10.256	10.4278	9.34858	8.81491	9.33307	9.70972	9.72047	9.56192	10.6712	15.399	13.0351	7.29134	7.72527	7.50831	0.576008	down
BEX4	9.64073	9.63069	9.58291	9.84916	8.89033	8.45962	9.3246	8.91982	8.72672	8.64912	75.9439	73.4014	74.6726	44.1175	42.0764	43.0969	0.577145	down
RBBP6	8.79549	8.85773	8.77593	8.80763	8.53639	8.7283	8.64599	8.70104	8.33756	8.52165	9.89148	18.1884	14.0399	10.6257	5.58059	8.10315	0.577149	down
FAM60A	9.66528	9.72838	9.67323	9.37447	9.00368	8.94873	9.09884	9.46095	9.25313	9.0386	69.7507	64.1999	66.9753	44.0836	33.2283	38.656	0.577167	down
TMED10	8.92379	8.90935	8.98724	9.07953	8.59058	8.9866	8.68232	8.7017	8.64213	8.57187	284.618	188.746	236.682	155.7	117.888	136.794	0.577966	down
MAP4K4	9.06148	8.97551	8.96242	9.06382	8.64842	8.6598	8.73804	8.76345	8.86331	8.61733	13.9857	15.9442	14.965	12.2199	5.082	8.65098	0.578082	down
HECTD1	9.37842	9.39571	9.50824	9.73167	8.84173	8.7431	9.1156	9.13661	9.30063	8.85568	12.1306	18.6642	15.3974	11.0878	6.72194	8.90485	0.578334	down
AFTPH	8.93817	8.88949	9.0018	9.10646	8.59011	8.57145	8.70008	8.78161	8.45328	8.56665	27.6921	28.2095	27.9508	18.3962	13.9518	16.174	0.57866	down
MAPKAP1	8.8806	8.96469	8.84648	8.83005	8.65773	8.53795	8.70579	8.77354	8.76676	8.70914	21.9643	12.0755	17.0199	8.496	11.2194	9.85771	0.579186	down
TUBGCP4	8.82057	8.82229	8.77206	8.82688	8.6023	8.7283	8.68999	8.72643	8.51639	8.62945	11.6975	17.0645	14.381	6.72652	9.95174	8.33913	0.579872	down
MORC3	8.83012	8.80727	8.81664	8.85983	8.62482	8.58792	8.66505	8.70888	8.64493	8.57222	18.3084	16.7258	17.5171	9.89926	10.4444	10.1718	0.580681	down
CEP350	9.06404	9.20959	9.00877	8.9108	8.59926	8.86992	8.72974	8.79019	8.57545	8.57443	12.4843	14.5294	13.5068	7.64896	8.06462	7.85679	0.58169	down
DENND4B	11.2147	10.9965	11.2086	11.6894	9.9276	9.77275	10.074	10.3589	9.54329	9.95935	17.1826	12.2458	14.7142	6.84179	10.2961	8.56897	0.582362	down
PNRC1	8.98252	9.00752	9.12339	8.8928	8.61092	8.68299	8.78659	8.79794	8.76748	8.76875	14.7728	24.4579	19.6153	14.1024	8.75028	11.4263	0.582519	down
TSPAN13	10.2131	10.3155	10.5473	10.9913	8.85613	9.15695	9.02474	8.88298	8.54607	9.34101	76.2047	37.4702	56.8374	21.2225	45.1165	33.1695	0.583586	down
MMGT1	8.81615	8.82229	8.77707	8.82297	8.53906	8.62829	8.67628	8.72171	8.44167	8.63103	17.4536	15.2433	16.3485	9.09333	10.0337	9.56349	0.584977	down
TAF15	12.1448	12.3397	11.7227	12.0958	11.295	10.4895	10.7648	10.7299	11.3761	11.4241	22.4517	21.717	22.0843	15.2442	10.6392	12.9417	0.586014	down
PRPS1	9.04472	9.01279	9.20988	9.19548	8.64226	9.04162	8.96374	8.86329	8.62663	8.63723	13.809	14.5538	14.1814	9.76357	6.95839	8.36098	0.589573	down
PPP2R5C	10.4264	10.481	10.1742	9.59385	9.46753	9.73957	9.92321	9.62094	9.31949	9.47998	21.8277	26.494	24.1608	13.3017	15.3488	14.3252	0.592911	down
TPP2	8.83721	8.80727	8.8295	8.89352	8.55136	8.49496	8.65589	8.73207	8.39517	8.56281	13.1229	12.4244	12.7736	6.3862	8.76522	7.57571	0.593074	down
ZNF136	8.90814	8.87225	8.82881	8.86178	8.72808	8.45962	8.71443	8.75367	8.68901	8.70445	15.4212	32.271	23.8461	15.5603	12.7388	14.1496	0.593369	down
DOCK2	11.9591	12.1635	11.294	11.6441	10.6501	10.3333	11.1138	10.867	10.0922	10.818	99.0488	72.8302	85.9395	52.7045	49.6122	51.1583	0.595283	down
SLC25A28	11.8639	11.6536	11.2039	11.5214	10.5752	10.4984	10.6518	11.2325	9.94206	10.2305	17.6801	13.6113	15.6457	10.4779	8.2006	9.33927	0.596923	down
THUMPD2	10.2922	10.0893	10.0383	10.0289	9.59433	9.9925	9.70346	9.50003	9.36412	9.19156	10.0813	19.3645	14.7229	12.7714	4.80854	8.78998	0.597029	down
RBM17	11.7345	11.5543	11.6972	12.0005	10.704	11.2791	10.9248	11.4343	10.9481	11.4488	11.2156	14.3118	12.7637	7.60927	7.63338	7.62133	0.59711	down
RAB6A	9.14384	9.12422	9.40971	9.06096	8.73805	8.9866	9.1	8.96095	8.68683	8.80033	43.4163	22.404	32.9102	16.3194	23.0176	19.6685	0.597642	down
MED13L	8.82269	8.87802	8.78295	8.79457	8.57286	8.70583	8.67085	8.71744	8.36036	8.54268	16.8361	23.2925	20.0643	15.1835	8.84669	12.0151	0.598829	down
PHIP	12.0666	12.4368	12.0876	11.8277	10.8548	10.9398	11.0126	10.6937	10.5915	10.9528	18.8049	19.1047	18.9548	12.7014	10.0064	11.3539	0.598998	down
INTS10	12.192	12.4061	12.0473	11.9732	11.8425	10.7693	11.6776	11.8648	11.2515	11.7057	76.036	56.0828	66.0594	43.7018	35.4873	39.5946	0.599378	down
SCAMP2	9.0274	9.03627	9.1011	8.86786	8.64614	8.6598	8.73051	8.822	8.38218	8.55546	177.677	109.248	143.463	75.542	96.9464	86.2442	0.601161	down
PDXDC1	10.1908	9.987	10.276	10.1138	9.05493	9.04761	9.88515	9.66362	9.6459	9.57601	19.4427	17.0864	18.2646	10.6136	11.3832	10.9984	0.602172	down
ORMDL1	8.83962	8.86064	8.91106	8.87999	8.59434	8.57145	8.70354	8.76308	8.4126	8.58044	56.6207	44.729	50.6749	25.9587	35.108	30.5334	0.602535	down
LOC339290	9.32882	9.24151	9.36856	9.62112	9.00108	9.08303	9.01333	8.97074	8.61267	9.09913	13.8517	12.9728	13.4123	6.32531	9.84688	8.08609	0.602888	down
SEC31A	9.20054	9.21878	9.37881	9.31676	8.61464	9.01131	8.91618	8.88324	8.66001	8.66273	135.668	95.6871	115.678	72.3138	67.9581	70.136	0.606306	down
STX7	9.60232	9.57756	9.66813	9.57062	9.11978	9.51438	9.38322	9.04138	8.7581	9.01981	64.0669	27.2174	45.6421	19.1061	36.3069	27.7065	0.607038	down
SON	9.08914	9.0746	9.23425	9.29179	8.70398	8.75044	8.86152	8.80789	9.1796	8.7573	55.3358	58.6255	56.9806	42.5978	26.6971	34.6475	0.608057	down
QDPR	8.82618	8.76127	8.78093	8.83616	8.55064	8.3578	8.67243	8.71577	8.33413	8.53985	76.3991	43.1736	59.7864	36.2883	36.446	36.3671	0.608285	down
TOMM20	11.19	11.4247	11.5207	11.8395	10.1969	11.5077	10.8823	10.587	10.5091	10.4737	76.8015	88.216	82.5087	56.8242	43.6624	50.2433	0.608945	down
GIT2	9.12543	9.20497	9.27778	9.68341	8.59996	8.77225	8.86322	8.85391	8.42904	8.54878	45.4302	49.3273	47.3788	28.8716	28.8724	28.872	0.609387	down
DDX3X	10.396	10.5065	10.5128	9.78725	9.20453	9.74701	9.57484	9.30552	9.17716	9.67825	235.982	186.136	211.059	152.324	105.618	128.971	0.611065	down
EP300	9.90071	10.002	9.84965	9.65043	8.85613	8.79374	8.89085	8.92204	9.49348	8.84216	10.5016	16.1444	13.323	9.69451	6.60457	8.14954	0.61169	down
CLPX	9.48115	9.49987	9.44554	9.48578	8.98112	9.21138	9.25289	9.01147	9.07483	9.14544	25.2941	30.7044	27.9993	16.4104	17.8618	17.1361	0.612019	down
VAMP2	9.64063	9.38345	9.57213	9.65103	8.88517	8.69825	8.96606	8.99682	8.80693	8.95419	31.7537	34.8221	33.2879	25.2112	15.6701	20.4406	0.614057	down
TTC37	9.56786	9.76702	10.2373	10.6444	8.86881	9.60701	9.2857	8.9854	9.10509	8.81423	46.3846	39.2992	42.8419	26.4684	26.2788	26.3736	0.615603	down
ACSL4	8.81433	8.87225	8.79719	8.86348	8.58799	8.61227	8.69539	8.74643	8.49355	8.59024	17.6258	15.5807	16.6032	10.3046	10.1475	10.226	0.615905	down
LIPA	9.15951	9.08966	9.24504	9.00053	8.7702	8.49496	9.02391	8.85997	8.58529	8.91254	63.0972	59.9347	61.5159	42.781	33.1095	37.9452	0.616836	down
MAN2C1	9.5845	9.71692	10.1352	9.4751	9.35354	8.71336	9.14978	9.12011	8.7581	9.01214	17.7674	12.1294	14.9484	7.49729	11.0195	9.25838	0.619355	down
DHX9	8.83525	8.81329	8.81984	8.89448	8.61232	8.59608	8.71262	8.74322	8.5836	8.57686	67.2015	63.5614	65.3814	33.79	47.2319	40.5109	0.619609	down
KCNK17	9.38867	9.13395	9.84568	9.69269	8.95024	9.36829	8.92582	9.05034	8.41645	8.53042	57.2629	49.2249	53.2439	35.1105	30.9289	33.0197	0.62016	down
FASTKD5	9.23222	9.28815	9.47512	9.22147	8.76147	8.98035	8.9244	8.9533	8.72263	8.94752	24.4195	23.0682	23.7439	10.509	18.9429	14.726	0.620201	down
N4BP2L1	10.0784	10.3122	10.3064	10.4287	8.9	9.269	9.53013	9.36502	9.22366	9.20028	43.5915	109.22	76.4058	76.9454	17.9475	47.4465	0.62098	down
STAT3	9.32436	9.42792	9.29942	9.42624	8.75205	8.89002	9.04992	9.04032	8.81245	8.95342	80.389	48.2487	64.3188	44.2894	35.6856	39.9875	0.621707	down
RPS6KA3	8.94117	8.91217	8.87506	8.88628	8.6829	8.63623	8.70977	8.73723	8.84929	8.63633	14.5493	23.4621	19.0057	9.90622	13.7847	11.8454	0.623258	down
RBM7	8.76745	8.86355	8.73567	8.7702	8.55304	8.45962	8.65598	8.69243	8.39528	8.5375	39.5797	30.6616	35.1206	22.3227	21.4679	21.8953	0.623431	down
NKTR	10.4582	10.2006	10.3279	10.2032	9.15111	9.50567	9.21266	9.66103	9.36821	9.49871	30.6729	37.0544	33.8637	26.1696	16.1156	21.1426	0.624344	down
LMF2	9.52738	9.71856	9.84737	9.78535	9.16379	9.11761	9.46334	9.32883	8.70059	8.91185	19.0348	19.7671	19.4009	10.3958	13.8563	12.126	0.625022	down
TMEM214	9.04458	9.04916	8.96967	9.10175	8.67148	8.82886	8.86703	8.86827	8.49324	8.57848	34.024	14.6891	24.3566	9.52703	20.9805	15.2538	0.626269	down
TARDBP	8.80852	8.83123	8.8226	8.87345	8.55664	8.10729	8.65995	8.71809	8.35948	8.54044	41.2399	34.5944	37.9172	28.4285	19.1001	23.7643	0.626743	down
PCMTD2	10.4239	10.5307	10.9983	10.6941	9.60468	10.063	10.1301	9.75363	10.6432	9.90605	17.0138	9.64285	13.3283	4.55562	12.1515	8.35356	0.626753	down
TTC17	8.88678	8.93173	8.90731	8.89905	8.54654	8.75775	8.65766	8.70469	8.35311	8.52331	55.0272	42.3618	48.6945	29.978	31.1626	30.5703	0.627798	down
DEF8	9.49161	9.67019	9.63022	9.8954	8.6735	8.85636	8.7577	8.82155	8.55222	8.86438	20.1802	16.999	18.5896	9.80482	13.6812	11.743	0.631696	down
ANKRD10	9.99132	9.93102	10.0929	9.9037	9.09242	9.17349	9.26752	9.54669	9.52962	9.30981	50.7867	66.6584	58.7225	40.5842	33.7792	37.1817	0.633177	down
LUC7L2	8.85193	8.96197	8.79003	8.87587	8.61765	8.51231	8.67838	8.73733	8.38272	8.57524	23.1546	30.3242	26.7394	19.089	14.7758	16.9324	0.633238	down
FIP1L1	9.50894	9.47111	9.69559	9.71338	8.90904	8.86315	9.29692	9.18506	9.23583	8.90405	81.8614	84.8127	83.337	60.493	45.1005	52.7968	0.633533	down
PITPNB	9.40663	9.4119	9.6906	9.24723	8.9061	9.11761	9.24381	9.20994	8.85566	8.73916	53.5986	34.9425	44.2706	26.6184	29.5184	28.0684	0.634019	down
KTI12	9.97897	9.86992	10.0601	9.82185	9.11684	8.83578	9.30965	9.38202	9.45803	9.06398	16.9673	15.2025	16.0849	9.50316	10.8953	10.1993	0.634088	down
AQR	9.74588	9.59548	9.71213	10.1519	9.19745	9.23785	9.60228	9.31852	9.70132	9.30941	13.4581	17.1616	15.3098	8.88534	10.5427	9.71401	0.634495	down
NOL8	9.21911	9.27276	9.26893	9.44242	8.75334	8.79374	8.8516	9.00802	8.92667	8.82465	23.9636	26.1078	25.0357	15.2685	16.5682	15.9183	0.635826	down
IL2RG	8.87543	8.87225	8.98918	8.82443	8.57949	8.53795	8.73898	8.82146	8.36277	8.54303	604.723	349.707	477.215	311.42	295.684	303.552	0.63609	down
CNOT7	9.73525	10.0007	9.88888	10.067	9.18653	9.21138	9.43901	9.25519	9.4321	8.97398	79.2397	64.2835	71.7616	41.6418	49.7104	45.6761	0.636498	down
VPS45	11.6016	11.8796	11.5901	12.2743	9.92019	10.7277	10.6976	10.42	10.8643	10.1263	36.1552	19.1321	27.6436	14.9435	20.2519	17.5977	0.636593	down
ATAD2B	8.79841	8.82229	8.75264	8.79915	8.55664	8.49496	8.64413	8.70422	8.36485	8.53514	14.0056	22.4794	18.2425	12.4778	10.764	11.6209	0.637023	down
UHRF1BP1L	9.37316	9.29687	9.41519	9.36818	8.89685	8.86992	8.98003	8.8988	9.07397	8.76664	30.2232	36.4148	33.319	24.2682	18.2371	21.2527	0.637855	down
EPS15	8.93228	9.03886	9.21941	9.54958	8.68	8.85636	8.86719	8.92067	8.48028	8.77772	26.4785	23.0381	24.7583	17.5938	14.1032	15.8485	0.640129	down
MSL3	9.23247	9.17932	9.20674	9.66981	8.83949	8.89002	8.92558	8.91126	8.69777	8.78434	32.4063	15.7251	24.0657	10.7272	20.0866	15.4069	0.6402	down
ARHGAP17	11.2979	12.0351	10.8877	11.3639	10.499	10.3482	10.3375	10.3533	9.72374	10.4154	38.4598	19.7064	29.0831	13.3539	23.9476	18.6507	0.641291	down
KDM5A	8.75226	8.72342	8.72612	8.77392	8.52424	8.37685	8.62795	8.68435	8.31398	8.50437	31.9682	35.7303	33.8492	23.173	20.3455	21.7592	0.642828	down
SNHG1	9.91899	10.0725	10.2052	10.2315	8.79172	9.1233	9.2851	9.16013	9.29194	8.79991	30.0898	42.2037	36.1468	30.2225	16.3316	23.277	0.643959	down
ATRX	8.76277	8.75816	8.73175	8.7702	8.5147	8.45066	8.62893	8.68727	8.31912	8.50425	33.1676	37.9976	35.5826	26.403	19.4994	22.9512	0.645012	down
ISCU	10.5594	10.8243	10.7438	10.6663	10.3422	10.5746	10.2939	10.2702	9.49861	10.0058	98.4262	52.7455	75.5858	35.986	61.86	48.923	0.647251	down
RNMT	10.1018	10.1198	10.0246	10.273	9.79503	9.4062	9.8767	9.5983	9.26949	9.29581	17.0954	16.0061	16.5507	12.1885	9.27951	10.734	0.648551	down
SLC30A5	9.12478	9.21189	9.24288	9.42866	8.79549	8.75044	8.88508	8.82689	8.83104	8.78413	18.406	12.6571	15.5315	4.79416	15.4131	10.1036	0.650524	down
SELL	13.2504	13.5572	12.5802	13.0543	9.7537	10.7599	11.337	11.3586	10.9529	9.7401	1109.43	844.117	976.772	858.033	412.822	635.427	0.650538	down
PUM1	11.6232	12.0228	11.1829	11.4828	10.6187	10.6451	10.4048	10.6642	10.3299	10.4517	44.041	37.5896	40.8153	29.4948	23.6366	26.5657	0.650876	down
TCTA	8.77461	8.77676	8.74493	8.78097	8.54606	8.22748	8.63961	8.69824	8.32558	8.5226	39.6298	31.9196	35.7747	24.0607	22.6408	23.3507	0.652717	down
WDR55	9.31647	9.42393	9.87339	9.82012	9.18785	8.85636	9.46869	9.37621	8.9291	9.02793	22.9692	38.2888	30.629	22.3704	17.6332	20.0018	0.653034	down
MCCC2	8.79195	8.82229	8.73861	8.79963	8.52326	8.5464	8.6528	8.71809	8.69391	8.54679	22.9611	14.5713	18.7662	9.81866	14.6989	12.2588	0.653237	down
TSR1	8.87454	8.78291	8.74697	8.7881	8.58091	8.46854	8.66927	8.71102	8.62283	8.55417	14.8731	13.473	14.173	9.95263	8.61912	9.28588	0.655179	down
CRTC2	8.78299	8.69764	8.75618	8.8052	8.54003	8.28908	8.64342	8.69936	8.33191	8.51094	8.47982	18.6231	13.5515	13.8183	3.95407	8.88618	0.655735	down
PPM1J	10.6991	10.4529	10.389	10.456	9.30617	9.03561	9.36468	9.18779	8.75673	9.03489	52.3502	32.1065	42.2284	18.2254	37.2682	27.7468	0.657066	down
YME1L1	8.88119	8.87225	8.93948	8.94095	8.69003	8.50366	8.80445	8.74579	8.67299	8.62062	67.0096	67.7394	67.3745	43.8873	44.7066	44.2969	0.657473	down
IARS	8.83299	8.80122	8.82372	8.96507	8.52375	8.65199	8.6886	8.7218	8.47486	8.57222	25.5391	19.0281	22.2836	12.8133	16.5591	14.6862	0.659058	down
SATB1	9.12347	9.19103	9.11021	9.17273	8.6016	8.90986	8.75532	8.80323	8.92809	8.59633	9.67962	17.1019	13.3908	12.3205	5.35609	8.83827	0.660027	down
GTF3C3	9.25305	9.26168	9.43341	9.28115	8.94642	9.05951	9.01825	9.0186	8.81227	8.96958	14.5495	17.0568	15.8032	6.39439	14.4724	10.4334	0.660207	down
BCOR	10.0504	10.1971	9.64298	10.1354	9.40629	9.58232	9.7841	9.54625	9.4396	9.66389	6.21075	23.194	14.7024	14.8142	4.61555	9.71486	0.660768	down
YPEL5	11.8283	11.6509	11.8966	11.646	10.5331	9.90182	10.752	10.117	9.60935	10.1688	694.802	525.02	609.911	454.754	354.311	404.533	0.663265	down
MRP63	9.01104	8.87514	8.89107	9.06557	8.66541	8.70583	8.71848	8.83301	8.87188	8.73647	18.021	29.2284	23.6247	16.8779	14.5311	15.7045	0.664748	down
SKAP2	9.02452	9.1021	9.0181	9.03928	8.6058	8.76502	8.72717	8.79722	8.45444	8.63452	97.0759	53.7771	75.4265	42.0215	58.2779	50.1497	0.664882	down
PPIB	8.92869	9.06701	9.09511	9.20212	8.56905	8.82886	8.87252	8.78776	8.48184	8.55323	625.338	466.516	545.927	357.758	368.419	363.088	0.665086	down
ING3	8.82391	8.78291	8.79754	8.80229	8.58823	8.56315	8.69634	8.7399	8.492	8.57025	61.1113	82.2253	71.6683	61.6525	33.7814	47.7169	0.665803	down
CIAO1	9.80195	10.0502	9.71264	9.8647	9.59005	9.4969	9.32708	9.78166	9.44296	9.54237	33.508	30.6201	32.064	16.9656	25.9128	21.4392	0.668639	medium
NCOA1	9.0813	9.02588	9.02327	8.94871	8.64089	8.66757	8.77644	8.83212	8.49634	8.72787	12.695	18.7181	15.7066	11.5547	9.54918	10.552	0.671818	medium
TMEM106A	10.3285	10.0489	9.42455	9.67025	8.83336	8.65199	8.71848	8.85716	9.80218	8.7099	19.1862	16.3845	17.7853	9.12155	14.7856	11.9536	0.672102	medium
ANTXR2	9.4232	9.51121	9.45418	9.2933	8.7512	8.72085	8.93165	8.96974	8.54465	8.8231	28.2294	17.8773	23.0533	17.4441	13.6357	15.5399	0.674084	medium
NFATC2IP	10.4543	11.5573	9.80612	10.1297	9.25947	9.07132	9.04664	9.25181	9.12898	9.19874	25.0718	23.2534	24.1626	15.3665	17.2088	16.2877	0.674086	medium
WDR48	11.0779	10.6763	10.7929	10.4576	9.26138	9.22202	9.34196	9.47196	9.63343	8.91933	34.9288	40.8926	37.9107	32.029	19.0921	25.5606	0.674231	medium
PDCD6IP	8.90741	8.90087	8.91498	8.85544	8.59364	8.6598	8.67786	8.76299	8.55272	8.59162	31.4091	24.6254	28.0172	16.4486	21.4075	18.9281	0.675586	medium
ARHGAP27	9.23234	9.10457	9.09649	8.94354	8.57381	8.44163	8.7447	8.77055	8.3942	8.56618	45.2469	51.2542	48.2506	36.3312	28.9117	32.6214	0.676084	medium
UPF3A	8.87351	8.85773	8.91256	8.84349	8.54268	8.76502	8.68153	8.7534	8.50263	8.56001	14.388	16.6536	15.5208	7.95704	13.0497	10.5034	0.676729	medium
CASC3	9.66821	9.74299	10.0156	9.90119	9.38713	8.90986	9.27101	8.98929	9.45464	9.03285	19.4196	20.1572	19.7884	14.116	12.7223	13.4192	0.678131	medium
THOC2	8.79149	8.85188	8.77777	8.82541	8.54148	8.4862	8.6467	8.70132	8.33856	8.52402	42.4572	41.5428	42	27.8467	29.1237	28.4852	0.678218	medium
PFKP	12.2997	12.052	11.3288	11.5924	10.4935	10.5894	11.3178	11.4068	10.8419	11.2967	25.0415	21.6328	23.3372	13.8733	17.8126	15.843	0.678873	medium
IFNAR2	9.40933	9.40383	9.14786	9.37178	8.80384	8.86315	8.74222	8.81835	8.5397	8.66839	31.7645	21.5126	26.6385	11.4823	24.7264	18.1043	0.67963	medium
HSDL2	9.69047	9.37728	9.62708	9.59199	8.90551	8.93589	8.9195	9.22481	8.92221	8.96565	24.3292	10.5498	17.4395	8.90997	14.8419	11.876	0.680979	medium
EPHB1	11.5909	12.0613	11.2297	12.156	9.72043	9.89177	9.32022	9.92634	9.22878	9.38432	68.8213	28.3289	48.5751	25.3348	40.8823	33.1085	0.681594	medium
HVCN1	10.2324	10.0102	10.0991	10.6673	9.19679	9.95754	9.51291	9.86117	8.75636	9.72867	78.9225	50.2095	64.566	50.8774	37.17	44.0237	0.681841	medium
SLC3A2	10.1802	10.2384	9.88702	9.84903	9.04611	9.64725	9.36276	9.45722	9.07755	9.14904	171.129	145.455	158.292	122.694	93.6903	108.192	0.683498	medium
TTC31	9.20716	9.16277	9.24116	9.26313	8.73957	8.58792	9.02142	8.94014	8.6557	8.77445	20.294	10.4452	15.3696	6.22304	14.8146	10.5188	0.684392	medium
TPR	12.5132	12.3949	12.1579	12.1016	11.3266	11.2456	11.9719	11.9041	11.4783	11.7908	25.2412	25.6975	25.4693	15.4735	19.4254	17.4495	0.685117	medium
SRGAP2	9.93396	10.0343	9.58497	10.0147	9.45994	9.6192	9.40949	9.1729	9.13352	9.14395	17.0708	11.6937	14.3823	8.44835	11.327	9.88767	0.687491	medium
HIF1A	8.84698	8.84011	8.84913	8.85008	8.67328	8.4862	8.68686	8.72097	8.75096	8.60114	37.7551	50.9597	44.3574	28.1997	32.8273	30.5135	0.687901	medium
SLC20A1	13.8077	14.9724	13.2267	13.4796	11.4337	12.8177	11.9521	12.3313	11.6566	11.7621	113.731	134.373	124.052	124.217	46.607	85.4122	0.688519	medium
AASDHPPT	8.82724	8.89519	8.77918	8.86713	8.58493	8.40497	8.71383	8.74009	8.41613	8.59231	14.8629	13.1818	14.0224	5.77687	13.5366	9.65671	0.688665	medium
MORF4L2	10.3194	10.2372	10.1997	10.3179	8.94373	9.26385	9.80373	9.23469	9.90136	9.0296	78.6883	102.362	90.5252	79.0005	45.9336	62.467	0.690051	medium
CDC27	8.77958	8.8163	8.74288	8.80181	8.55448	8.45066	8.64537	8.69562	8.3443	8.51713	9.19868	14.8565	12.0276	9.9388	6.66374	8.30127	0.690185	medium
SF1	8.85507	8.83123	8.80667	8.8035	8.55136	8.57971	8.64564	8.69421	8.34706	8.52734	21.3991	25.97	23.6846	18.4848	14.2571	16.3709	0.691205	medium
TNPO3	9.28017	9.25275	9.07129	9.13062	8.92967	8.7283	8.87986	8.9038	8.83632	8.58113	19.9682	17.3354	18.6518	13.598	12.1998	12.8989	0.691565	medium
HNRNPA1L2	8.86891	8.88376	8.86141	8.90001	8.5451	8.4774	8.67111	8.71084	8.43553	8.53136	59.0818	68.7484	63.9151	57.7908	30.7041	44.2475	0.692285	medium
AMZ2	10.4003	10.3984	10.5517	10.1945	9.55775	10.0019	10.1377	9.80347	9.8873	9.84706	45.0122	33.5267	39.2694	28.2091	26.328	27.2685	0.694396	medium
CLP1	8.92191	8.87802	8.92054	8.96925	8.65319	8.5548	8.81341	8.81603	8.49045	8.64094	24.6441	19.2936	21.9688	17.3443	13.2153	15.2798	0.695521	medium
SURF4	10.4473	10.5583	10.3555	10.8041	9.2636	10.2669	10.0304	10.2406	9.49354	9.83981	95.9634	72.4147	84.189	60.6425	56.7095	58.676	0.696955	medium
NRD1	10.2276	10.0841	10.0577	9.61686	9.04917	9.08303	9.51511	9.22436	8.77175	8.8984	117.575	59.7049	88.6399	63.3008	60.3578	61.8293	0.697533	medium
NMD3	8.79795	8.8193	8.76563	8.79313	8.57072	8.4862	8.68712	8.71382	8.42137	8.55651	55.9822	36.8183	46.4002	27.6071	37.1576	32.3824	0.697892	medium
RLF	8.77958	8.73615	8.76757	8.79505	8.55688	8.41422	8.64776	8.70226	8.33712	8.529	11.4218	15.6111	13.5165	11.0765	7.86023	9.46834	0.700504	medium
SART3	8.78933	8.81028	8.75069	8.79843	8.54003	8.65199	8.64422	8.69702	8.33246	8.52497	14.4144	17.172	15.7932	10.2599	11.8884	11.0741	0.701196	medium
ZDHHC6	9.4252	9.42991	9.73887	9.92734	9.17419	9.21671	9.22092	9.24459	8.95943	9.23703	37.6251	27.8681	32.7466	21.9242	24.0177	22.9709	0.701475	medium
CHURC1	8.92825	8.88949	9.1658	8.82346	8.6079	8.50366	8.868	8.70907	8.38565	8.59793	25.9582	19.3496	22.6539	10.2795	21.6171	15.9483	0.703999	medium
CALCOCO1	9.24438	9.18167	9.23641	9.39422	8.57143	8.96146	8.78215	8.86967	8.53899	8.64015	14.0392	9.60492	11.8221	7.87222	8.7828	8.32751	0.704405	medium
KPNA3	8.79657	8.81329	8.77356	8.83543	8.53882	8.49496	8.65307	8.72976	8.37642	8.54197	14.8222	21.9337	18.3779	16.7809	9.15769	12.9693	0.705699	medium
TINF2	8.76104	8.69764	8.72809	8.76401	8.50683	8.56315	8.62116	8.68049	8.31242	8.50245	66.1181	28.0438	47.081	23.2818	43.2122	33.247	0.706165	medium
MAP3K2	11.7358	11.7716	11.3142	11.9214	9.33223	9.20065	10.4728	9.91479	9.35152	9.54908	24.9011	54.8309	39.866	44.8846	11.4824	28.1835	0.706955	medium
CYLD	8.76792	8.8342	8.73371	8.78002	8.52594	8.57971	8.63676	8.68934	8.33734	8.5138	22.5642	39.1321	30.8481	25.9847	17.7591	21.8719	0.709019	medium
NOP58	9.47227	9.12422	9.14199	8.91844	8.89349	8.53795	8.92802	8.94867	8.67793	8.80355	165.448	122.722	144.085	103.603	100.841	102.222	0.709455	medium
TMED4	9.03096	8.91779	8.88147	8.95246	8.7913	8.77945	8.75617	8.78197	8.62711	8.76843	137.224	107.797	122.511	102.809	71.1216	86.9653	0.709858	medium
LILRB2	11.5261	11.2727	11.421	9.60586	9.35564	8.66757	9.32316	9.10214	8.87153	9.53951	33.8898	17.1093	25.4996	19.9037	16.3138	18.1088	0.710159	medium
RAB5A	8.87054	8.99427	8.98821	9.04129	8.59387	8.71336	8.84009	8.77064	8.62983	8.62922	37.4953	57.3587	47.427	43.7824	23.6287	33.7056	0.710683	medium
ATG4C	8.88325	8.88949	8.87243	8.92961	8.67171	8.72085	8.73025	8.76882	8.48682	8.62379	21.1196	17.1532	19.1364	10.4496	16.7696	13.6096	0.711187	medium
FBXL5	10.056	10.1046	10.4651	10.8669	9.39257	10.0809	9.80384	9.67126	9.91106	9.38168	48.9362	29.3585	39.1474	26.1037	29.6318	27.8677	0.711867	medium
DUSP22	9.48902	9.44377	9.55509	9.6869	8.99365	8.77225	9.00079	9.30179	8.84466	8.86771	21.8569	21.0758	21.4664	15.8905	14.7292	15.3099	0.713203	medium
PRPF39	8.77632	8.72342	8.7451	8.79988	8.53833	8.26883	8.63676	8.70142	8.35795	8.52533	13.3612	16.3143	14.8377	12.2289	8.93997	10.5844	0.713345	medium
PRPF18	8.80837	8.70413	8.78662	8.80472	8.55256	8.27899	8.66338	8.70944	8.35322	8.54103	36.6563	37.0375	36.8469	27.447	25.153	26.3	0.713764	medium
TMEM138	9.58102	9.48076	10.0424	9.74681	9.47396	9.52736	9.32968	9.39593	8.96108	9.05556	21.7966	27.2935	24.5451	19.8123	15.3367	17.5745	0.716008	medium
TOX4	8.80179	8.86646	8.7732	8.79602	8.55975	8.39565	8.66918	8.71939	8.36463	8.54691	34.758	29.5302	32.1441	19.3245	26.7898	23.0571	0.717306	medium
AAAS	8.85731	8.86936	8.97859	8.91534	8.58776	8.57971	8.73548	8.78884	8.49727	8.59828	32.0463	17.5017	24.774	11.5876	23.9877	17.7877	0.717997	medium
APBB1IP	10.3904	10.5403	10.3254	10.4882	9.54363	10.2902	9.80557	9.5684	9.29319	9.52023	74.669	62.5803	68.6246	54.0489	44.6528	49.3509	0.719142	medium
MAGED2	8.77849	8.81329	8.75441	8.80884	8.58375	8.61227	8.67541	8.71893	8.41763	8.55183	35.8359	28.3172	32.0766	24.9508	21.3234	23.1371	0.721309	medium
ENTPD6	8.98895	8.97011	9.03934	9.33893	8.53203	8.59608	8.70493	8.82644	8.41934	8.56653	23.8455	18.3915	21.1185	16.4876	14.0431	15.2654	0.722845	medium
SIK1	9.74522	9.81858	9.61416	8.91629	8.56238	8.65199	8.65033	8.71493	8.37315	8.56222	19.095	18.82	18.9575	18.0574	9.36453	13.711	0.723246	medium
COX19	8.81478	8.82527	8.78724	8.77462	8.52838	8.69825	8.63036	8.70207	8.38272	8.53844	17.2801	28.5612	22.9206	20.3111	12.8671	16.5891	0.723764	medium
SHOC2	9.02781	9.05939	8.97965	8.95363	8.64089	8.62829	8.8295	8.81129	8.6667	8.73067	30.5867	31.6952	31.141	21.8037	23.3244	22.5641	0.724579	medium
RIOK1	8.82906	8.85773	8.85238	8.80229	8.53712	8.66757	8.67996	8.75385	8.38283	8.57199	43.1506	77.8986	60.5246	50.8178	36.9725	43.8952	0.725244	medium
EIF1B	9.01999	9.07712	9.05952	8.94072	8.6735	8.61227	8.78844	8.83336	8.45391	8.67437	56.3849	95.6356	76.0103	66.0362	44.2483	55.1423	0.725458	medium
WDFY2	9.96545	9.78597	9.67867	9.5056	8.95444	8.80789	9.3059	9.07568	8.76976	8.80853	38.0818	25.8203	31.951	22.2707	24.1852	23.2279	0.726985	medium
EIF4B	12.1051	12.527	11.8622	12.6993	10.5975	11.3717	10.8569	10.6912	11.0593	10.5188	123.768	133.261	128.515	105.385	82.0826	93.7337	0.729361	medium
DPP9	10.4085	10.3265	10.0998	10.2454	9.26423	9.25351	9.53941	9.48213	9.02754	8.96766	11.5055	19.0295	15.2675	11.2492	11.027	11.1381	0.729533	medium
DCP1A	9.03137	8.84011	9.10225	8.95597	8.61208	8.45066	8.69973	8.76654	8.54455	8.5642	39.0714	51.1611	45.1162	43.5908	22.2493	32.92	0.729671	medium
COX11	8.77586	8.78291	8.74155	8.79193	8.51984	8.27899	8.65369	8.69571	8.38836	8.52153	22.934	19.369	21.1515	15.3684	15.5785	15.4734	0.731552	medium
PPP1R12A	8.76901	8.69439	8.73077	8.77439	8.52082	8.52945	8.63134	8.68943	8.32001	8.51356	20.8974	25.5768	23.2371	18.3145	15.8394	17.077	0.7349	medium
CNP	8.81631	8.88376	8.8005	8.84983	8.53033	8.37685	8.67409	8.70058	8.37522	8.5163	79.8679	49.1537	64.5108	37.4974	57.5557	47.5266	0.736722	medium
PPWD1	9.05622	9.23019	9.46979	9.18902	8.90315	8.78661	9.05409	8.90586	9.05499	8.8166	15.9863	9.19323	12.5898	7.02855	11.5366	9.28256	0.73731	medium
PRPF38B	8.85118	8.83123	8.95695	9.11115	8.58516	8.52945	8.74146	8.76645	8.46839	8.64127	44.1418	57.3968	50.7693	42.7569	32.1743	37.4656	0.737958	medium
OSBPL9	9.02658	8.96469	9.10539	9.18293	8.88179	8.5464	8.87961	8.93463	8.90027	8.73851	31.5268	30.944	31.2354	25.0344	21.1958	23.1151	0.740028	medium
CYBASC3	12.2016	13.111	11.4458	12.4582	9.77298	11.0191	10.3217	10.8838	9.88441	9.62303	777.295	452.165	614.73	501.251	412.558	456.904	0.74326	medium
QRSL1	8.77337	8.85481	8.75716	8.7805	8.53567	8.4862	8.65068	8.69534	8.38771	8.52414	13.4873	18.9329	16.2101	14.1111	10.0403	12.0757	0.744947	medium
UCHL3	11.5129	11.6067	11.5263	11.7356	10.1504	10.6811	10.6805	10.5537	10.7799	10.5508	91.7842	46.216	69.0001	41.1863	61.7745	51.4804	0.746091	medium
DPF2	8.84893	8.87802	8.79344	8.85105	8.57547	8.58792	8.714	8.74533	8.37031	8.55124	44.5395	34.9989	39.7692	23.828	35.574	29.701	0.746835	medium
LTV1	10.8187	11.4466	10.464	11.0418	10.5065	10.2617	10.3421	10.3076	10.0064	10.1123	52.0616	81.1283	66.5949	64.7864	35.1223	49.9544	0.750123	medium
VAMP7	9.11013	9.12666	9.2507	9.32048	8.78036	8.69825	9.07113	9.16457	8.84798	8.7624	41.1459	35.1818	38.1639	30.5611	26.7198	28.6405	0.75046	medium
TRIM38	11.2387	11.1275	10.8237	11.0255	9.36625	9.61514	9.35724	9.10608	9.83045	9.11076	25.8157	31.2644	28.54	18.777	24.1169	21.4469	0.751469	medium
NXF1	9.61605	9.54475	9.93891	9.94671	8.66315	8.75775	8.86087	9.01998	8.57764	8.68011	96.8926	53.1726	75.0326	47.6416	65.1724	56.407	0.751767	medium
NUP54	8.84788	8.81329	8.81491	8.8259	8.62459	8.6203	8.73342	8.74322	8.41142	8.60263	13.4816	26.1677	19.8246	17.7594	12.0683	14.9139	0.752289	medium
SP110	10.34	10.3188	10.1956	10.39	9.51856	9.97353	9.94707	9.66525	8.94357	9.59731	70.8981	58.7621	64.8301	45.7133	51.9807	48.847	0.753462	medium
TCF12	8.86446	8.91217	8.80146	9.01776	8.63998	8.66757	8.78425	8.74312	8.6625	8.67989	18.4717	15.8468	17.1593	14.5051	11.3779	12.9415	0.754199	medium
WBP11	9.13037	8.88663	9.03768	8.89448	8.73242	8.63623	8.78375	8.78478	8.49902	8.65315	59.8125	60.7056	60.259	52.2476	38.776	45.5118	0.755269	medium
ANKRD11	9.95149	9.89056	9.67781	9.04706	9.12909	9.01131	9.04478	9.13389	8.8513	9.07955	11.9495	36.9773	24.4634	30.0728	6.92907	18.5009	0.75627	medium
ACTR10	8.87986	8.89803	8.86743	8.82077	8.57618	8.62829	8.7654	8.72551	8.40196	8.5482	34.3116	25.4817	29.8966	17.6138	27.6182	22.616	0.756474	medium
RABGGTB	9.09484	9.03886	9.07634	8.86154	8.75077	8.87665	8.84899	8.89708	8.54091	8.74686	24.0824	30.8686	27.4755	24.7598	16.8507	20.8053	0.757229	medium
DDX5	12.6658	13.0979	12.8153	12.1652	10.8773	12.825	12.0059	11.2731	10.9197	11.4113	1921.35	1555.75	1738.55	1390.75	1243.82	1317.29	0.757693	medium
FAM48A	8.9717	9.03627	9.05412	9.15627	8.62896	8.69064	8.7927	8.80959	8.83694	8.7112	24.0133	9.99979	17.0065	6.50986	19.3113	12.9106	0.759153	medium
DGKA	8.95145	8.92059	8.96226	9.00962	8.57499	8.57971	8.72356	8.82964	8.49841	8.57929	15.6784	14.1011	14.8897	11.1293	11.4877	11.3085	0.75948	medium
DHX29	8.98951	8.90935	9.04548	8.95527	8.67171	8.87665	8.91087	8.83274	8.77809	8.68617	10.4882	17.2536	13.8709	11.1267	9.95387	10.5403	0.759884	medium
GNL3L	9.23284	9.13153	9.02271	9.14297	8.66969	8.64413	8.73992	8.78667	8.67765	8.68386	10.5601	14.0823	12.3212	5.17293	13.5737	9.37331	0.760745	medium
KTN1	9.741	9.47884	9.75427	9.56575	8.75548	8.68299	8.97464	8.84123	8.97122	8.63779	24.6945	27.8515	26.273	24.9612	15.0597	20.0104	0.761634	medium
MCCC1	10.4512	10.851	10.557	10.921	9.59252	10.072	9.82701	9.94631	10.0532	9.56008	38.7335	26.739	32.7362	22.5827	27.5023	25.0425	0.764978	medium
PPP1R2	11.1798	11.8122	10.872	11.4851	10.8403	11.1691	10.5251	10.4457	10.2554	10.8544	82.0464	71.4682	76.7573	60.3846	57.1796	58.7821	0.765818	medium
CIDECP	8.81798	8.91779	8.82622	8.84764	8.57547	8.7283	8.67838	8.7205	8.42393	8.54385	33.5788	30.192	31.8854	27.0782	21.762	24.4201	0.76587	medium
IKZF5	10.175	9.76065	9.75882	9.6132	8.94527	9.14582	9.05328	9.07025	9.9391	9.07573	31.7968	34.2354	33.0161	27.6076	22.9666	25.2871	0.765902	medium
CAPN1	8.84503	8.85773	8.78154	8.84593	8.63402	8.4774	8.68503	8.74744	8.36343	8.54796	66.4363	49.6553	58.0458	43.4448	45.5292	44.487	0.766412	medium
SLC41A2	9.55751	9.64799	9.50218	9.99404	9.40192	8.84953	9.00063	9.05292	8.45096	8.86085	12.7054	13.1426	12.924	10.4381	9.39789	9.91797	0.767407	medium
STXBP3	8.93041	8.86064	9.12271	8.92819	8.57143	8.45066	8.75414	8.74092	8.38706	8.59449	19.927	17.4361	18.6816	13.4654	15.2208	14.3431	0.767767	medium
FAM21C	8.76151	8.74247	8.72442	8.79481	8.51862	8.5209	8.62786	8.69187	8.31923	8.50198	14.4422	17.3189	15.8806	14.8919	9.50893	12.2004	0.768261	medium
GOLT1B	8.82148	8.91217	8.82191	8.92035	8.54606	8.81491	8.69191	8.70497	8.37903	8.54044	18.005	30.7557	24.3804	21.4588	16.0041	18.7315	0.768301	medium
DYNC1H1	9.18469	9.16039	9.02343	9.14297	8.73697	8.75775	9.0627	9.07009	8.64406	8.70685	18.8243	28.5535	23.6889	24.547	11.8979	18.2224	0.769239	medium
M6PR	10.8419	10.8219	10.8671	11.117	10.1204	9.168	10.303	9.84379	10.6738	10.2609	170.548	109.424	139.986	94.1608	121.323	107.742	0.769659	medium
NCBP2	8.97775	9.11689	8.9961	9.18435	8.83029	8.87665	8.92913	8.89276	8.63749	8.70118	44.4472	42.5617	43.5044	29.6014	37.4081	33.5047	0.770145	medium
KPNA2	8.79518	8.85773	8.75326	8.77626	8.56834	8.51231	8.65448	8.72208	8.3349	8.58944	324.671	133.786	229.228	159.952	193.13	176.541	0.770153	medium
TRIT1	9.00536	9.04144	9.16819	9.02137	8.7235	8.75044	8.77004	8.84529	8.45212	8.62005	20.6763	41.1799	30.9281	23.4875	24.2145	23.851	0.771176	medium
YIPF6	9.44701	9.67189	9.91567	10.4559	8.98562	8.91641	9.21872	9.14496	8.87748	8.89453	22.7916	12.5803	17.686	10.9553	16.3304	13.6428	0.771394	medium
SPN	8.91656	8.97281	8.76995	8.82663	8.64568	8.6203	8.67471	8.70637	8.62944	8.56455	18.3574	22.868	20.6127	12.9553	18.8955	15.9254	0.772602	medium
SCN9A	9.41392	9.60259	9.61505	9.28743	9.20239	9.1119	9.28823	9.11745	9.01246	8.7971	33.1528	22.6486	27.9007	21.2368	21.9791	21.608	0.77446	medium
ZFP36L2	9.27535	9.10704	9.23338	8.96414	8.61162	8.65199	8.7441	8.72347	8.45223	8.54056	66.5071	58.6311	62.5691	57.8308	39.1606	48.4957	0.775074	medium
RUFY1	9.33361	9.42991	9.53137	9.75029	8.84478	9.574	9.19917	8.92374	8.82972	8.844	10.9295	11.7236	11.3266	10.7576	6.83441	8.79598	0.776578	medium
ACTR2	10.3172	10.7142	9.71503	10.8413	9.34148	10.2057	10.0174	9.55415	9.56877	9.46046	265.139	227.746	246.442	170.609	213.01	191.809	0.778314	medium
ARHGEF1	9.32001	9.27276	9.292	9.42086	8.82412	8.75044	9.09658	9.11792	8.73264	8.76272	18.4268	16.3618	17.3943	9.2063	17.8717	13.539	0.778358	medium
ERP44	8.78129	8.88376	8.77048	8.82688	8.52497	8.66757	8.63418	8.70086	8.49397	8.52212	32.9759	25.9034	29.4397	21.0282	24.8032	22.9157	0.778395	medium
HNRNPA2B1	10.4687	10.5307	10.5707	10.322	10.0781	10.1975	9.91417	9.83291	9.25398	9.57889	235.913	192.258	214.086	146.181	187.287	166.734	0.77882	medium
CNPY3	8.82057	8.78904	8.82303	9.04262	8.55879	8.64413	8.71909	8.7388	8.44061	8.64363	400.723	241.827	321.275	234.733	266.335	250.534	0.779812	medium
NCSTN	11.3144	11.2715	11.1628	11.2995	10.4864	9.66305	10.645	10.6396	9.95159	11.2179	85.9289	64.1381	75.0335	52.8157	64.3287	58.5722	0.780614	medium
NBN	8.78778	8.83123	8.76051	8.80908	8.56596	8.66757	8.65677	8.7086	8.38511	8.54503	18.1426	24.7336	21.4381	15.2578	18.2182	16.738	0.780758	medium
ZFAND6	8.82224	8.80425	8.81664	8.8176	8.52155	8.58792	8.67208	8.71112	8.35443	8.51571	45.3263	56.7611	51.0437	39.4682	40.2491	39.8587	0.780874	medium
SNRPA1	9.18797	9.02849	9.31398	9.03438	8.8307	9.04761	8.89197	8.95297	8.57266	8.75422	111.614	159.465	135.54	117.328	94.4476	105.888	0.781231	medium
CCDC91	8.84278	8.75816	8.80945	8.8681	8.5887	8.32874	8.70493	8.75614	8.42244	8.59082	19.7074	10.9645	15.3359	9.11522	14.873	11.9941	0.782092	medium
ISOC1	8.8701	8.73298	8.78198	8.88942	8.59996	8.50366	8.71064	8.74211	8.40895	8.60971	24.6307	12.4106	18.5206	10.3427	18.6736	14.5082	0.783351	medium
ARGLU1	10.6702	10.7711	11.1087	11.3557	9.39315	9.52305	9.66406	10.4334	10.0467	9.44744	109.472	107.264	108.368	95.1343	74.7326	84.9334	0.783753	medium
FBXL12	9.08941	9.09714	9.02708	8.98818	8.78162	8.85636	8.92029	8.92127	8.61189	8.76812	11.4722	20.9056	16.1889	14.4779	10.9138	12.6959	0.784233	medium
KIAA0196	9.59562	9.41993	9.7148	9.64387	9.00071	8.86315	9.25079	8.96062	9.04797	8.99329	17.9796	10.2146	14.0971	7.46158	14.7202	11.0909	0.786748	medium
ARHGDIA	8.95444	8.85188	8.9114	8.82688	8.63195	8.5209	8.78659	8.83469	8.35168	8.5699	18.6001	16.135	17.3676	14.5462	12.8031	13.6747	0.78737	medium
KLF6	11.1566	11.3135	10.7039	10.127	8.78605	8.96779	8.78165	8.92263	8.47528	8.74622	305.048	186.8	245.924	272.924	114.92	193.922	0.788543	medium
DHX38	8.79826	8.76127	8.7514	8.79361	8.52643	8.41422	8.63445	8.68896	8.33058	8.51237	12.0595	14.2593	13.1594	13.2011	7.55691	10.379	0.788713	medium
DEDD2	10.1735	10.3666	9.86848	9.93399	9.48398	9.70563	9.71886	9.90995	8.91706	9.59091	45.2693	80.0452	62.6572	59.8199	39.264	49.5419	0.790682	medium
ZC3H15	8.91612	8.88949	8.88518	9.03371	8.58776	8.75044	8.74435	8.75578	8.44579	8.56944	84.3896	78.284	81.3368	63.7241	64.9099	64.317	0.790749	medium
GNG7	11.7043	11.9607	11.5063	11.7885	9.86986	8.92942	9.7235	9.596	9.44366	9.26965	17.5926	14.0481	15.8204	13.6238	11.4431	12.5334	0.792234	medium
SDR39U1	8.78268	8.72662	8.76307	8.80157	8.51249	8.2991	8.64555	8.70562	8.33623	8.51356	23.7218	21.6055	22.6637	17.1677	18.7822	17.975	0.793118	medium
SMARCC2	10.3229	10.4151	10.0757	9.61884	9.05942	9.81587	9.28537	9.4984	8.83747	9.01738	21.8327	16.9443	19.3885	13.7841	17.0337	15.4089	0.794744	medium
RIOK3	8.91554	9.01804	9.0331	9.12704	8.68759	8.7283	8.81903	8.8129	8.70958	8.71229	42.6267	57.2326	49.9297	47.7331	31.664	39.6985	0.795089	medium
LILRA4	8.91728	8.86646	8.83783	8.82419	8.58351	8.42341	8.6498	8.75514	8.36058	8.52639	1299.57	904.02	1101.79	1116.96	636.538	876.75	0.795749	medium
SNX1	9.70702	9.7844	10.0896	10.7097	8.94814	8.85636	9.17002	9.12214	9.14845	8.89224	13.8027	11.8693	12.836	7.138	13.2957	10.2168	0.79595	medium
PNN	11.1768	11.3124	11.4629	11.5275	10.1851	10.075	10.3463	10.6636	10.332	10.0768	62.2668	61.0068	61.6368	58.95	39.4997	49.2249	0.798628	medium
PRPSAP2	8.93673	8.93728	8.95793	9.05281	8.6627	8.49496	8.77097	8.80234	8.50057	8.6443	22.4988	19.445	20.9719	11.0705	22.4902	16.7803	0.800134	medium
DBF4	8.78191	8.97821	8.73977	8.80787	8.56094	8.69825	8.6573	8.70646	8.40465	8.54421	13.1842	14.1343	13.6593	10.0506	11.8164	10.9335	0.800446	medium
TOB2	8.785	8.88376	8.75424	8.81079	8.554	8.36735	8.64803	8.70282	8.38879	8.53514	10.3738	14.2467	12.3103	11.144	8.60009	9.87204	0.801936	medium
COPB2	11.9525	12.0441	11.6538	12.1365	11.3451	10.9164	11.778	11.3939	11.1162	11.1851	44.0192	21.9473	32.9832	16.6668	36.3629	26.5149	0.80389	medium
PRKCD	12.4678	13.2483	11.1569	12.5945	10.9929	9.52305	10.5286	11.3284	10.4268	11.1378	7.78483	23.7037	15.7443	11.0473	14.2955	12.6714	0.804827	medium
LRP10	8.85939	8.74876	8.87379	8.88217	8.63195	8.36735	8.69426	8.7317	8.35487	8.62209	36.9971	17.4761	27.2366	19.1813	24.7562	21.9687	0.806591	medium
RNASEH1	9.82168	9.46141	9.6619	9.37339	8.92211	8.57971	8.85534	8.89017	8.73671	8.82999	49.1655	50.6663	49.9159	55.4503	25.162	40.3061	0.807481	medium
SMC5	8.76558	8.71381	8.73184	8.76515	8.51543	8.41422	8.62973	8.68398	8.31231	8.50377	25.9951	30.8056	28.4004	23.5122	22.4765	22.9944	0.80965	medium
COL4A3BP	9.39885	9.54659	9.49813	9.1413	8.99458	9.07132	8.90148	9.15667	9.27006	8.89393	10.3813	12.4353	11.4083	8.96254	9.5224	9.24247	0.810154	medium
RAP2C	9.03642	9.14843	9.03428	8.99711	8.63952	8.68299	8.7692	8.85207	8.42468	8.66806	13.4461	13.6041	13.5251	14.5776	7.34205	10.9598	0.810333	medium
SRP54	9.72684	9.8788	10.1381	10.1792	8.93931	9.84044	9.4773	9.10773	8.84518	9.1318	19.1556	27.3551	23.2554	20.2134	17.5375	18.8754	0.81166	medium
ZFC3H1	9.21601	9.16039	9.46135	9.34242	8.62827	8.75044	8.76142	8.83867	8.69627	8.6273	15.0256	14.7577	14.8916	15.2867	8.91572	12.1012	0.812618	medium
PIGC	8.84668	8.78598	8.86964	8.91892	8.71278	8.53795	8.74197	8.7911	8.48703	8.61005	25.7977	19.7677	22.7827	17.3597	19.692	18.5259	0.813155	medium
PSMD12	8.91438	8.97551	9.07137	9.04728	8.67126	8.80083	8.92621	8.82342	8.43149	8.72334	19.8495	33.8546	26.852	27.1505	16.5342	21.8424	0.813435	medium
LARP7	9.22469	9.47111	9.51447	9.50018	8.77062	8.9866	9.43882	9.01508	9.00124	8.87575	27.435	21.5571	24.4961	16.6977	23.253	19.9753	0.815451	medium
CDV3	10.6626	10.9395	11.1698	11.4763	9.67467	11.0081	10.4221	9.58869	10.1012	9.72718	12.7112	13.852	13.2816	11.4283	10.2734	10.8509	0.816985	medium
SF3B2	8.85073	8.89803	8.83337	8.86665	8.59528	8.7283	8.73068	8.75111	8.37652	8.59839	46.3769	45.6768	46.0269	40.9693	34.3327	37.651	0.818023	medium
NFKBIZ	9.64281	9.89933	10.3471	9.18089	8.99253	9.15139	8.9642	8.82778	8.8291	8.94189	16.8184	30.4431	23.6308	27.505	11.1756	19.3403	0.818437	medium
HNRNPH3	8.95926	8.97281	9.1346	8.82419	8.6627	8.62829	8.822	8.82137	8.56046	8.66528	40.5055	45.8889	43.1972	36.8522	33.9871	35.4197	0.819952	medium
ATG4B	8.83389	8.84306	8.77821	8.81079	8.57476	8.58792	8.70164	8.73087	8.48017	8.62594	23.5995	20.5064	22.053	17.177	18.998	18.0875	0.820183	medium
CLIC3	12.6741	13.3226	11.9841	12.2532	9.94671	12.5076	10.8144	11.5987	9.61412	9.72348	221.756	8.28352	115.02	85.57	103.332	94.4512	0.821175	medium
SLC2A8	10.9852	10.81	10.5035	11.3095	10.1175	9.14022	9.46663	10.3408	9.24486	9.84072	14.6981	10.9326	12.8154	11.5164	9.53197	10.5242	0.821215	medium
FAM96A	9.55158	9.67527	9.8679	9.73476	9.03196	9.32444	9.71672	9.18893	8.98947	9.44165	144.003	115.061	129.532	95.9099	116.938	106.424	0.821605	medium
DPP8	8.84998	8.90653	9.06053	9.09122	8.59575	8.65199	8.75031	8.78378	8.89771	8.61971	15.1427	22.2721	18.7074	21.3539	9.39974	15.3768	0.821964	medium
SPTLC1	8.94132	8.88089	8.92245	8.9711	8.58233	8.6203	8.67795	8.73944	8.63439	8.59392	44.8826	43.5355	44.209	39.1919	33.4895	36.3407	0.82202	medium
IKZF1	9.13621	8.84601	9.3622	9.10453	8.533	8.40497	8.6755	8.72217	8.36835	8.51868	16.1778	22.1466	19.1622	15.4338	16.1382	15.786	0.82381	medium
CPSF6	8.79364	8.94555	8.76704	8.83982	8.55232	8.53795	8.66153	8.71279	8.47246	8.53809	31.8671	26.557	29.212	23.2397	24.8998	24.0698	0.823967	medium
NCL	9.23444	9.22791	9.24712	9.34351	8.69647	9.30452	8.96521	8.96187	8.56536	8.87224	347.778	331.766	339.772	292.914	267.513	280.213	0.82471	medium
EAPP	8.88237	8.90935	8.8452	8.82981	8.61672	8.70583	8.73291	8.76126	8.54425	8.6032	57.263	60.3793	58.8211	56.1303	41.0367	48.5835	0.825953	medium
DAD1	12.2963	12.2849	12.0242	12.694	11.2363	11.4917	11.9808	11.5013	11.5168	11.317	231.138	142.999	187.069	120.076	189.561	154.819	0.827604	medium
MKNK1	10.1347	10.332	10.1426	10.0785	9.28251	9.99877	9.71549	9.57074	9.43883	9.6231	18.7607	16.1606	17.4607	10.5152	18.5044	14.5098	0.830998	medium
ADIPOR1	10.0172	9.94663	9.90096	9.41093	9.10659	9.42941	9.47391	9.28246	8.92557	8.91687	106.3	69.28	87.7899	80.865	65.4303	73.1477	0.833212	medium
AGTPBP1	8.89529	8.86355	9.02795	8.97805	8.65115	8.6203	8.74495	8.78965	8.39949	8.73937	10.001	12.7173	11.3591	7.42889	11.5053	9.46712	0.833436	medium
STRAP	9.53853	9.4319	9.57158	9.63472	9.01935	9.168	9.03512	9.01007	8.84728	8.98608	106.051	78.0606	92.0557	75.0672	78.5394	76.8033	0.834313	medium
NUDT21	8.86683	8.87225	8.93346	8.98151	8.59926	8.86315	8.75074	8.78116	8.61199	8.7202	15.7023	13.4507	14.5765	10.4288	13.8949	12.1619	0.834347	medium
ISG20L2	8.96944	8.91217	8.85681	8.98128	8.72764	8.69064	8.75795	8.81522	8.64155	8.67017	17.1975	15.198	16.1977	14.8307	12.2046	13.5177	0.83454	medium
DARS	10.8988	11.0446	11.1522	10.4593	10.6462	10.514	10.1484	10.2975	9.78386	9.87094	70.7473	55.6029	63.1751	54.7216	50.9516	52.8366	0.836351	medium
ANAPC5	9.1886	9.327	9.466	9.63261	8.98093	9.18442	9.19834	9.20814	8.81929	8.96507	147.775	72.7697	110.272	80.2154	104.524	92.3697	0.83765	medium
VHL	9.57445	9.50555	9.11555	9.35208	8.76892	8.69825	8.72691	8.80045	9.45067	8.759	26.0383	31.5038	28.771	21.4964	26.7566	24.1265	0.838571	medium
DNAJC4	8.84518	8.96197	9.01204	8.89424	8.55472	8.7283	8.69712	8.73548	8.35893	8.55721	79.6465	75.5271	77.5868	70.2938	60.2322	65.263	0.841161	medium
CTSS	11.1911	11.4852	10.9687	11.0467	10.2246	10.192	10.4803	10.7234	9.7129	10.683	206.234	159.21	182.722	145.656	161.865	153.76	0.841498	medium
DEDD	10.1888	10.1558	10.4015	10.4975	9.77147	9.99877	9.89876	9.95121	9.2904	9.61301	21.2365	23.0114	22.1239	19.2379	18.0014	18.6197	0.841609	medium
TMEM80	9.10645	9.14121	9.00757	8.99391	8.62112	8.75775	8.73488	8.77608	8.47768	8.71142	25.3937	12.4636	18.9287	18.0779	13.8032	15.9405	0.842137	medium
INTS12	10.3357	10.3396	10.3467	10.6591	9.80109	9.31949	10.2277	9.9123	9.56822	9.47132	33.3622	31.1161	32.2392	28.0651	26.246	27.1556	0.842317	medium
HNRNPH1	9.38082	9.26168	9.15685	9.3539	8.85391	8.69064	8.85331	8.8035	8.65042	8.7354	137.014	130.273	133.644	129.314	95.8559	112.585	0.842429	medium
NAPG	8.8859	8.82229	8.82226	8.86592	8.66315	8.63623	8.76447	8.73862	8.40067	8.61164	11.3161	15.9697	13.6429	13.5348	9.52924	11.532	0.845275	medium
NRBF2	8.78268	8.8193	8.74945	8.77979	8.52814	8.49496	8.65139	8.69936	8.34673	8.53018	13.3919	25.7906	19.5913	18.6805	14.4554	16.568	0.845681	medium
HUS1	8.76698	8.79209	8.73995	8.81882	8.5887	8.2991	8.64572	8.69337	8.42404	8.51511	16.1067	13.2885	14.6976	12.854	12.0112	12.4326	0.845891	medium
ELOF1	8.79349	8.82825	8.7804	8.8198	8.57571	8.61227	8.66206	8.7166	8.35421	8.54138	57.6658	56.4592	57.0625	52.6845	43.8575	48.271	0.845932	medium
TCERG1	8.92306	8.90653	8.86022	8.84324	8.55783	8.7283	8.69069	8.73484	8.49913	8.55277	41.8646	46.775	44.3198	41.8214	33.2292	37.5253	0.846695	medium
MARS	9.39354	9.3355	9.52394	9.50757	8.85694	8.80789	9.1881	8.99012	8.65435	8.82454	99.6419	55.5068	77.5743	49.6096	81.9203	65.765	0.847767	medium
SLC2A9	9.36433	9.45555	9.22891	9.48744	8.94967	8.45962	9.00726	8.9849	9.22474	8.76346	18.012	9.89913	13.9556	12.218	11.453	11.8355	0.848085	medium
NFKB1	9.33653	9.29904	9.30556	9.40321	8.92618	9.08885	8.97757	9.26529	8.74113	8.86509	10.486	36.0423	23.2642	29.9788	9.51179	19.7453	0.848742	medium
PCSK7	9.55023	9.35026	9.47166	9.50675	8.77083	8.40497	8.98641	9.13397	8.77764	9.1919	20.4923	18.0095	19.2509	17.9713	14.7465	16.3589	0.849772	medium
ITFG1	8.93559	8.92338	9.04312	9.12091	8.64409	8.78661	8.82308	8.77164	8.41988	8.62662	34.3067	28.2403	31.2735	31.9085	21.2511	26.5798	0.849915	medium
RAB18	8.79241	8.92896	8.7403	8.79289	8.54582	8.63623	8.65474	8.70702	8.36813	8.53325	55.6985	63.632	59.6652	57.4314	44.0023	50.7168	0.850023	medium
ARHGAP9	10.0274	10.0263	9.88006	10.3349	9.24959	8.76502	9.26301	9.37142	8.67299	9.18202	96.855	27.7207	62.2879	36.6642	69.3159	52.99	0.850728	medium
IQCB1	9.09511	9.16039	9.14289	9.18476	8.83663	8.84953	8.99743	8.85251	9.06388	8.86135	19.5373	20.1761	19.8567	18.5948	15.2257	16.9103	0.851615	medium
PRPF4	9.65062	9.62371	9.6065	9.88096	9.24863	9.55721	9.25674	9.50921	9.25355	9.39577	28.7137	24.923	26.8184	12.8454	33.0718	22.9586	0.856078	medium
ARSA	9.18292	9.57214	9.04682	9.15627	8.7572	9.14582	8.75685	8.93412	8.52344	8.63396	21.3747	16.8702	19.1225	13.9028	18.8641	16.3835	0.856765	medium
ARL6IP6	8.82648	8.78291	8.81084	8.89424	8.56166	8.7283	8.66901	8.70935	8.37848	8.55464	33.8402	26.1574	29.9988	23.0054	28.636	25.8207	0.860725	medium
USP16	9.07556	9.15322	9.10738	9.16781	8.7031	8.90327	8.94114	8.88515	8.63875	8.74451	31.8147	43.3154	37.5651	36.2585	28.4676	32.3631	0.86152	medium
PPP1CB	9.05366	9.0746	9.2354	9.44584	8.78436	9.01131	8.90244	8.9765	8.59636	8.77224	55.4232	35.8582	45.6407	36.7524	42.0185	39.3854	0.862946	medium
AP1G2	8.96676	8.88089	8.88527	8.8858	8.62158	8.4774	8.72837	8.80072	8.45906	8.55756	98.0352	37.4659	67.7506	59.7294	57.2714	58.5004	0.863467	medium
WASF2	8.93315	8.77984	8.88383	9.03035	8.52814	8.19567	8.71297	8.74432	8.39258	8.60765	41.9389	33.481	37.7099	32.4749	32.7675	32.6212	0.865056	medium
SFT2D1	11.2554	11.4322	11.5437	11.867	10.9183	9.95432	11.0616	10.5545	9.78525	10.7451	135.579	150.743	143.161	130.762	117.215	123.989	0.866079	medium
NUDCD2	8.82163	8.87225	8.81863	8.82834	8.57665	8.56315	8.77652	8.74073	8.45086	8.60411	32.3809	16.661	24.521	19.8663	22.6297	21.248	0.866524	medium
ZNF791	8.78005	8.76127	8.73906	8.78357	8.51886	8.57971	8.6324	8.68577	8.33723	8.50987	102.289	176.682	139.486	169.577	73.4469	121.512	0.871145	medium
SLC1A5	8.78423	8.77368	8.7499	8.78357	8.55088	8.5548	8.65218	8.72078	8.32891	8.52817	18.4679	9.51683	13.9924	5.96089	18.4246	12.1927	0.871385	medium
LUC7L	9.18431	9.13638	9.12696	8.9251	8.94738	8.66757	8.90936	9.00892	8.72347	8.77108	16.6875	12.0143	14.3509	13.2869	11.7393	12.5131	0.871937	medium
NKAP	8.78979	8.74562	8.76933	8.87587	8.56094	8.5464	8.69817	8.70926	8.34419	8.52746	11.8252	15.1842	13.5047	12.6171	10.9576	11.7874	0.872832	medium
NUP210	8.99704	8.92617	8.9585	8.99802	8.61255	8.46854	8.7504	8.75285	8.41731	8.60366	23.6323	18.0079	20.8201	18.8027	17.5444	18.1735	0.872883	medium
ACCS	11.315	11.8808	11.1332	11.8456	10.9082	10.2273	10.3429	11.0593	10.1465	10.5769	32.151	18.1523	25.1517	22.2513	21.7618	22.0066	0.874954	medium
CCNL2	8.77135	8.8342	8.74936	8.79265	8.57642	8.6203	8.64652	8.71688	8.3928	8.55931	18.8155	17.7281	18.2718	12.3991	19.5778	15.9884	0.875034	medium
UBA3	9.17341	9.13153	9.37841	9.49771	8.57096	9.02351	9.01666	8.80413	8.64705	8.58125	30.0974	22.3484	26.2229	16.4093	29.4905	22.9499	0.875185	medium
LEO1	8.77648	8.76127	8.75043	8.81225	8.53591	8.63623	8.65845	8.70553	8.43383	8.53325	14.6128	15.0702	14.8415	8.55221	17.4496	13.0009	0.875981	medium
VCP	8.76323	8.70413	8.73077	8.77861	8.50733	8.46854	8.62688	8.68313	8.31633	8.50401	158.006	97.1794	127.593	103.017	120.598	111.807	0.876283	medium
MLL5	10.1739	10.1398	9.88001	9.95193	9.14499	8.999	9.15766	8.99723	9.9198	8.91432	46.6469	80.869	63.758	75.3661	36.3839	55.875	0.876361	medium
DIAPH2	8.91293	8.90087	8.90096	8.84104	8.58257	8.39565	8.67882	8.73981	8.4516	8.62277	14.7207	15.0625	14.8916	14.0816	12.0278	13.0547	0.876646	medium
TIPRL	8.83646	8.81329	8.82665	8.81663	8.56238	8.69825	8.71831	8.72263	8.41474	8.55616	13.7892	9.21098	11.5001	6.28848	13.8967	10.0926	0.877611	medium
NISCH	10.9495	11.0522	10.9666	10.9418	10.375	10.1975	10.0154	10.2955	9.93614	9.90688	12.2132	12.5999	12.4066	10.8311	10.9778	10.9044	0.878926	medium
ARF4	9.3253	9.35026	9.36179	9.41791	9.06318	8.79374	9.07629	9.04558	9.15408	8.89731	139.237	98.0892	118.663	115.7	93.1068	104.403	0.879828	medium
NAGK	8.78902	8.79818	8.82829	8.82981	8.56953	8.31893	8.65739	8.73216	8.35388	8.5516	59.1314	44.5512	51.8413	45.2663	46.0559	45.6611	0.880785	medium
UBA2	9.03615	8.98626	9.14395	9.4518	8.7469	8.82886	8.94051	8.83283	8.96702	8.73185	28.6919	20.946	24.8189	16.0162	27.7233	21.8697	0.881171	medium
ADCY7	9.06806	8.99958	9.01914	8.89111	8.58422	8.57971	8.71202	8.75065	8.43457	8.56828	35.0327	18.2759	26.6543	14.9243	32.0768	23.5005	0.881679	medium
GGNBP2	9.159	8.92059	9.01786	9.16432	8.71519	8.58792	8.87058	8.81522	8.52211	8.69703	97.2072	114.785	105.996	116.908	70.1463	93.5272	0.882363	medium
IRF2BP2	10.3586	10.4397	10.462	10.4343	9.51829	10.2565	9.79923	9.75536	9.61588	9.26883	28.536	19.3611	23.9486	25.6012	16.7066	21.1539	0.883305	medium
EIF5	8.95997	9.04916	8.96763	9.11498	8.57048	8.5209	8.74359	8.76964	8.47695	8.54808	94.8417	112.297	103.569	109.542	73.4491	91.4955	0.883422	medium
ATPAF2	9.11629	9.09216	9.04815	9.19245	8.95635	8.68299	8.84638	9.03627	8.86374	8.92443	39.0784	53.1867	46.1325	38.9717	42.6419	40.8068	0.884555	medium
FAM160A1	8.7701	8.73298	8.7411	8.77955	8.52106	8.51231	8.63721	8.69093	8.32358	8.50652	11.9829	11.3531	11.668	13.0512	7.63762	10.3444	0.886559	medium
U2AF1L4	8.97339	8.9809	9.05592	8.99665	8.61765	8.61227	8.71133	8.87925	8.41003	8.59013	37.3771	47.8569	42.617	42.1531	33.5298	37.8415	0.887943	medium
ACOX3	8.75446	8.67141	8.7263	8.785	8.5093	8.45962	8.6259	8.67776	8.31667	8.50413	22.1092	15.9396	19.0244	13.0151	20.7954	16.9052	0.888606	medium
TBP	10.9747	10.8872	10.7747	10.5976	10.5074	10.4805	10.4788	10.0496	10.6888	10.2803	16.0345	22.0422	19.0384	21.4046	12.4712	16.9379	0.889674	medium
SUPT7L	8.80071	8.76127	8.89241	8.85032	8.56977	8.57145	8.64812	8.7127	8.62088	8.53148	18.2397	17.9274	18.0835	16.1067	16.072	16.0893	0.889724	medium
LYN	13.7851	14.7729	13.0394	13.4338	11.777	11.1417	11.9361	11.8122	11.1005	11.4954	43.7324	50.0975	46.9149	48.3028	35.3303	41.8165	0.891326	medium
ANXA11	9.54543	9.6634	9.59941	9.4271	9.25469	9.00517	8.9988	9.11267	8.6624	9.1257	29.2156	19.6643	24.4399	14.2335	29.367	21.8003	0.891993	medium
FUT7	9.43398	9.70372	9.209	9.50708	8.65795	9.24831	8.71857	9.2579	8.50438	8.81578	22.7463	68.9471	45.8467	45.4981	36.3416	40.9199	0.892537	medium
MTF2	8.89104	8.85188	8.86362	8.90098	8.62919	8.77945	8.71538	8.77481	8.44114	8.66795	16.292	23.1308	19.7114	21.2218	13.9794	17.6006	0.892916	medium
ACADVL	10.6703	10.698	10.2493	10.8484	9.56344	10.3056	9.79101	9.84065	9.25434	9.51168	16.2154	16.5744	16.3949	9.20004	20.1866	14.6933	0.896212	medium
XRCC5	9.08848	8.97011	9.21716	9.02137	8.59762	8.6042	8.91713	8.82075	8.60679	8.73615	160.686	97.0491	128.868	100.924	130.404	115.664	0.897542	medium
WAPAL	8.81112	8.79209	8.74448	8.7812	8.54582	8.44163	8.63765	8.70571	8.33091	8.53219	11.819	15.7266	13.7728	10.6595	14.0822	12.3709	0.89821	medium
UQCRB	8.77989	8.89234	8.77039	8.8159	8.57973	8.75044	8.6573	8.71911	8.44548	8.55347	20.7093	25.2454	22.9773	19.4831	21.8328	20.6579	0.899057	medium
CBLL1	9.52263	9.327	9.36498	9.23549	8.95311	8.64413	9.04978	8.94098	8.95388	8.79094	13.5283	11.9316	12.73	10.6598	12.2483	11.454	0.899768	medium
INO80C	8.85835	8.86936	8.80398	8.87199	8.55064	8.68299	8.67085	8.72782	8.37402	8.54655	27.0541	12.5796	19.8168	13.4379	22.2339	17.8359	0.900038	medium
TRPC4AP	9.37122	9.54659	9.36173	9.66907	8.86399	9.46579	9.26079	8.95776	8.79279	9.07537	38.5527	23.2455	30.8991	28.9336	26.7178	27.8257	0.900534	medium
TRIM22	10.0227	9.82011	10.2632	9.06864	8.71322	8.83578	9.12756	8.83779	8.91165	8.74344	178.787	141.155	159.971	123.592	164.821	144.206	0.901452	medium
ARF3	8.92941	8.88089	8.79143	8.90266	8.59035	8.45962	8.75363	8.7965	8.43425	8.56839	34.1449	35.1427	34.6438	34.9464	27.5405	31.2434	0.901848	medium
MFF	9.80967	9.96347	10.0039	10.1163	8.91821	9.74701	9.67857	9.36432	9.56726	9.29094	41.2044	28.3497	34.7771	25.7306	37.0559	31.3933	0.9027	medium
CHRAC1	9.18948	9.12666	9.06342	9.38589	8.90256	8.69064	8.9026	8.8555	8.66947	8.95757	33.6557	40.5609	37.1083	39.596	27.4167	33.5063	0.902933	medium
CYTH2	10.8597	10.463	10.5644	10.8958	9.84881	8.92942	9.45968	9.81785	9.61864	9.99662	15.824	12.0311	13.9276	14.4167	10.7666	12.5917	0.904083	medium
TET2	8.77958	8.69113	8.74173	8.77861	8.52009	8.37685	8.64236	8.69112	8.35454	8.51583	29.8775	34.0408	31.9592	33.771	24.0613	28.9161	0.904783	medium
PGS1	9.5185	9.40585	9.45385	9.81201	8.82536	8.69064	8.96125	9.01163	8.7623	8.91766	20.2537	11.7787	16.0162	11.2987	17.7191	14.5089	0.905888	medium
TTLL3	8.82102	8.86355	8.8032	8.88797	8.63677	8.75044	8.69947	8.74524	8.63962	8.73594	13.3025	14.54	13.9212	15.3372	9.91178	12.6245	0.906849	medium
WDSUB1	9.26557	9.09465	9.1948	8.94613	8.8307	8.78661	8.94036	8.88593	8.72384	8.79939	19.9111	11.9822	15.9466	10.128	18.8109	14.4694	0.907366	medium
HPS3	8.80914	8.72342	8.80502	8.79939	8.52302	8.6753	8.64466	8.68999	8.4334	8.52438	26.3698	18.0699	22.2198	14.3394	25.9969	20.1681	0.907663	medium
HNRNPR	9.20316	9.14362	9.26517	9.01957	8.77189	8.92293	9.03219	8.96723	8.63681	8.91628	96.3958	91.0808	93.7383	90.2872	81.1001	85.6936	0.91418	medium
UBQLN1	9.18127	9.21419	9.18567	9.35081	8.85553	8.71336	8.96691	8.98249	8.62098	8.99234	17.3642	15.7459	16.5551	15.9496	14.3377	15.1437	0.914745	medium
HERPUD1	11.7562	11.9393	11.311	11.9593	10.3516	10.9231	10.9791	10.6002	9.95996	10.4611	1202.14	2076.15	1639.15	1979.47	1020.34	1499.9	0.915051	medium
TMEM123	10.0512	10.2476	10.5505	10.7846	8.7831	9.70563	9.71634	9.33038	9.68452	9.27827	65.3194	84.3019	74.8107	92.2906	44.8699	68.5802	0.916717	medium
RNF138	8.86356	8.82527	8.80337	8.79121	8.59809	8.40497	8.71349	8.75678	8.42382	8.6048	50.2609	44.3701	47.3155	44.913	42.1644	43.5387	0.920178	medium
SPIN1	8.7978	8.89234	8.74874	8.80133	8.63517	8.64413	8.65457	8.69899	8.63807	8.61722	9.38278	13.8834	11.6331	9.20771	12.219	10.7133	0.920938	medium
MYO1E	8.79472	8.8193	8.75326	8.79794	8.55232	8.63623	8.65439	8.70525	8.36725	8.52923	39.4307	29.103	34.2669	22.2673	40.8774	31.5723	0.921366	medium
SNCA	8.84233	8.95652	9.03397	8.97342	8.55999	8.78661	8.64732	8.76272	8.59202	8.58759	16.5675	14.9669	15.7672	15.1172	13.9418	14.5295	0.921501	medium
UCP2	12.7706	12.7583	12.0517	12.6818	9.7964	10.4462	11.3815	10.9124	9.97802	9.48521	2425.78	1249.64	1837.71	1586.53	1804.74	1695.64	0.922689	medium
PIP4K2A	11.9725	12.7612	11.321	12.4757	10.1929	11.232	10.8918	10.8617	10.4246	10.3929	59.2287	26.0101	42.6194	41.5705	37.3601	39.4653	0.925995	medium
STARD3	8.80117	8.81329	8.75344	8.79529	8.57001	8.57971	8.65501	8.7114	8.34452	8.54996	20.5746	15.1406	17.8576	17.2062	15.8945	16.5503	0.926798	medium
RGS1	10.5075	11.2673	10.026	8.90362	8.68491	8.5209	8.99407	9.28188	8.65291	9.10253	2107.33	1805.38	1956.35	2029.24	1598.87	1814.06	0.927267	medium
ZBTB43	9.17214	9.18402	8.992	8.99756	8.65705	8.75775	8.69069	8.79425	8.91731	8.68606	10.1844	17.1465	13.6654	17.455	7.90123	12.6781	0.92775	medium
HIP1	8.8582	8.96197	8.83869	8.82468	8.69647	8.7283	8.71866	8.72699	8.60335	8.66551	10.8927	12.8914	11.892	8.66297	13.4401	11.0515	0.929319	medium
NIT1	8.76636	8.69764	8.7263	8.77462	8.5296	8.34818	8.63507	8.68924	8.3199	8.51499	13.3642	12.8578	13.111	7.03303	17.336	12.1845	0.929335	medium
KIAA0020	9.77149	9.53366	9.5318	10.1969	9.01788	9.24309	9.19242	9.10443	9.32546	9.20997	21.0691	16.6487	18.8589	17.6433	17.5328	17.588	0.932611	medium
PRPF3	10.4599	10.6936	10.3027	10.2106	9.35038	9.41553	9.73615	9.76878	10.0077	9.32627	17.2103	16.4123	16.8113	18.8062	12.5651	15.6856	0.933042	medium
TRAK1	9.48644	9.50744	9.64568	9.53389	8.82289	8.90986	8.89909	9.05815	8.6989	9.64483	15.7967	13.6149	14.7058	19.7157	7.80079	13.7582	0.935564	medium
SYK	9.72114	9.7781	9.61535	9.39969	9.05978	9.08303	8.93243	8.98183	8.72996	8.9083	106.652	80.1979	93.4248	83.4988	91.5349	87.5168	0.936762	medium
NR4A3	8.86906	8.92617	8.79937	8.77415	8.66247	8.6042	8.65801	8.73078	8.61404	8.68837	21.6639	20.9012	21.2826	24.5919	15.4036	19.9978	0.93963	medium
CSNK1A1	8.7981	8.82527	8.7854	8.84544	8.53882	8.6203	8.65183	8.71781	8.42137	8.56979	81.8609	87.7443	84.8026	94.7714	64.7548	79.7631	0.940573	medium
GRWD1	8.76589	8.80122	8.75105	8.79313	8.52838	8.21695	8.64688	8.7073	8.33535	8.54009	12.9522	17.3212	15.1367	11.9127	16.5928	14.2528	0.941602	medium
DNAJC2	8.84548	8.78598	8.85076	8.9527	8.57831	8.41422	8.70458	8.73696	8.48464	8.54021	27.0893	30.4591	28.7742	27.3295	26.8616	27.0955	0.941661	medium
PIAS1	10.8297	10.6302	10.2818	9.84291	9.59252	9.97353	9.96584	9.47348	9.68219	9.42714	120.223	134.217	127.22	141.556	98.8438	120.2	0.94482	medium
MPI	8.76729	8.76438	8.73077	8.77884	8.50733	8.42341	8.63285	8.69131	8.36802	8.50855	21.537	8.90908	15.2231	11.1194	17.6677	14.3936	0.94551	medium
WDR54	11.1866	11.2197	10.8821	11.1381	10.5324	10.5029	10.3556	10.7998	9.99873	10.8311	29.8603	19.448	24.6541	24.9008	21.7559	23.3284	0.946226	medium
ERCC3	9.82447	9.61143	9.74116	9.82052	8.94028	8.79374	9.32238	9.15021	8.96785	8.79041	57.3745	62.2023	59.7884	64.2777	49.0327	56.6552	0.947595	medium
SNORD10	8.77772	8.7298	8.77444	8.78405	8.57404	8.39565	8.63178	8.68699	8.33535	8.567	49.325	74.6096	61.9673	67.7787	49.7997	58.7892	0.948713	medium
AGXT2L2	9.23185	9.327	9.55829	9.67465	8.84966	9.19526	9.14295	8.89803	9.03869	9.01289	75.7541	11.6673	43.7107	24.0901	58.89	41.4901	0.949197	medium
PIM3	8.85238	8.81329	8.7998	8.79145	8.56477	8.41422	8.67217	8.75852	8.39063	8.60788	9.21084	22.656	15.9334	22.5759	7.74578	15.1608	0.951511	medium
RBM8A	8.76714	8.8342	8.73273	8.78286	8.55328	8.6753	8.64191	8.69056	8.45528	8.52805	81.491	60.8242	71.1576	66.1791	69.8612	68.0202	0.955909	medium
ADD3	9.30773	9.21648	9.30487	9.51379	8.98805	9.17349	9.07423	8.95944	8.9119	9.08018	46.2255	34.4015	40.3135	42.706	34.4702	38.5881	0.957201	medium
MITD1	9.60282	9.62721	9.84021	9.3426	8.93681	9.07132	9.44682	9.20552	8.86339	9.30263	22.9077	13.7439	18.3258	9.53195	25.561	17.5465	0.957474	medium
RABIF	8.82057	8.79818	8.82234	8.84373	8.61417	8.69825	8.71702	8.7457	8.65474	8.63576	13.444	10.3065	11.8752	6.88235	15.8599	11.3711	0.95755	medium
ZFP106	8.92897	8.93451	9.06178	8.85886	8.59129	8.3578	8.78039	8.79326	8.47006	8.6016	18.0463	18.581	18.3137	15.4549	19.6657	17.5603	0.958864	medium
PXK	8.76386	8.87514	8.73799	8.7709	8.52009	8.58792	8.62625	8.6836	8.32769	8.50879	54.1408	65.0241	59.5824	59.9965	54.5806	57.2885	0.9615	medium
SNHG3	13.2134	14.0128	12.5655	13.3409	12.5303	11.321	11.55	12.2401	13.063	12.1514	18.3022	23.9697	21.136	24.0535	16.623	20.3383	0.962258	medium
BCL2L13	8.89104	8.82825	8.91306	8.92249	8.63654	8.58792	8.73428	8.73797	8.44674	8.58713	23.0876	20.7691	21.9283	22.2026	20.188	21.1953	0.966571	medium
ERICH1	9.13037	9.23246	9.37059	9.16678	8.75205	8.9866	8.8525	8.81281	8.4734	8.7475	18.5149	13.5834	16.0492	16.9734	14.0782	15.5258	0.967391	medium
ZNF394	9.78706	10.0034	9.89607	9.35608	8.7428	8.94873	8.8842	8.89992	8.98106	8.77034	57.5274	42.9881	50.2577	44.3665	52.9789	48.6727	0.968462	medium
RHOA	12.0239	12.5479	11.8346	12.0554	11.1488	11.808	10.9224	11.4676	10.798	10.847	765.246	650.639	707.943	716.467	656.48	686.473	0.969673	medium
ZNF131	8.80087	8.84306	8.77145	8.80181	8.52082	8.57145	8.64209	8.70375	8.35344	8.51761	18.2528	21.9673	20.1101	21.0991	17.9078	19.5035	0.969836	medium
UVRAG	9.00827	8.84306	8.93354	8.95667	8.6016	8.56315	8.7876	8.74735	8.40831	8.56711	15.0327	11.7349	13.3838	10.7005	15.2821	12.9913	0.970676	medium
ALG2	9.13011	9.22107	9.37632	9.21949	8.83356	8.76502	8.83681	8.80673	9.01921	8.77224	23.1035	14.167	18.6353	16.2017	20.0938	18.1478	0.973838	medium
SET	10.7096	10.814	10.8124	10.6013	10.1921	10.0809	10.2071	10.7175	10.349	10.3816	71.3357	77.8098	74.5727	80.2404	65.3693	72.8048	0.976293	medium
CLINT1	8.89705	8.94004	8.97673	8.86007	8.5802	8.91641	8.71133	8.74606	8.4863	8.60011	49.9042	50.6738	50.289	47.674	50.7113	49.1926	0.978199	medium
EID1	8.82072	8.91779	8.88914	8.96553	8.66698	8.83578	8.74231	8.78279	8.63971	8.74312	131.336	125.976	128.656	132.241	119.485	125.863	0.978293	medium
MTM1	9.44965	9.28815	9.33744	9.45758	8.62551	8.80083	8.83517	8.90328	8.63507	8.72539	18.2334	15.1847	16.709	14.4729	18.2577	16.3653	0.97943	medium
MAP4K1	10.2446	9.97736	10.0921	10.0434	9.44992	9.55721	9.40661	9.66206	8.90563	9.32035	60.5264	36.4888	48.5076	43.5505	51.5376	47.5441	0.980137	medium
ANP32E	8.77834	8.68786	8.73852	8.77979	8.52887	8.37685	8.64014	8.69299	8.33413	8.52177	12.8872	13.0989	12.993	13.7523	11.7492	12.7508	0.981353	medium
ESD	10.5012	10.547	10.1897	10.8829	9.40934	9.59882	9.81987	9.87958	9.6441	9.25735	121.252	100.973	111.113	93.3014	125.013	109.157	0.982402	medium
CNOT2	9.94173	9.69374	9.73197	9.39352	8.6575	8.84953	9.02271	9.25159	8.55544	8.5207	38.3979	47.5314	42.9647	52.2276	32.3001	42.2638	0.983688	medium
ACAP2	9.2396	9.32273	9.4036	9.19467	8.6887	9.1346	8.81969	8.80494	8.9307	8.70184	11.273	13.903	12.588	12.1975	12.5913	12.3944	0.984623	medium
CTAGE5	8.84923	8.81329	8.87531	8.83347	8.64796	8.63623	8.6698	8.73751	8.57326	8.59541	16.305	21.2922	18.7986	19.4406	17.5922	18.5164	0.984989	medium
CAT	9.78422	9.96067	9.98336	10.1439	9.62644	9.73584	9.54035	9.32329	8.81982	9.60873	427.942	319.547	373.744	396.723	339.917	368.32	0.985487	medium
VAPA	8.87853	8.82527	8.8835	8.89087	8.64774	8.56315	8.66171	8.72402	8.43892	8.62164	32.5963	22.4525	27.5244	27.2384	27.1334	27.1859	0.987702	medium
RPP30	8.8283	8.82825	8.73861	8.83787	8.55112	8.42341	8.6349	8.69562	8.44157	8.52177	8.76927	13.1519	10.9606	10.6187	11.0694	10.844	0.989366	medium
NT5C3	8.94117	8.96469	8.97251	8.95153	8.61022	8.90327	8.70588	8.74156	8.63894	8.64778	21.5177	37.024	29.2709	36.5588	21.4987	29.0288	0.99173	medium
MOAP1	10.0374	9.96486	10.1352	9.39969	9.30895	9.25869	9.77893	9.56265	8.9924	9.29321	45.4111	36.491	40.9511	29.9232	51.3607	40.6419	0.992451	medium
UTP18	8.7867	8.81028	8.75707	8.8035	8.54678	8.57971	8.65651	8.70832	8.35278	8.53077	27.5307	22.7994	25.165	18.5604	31.4319	24.9962	0.993289	medium
NDE1	9.05649	9.02066	9.06779	9.02542	8.59387	8.42341	8.6669	8.76618	8.4111	8.61073	12.8315	11.1573	11.9944	13.564	10.3449	11.9545	0.996675	medium
IFT20	8.78392	8.8163	8.73139	8.78357	8.52814	8.59608	8.63053	8.69309	8.32469	8.50903	25.1246	23.5085	24.3166	22.5649	25.9422	24.2536	0.997409	medium
TPRKB	8.79133	8.78598	8.76695	8.79698	8.57238	8.5209	8.68083	8.71725	8.35256	8.55054	25.3102	21.2372	23.2737	17.1461	29.2828	23.2145	0.997455	medium
PHF11	11.0712	11.747	10.6574	10.867	10.1557	9.73957	10.4737	10.7304	9.91271	10.5209	28.7358	20.0821	24.4089	20.5557	28.2287	24.3922	0.999315	medium
LRRC59	8.92147	8.97011	8.84041	8.82639	8.57072	8.57971	8.83139	8.77273	8.43849	8.5362	31.2998	30.4959	30.8978	29.5355	32.2221	30.8788	0.999385	medium
KAT5	8.77072	8.70413	8.73826	8.77979	8.533	8.56315	8.65165	8.70338	8.39052	8.51273	23.9354	26.0379	24.9867	24.6546	25.3452	24.9999	1.00053	medium
GANC	8.78485	8.85773	8.74848	8.78286	8.50954	8.38628	8.6341	8.69374	8.3268	8.50054	14.1998	9.61022	11.905	11.0315	12.8632	11.9473	1.00356	medium
ST3GAL4	11.4472	11.2856	10.8206	10.7121	10.3226	10.4872	10.3486	9.80246	9.20916	9.42926	35.2266	16.4674	25.847	13.9705	37.9788	25.9746	1.00494	medium
LILRB1	11.8312	13.1436	11.0971	11.8397	9.11181	10.7933	9.44596	9.49585	9.44817	10.2278	56.0737	31.5284	43.8011	40.1131	47.9698	44.0415	1.00549	medium
FAM65B	9.94553	9.76384	10.0971	9.43125	9.13526	9.48365	9.37349	9.53941	8.96125	9.25345	44.8949	25.1816	35.0382	24.6818	45.8395	35.2607	1.00635	medium
COPS2	8.81661	8.84306	8.82079	8.83054	8.56524	8.65199	8.68598	8.72162	8.40229	8.55101	28.0336	26.9455	27.4896	28.9046	26.4846	27.6946	1.00746	medium
EEF1A1	11.9538	12.7791	11.7796	12.1332	11.3169	12.1477	11.4713	11.2984	11.0596	11.2385	6511.3	5478.44	5994.87	6474.95	5639.61	6057.28	1.01041	medium
IQGAP1	10.689	11.1743	10.5344	10.8421	9.58966	9.7433	10.4646	10.2707	9.78676	9.89896	78.6506	39.2034	58.927	44.3832	74.758	59.5706	1.01092	medium
PPHLN1	9.192	9.11934	9.30494	9.24976	8.77444	8.80083	8.94051	8.8925	9.2225	8.73615	26.6432	45.784	36.2136	38.6743	34.568	36.6211	1.01125	medium
NOTCH2	9.19351	9.38755	9.61105	9.33397	8.75548	9.15695	8.92897	8.92349	8.50232	8.85963	18.421	7.93374	13.1774	12.4575	14.2695	13.3635	1.01412	medium
WDR82	9.8554	9.86695	9.37968	9.76372	9.42882	8.92942	9.10284	9.21802	9.69311	9.15419	16.2778	20.0394	18.1586	17.9021	19.037	18.4696	1.01712	medium
FIG4	11.3098	11.1282	10.7383	10.8654	10.0845	9.89513	10.8868	10.5314	10.2232	10.2962	21.6735	7.99402	14.8338	7.34259	22.8922	15.1174	1.01912	medium
TTYH2	10.3533	10.3677	9.68069	9.35372	9.41904	8.95511	9.20928	9.13467	8.96999	9.20743	42.9525	39.9024	41.4274	47.6461	37.1402	42.3931	1.02331	medium
ARHGEF6	9.70788	9.7781	9.76336	9.99911	9.35159	9.20065	9.34777	9.642	8.81467	9.51683	16.9786	13.0785	15.0285	9.79221	20.9717	15.3819	1.02352	medium
TBC1D9B	9.51998	9.69873	9.68404	9.92561	8.95387	9.43859	9.13258	9.05083	8.70143	8.96948	35.1678	20.3856	27.7767	24.4515	32.4285	28.44	1.02388	medium
SLC24A6	10.3752	10.4428	10.442	11.0619	9.89452	9.269	9.2769	9.70241	8.93873	9.52939	18.6093	23.4778	21.0435	22.9903	20.1419	21.5661	1.02483	medium
PSMD9	9.17074	9.18636	9.28406	9.09875	8.76062	8.98035	8.80852	8.90328	9.13102	8.75464	53.2443	40.9969	47.1206	42.2673	54.3985	48.3329	1.02573	medium
MED11	8.79933	8.88663	8.76484	8.81468	8.55855	8.57145	8.67094	8.73299	8.37642	8.54867	17.3315	8.13345	12.7325	14.1567	11.9785	13.0676	1.02632	medium
TWISTNB	9.8005	9.9438	10.1966	10.0201	9.47507	10.057	9.65309	9.32265	9.47457	9.29874	12.1095	13.5956	12.8525	16.3688	10.0265	13.1977	1.02686	medium
STK17B	11.1362	10.9951	11.0173	10.8362	9.17436	9.02957	9.19298	9.09077	9.88344	9.00547	79.5003	55.3381	67.4192	67.0144	71.5762	69.2953	1.02783	medium
RPAP3	8.83238	8.88089	8.83577	8.82492	8.65954	8.6753	8.7588	8.73963	8.49552	8.59965	12.9092	9.81386	11.3615	10.2716	13.1015	11.6865	1.02861	medium
GLIPR1	8.81935	8.76749	8.84896	8.91104	8.52033	8.39565	8.64457	8.7205	8.34254	8.50138	114.144	74.2366	94.1904	80.1254	113.841	96.9834	1.02965	medium
MAN1B1	9.1096	8.95378	9.16491	9.12872	8.67306	8.80789	8.79379	9.02097	8.51055	8.80064	25.8585	24.2367	25.0476	26.2033	25.3787	25.791	1.02968	medium
IL16	8.84818	8.87225	8.96674	8.89977	8.55448	8.53795	8.71383	8.74955	8.53331	8.53832	46.7006	37.6458	42.1732	50.0578	37.0141	43.536	1.03231	medium
BANK1	8.82406	8.7298	8.8207	8.81492	8.53688	8.23793	8.66505	8.71465	8.38	8.56479	16.9353	12.1272	14.5313	15.848	14.1805	15.0142	1.03324	medium
PISD	9.70252	9.57756	9.76109	10.0936	9.15805	9.24831	9.54538	9.32734	9.21148	9.31272	12.6586	15.9447	14.3017	12.7106	16.8582	14.7844	1.03375	medium
PMF1	10.1299	10.102	10.2087	10.1268	9.41224	9.68255	9.95968	9.60953	9.27055	9.23309	96.5091	90.6841	93.5966	105.767	88.3364	97.0516	1.03691	medium
PIGS	11.0119	11.061	10.5658	11.0061	9.82445	10.8805	10.0802	9.81997	9.59337	9.76174	36.5946	25.9856	31.2901	33.8229	31.1931	32.508	1.03892	medium
ISY1	8.77244	8.81028	8.75601	8.8035	8.53591	8.2483	8.65572	8.69964	8.34397	8.52094	41.0726	51.004	46.0383	46.5735	49.1973	47.8854	1.04012	medium
SCARB1	12.4617	12.4549	11.8573	11.5275	10.6832	9.89513	11.0955	11.1449	10.5118	10.6479	22.182	14.7417	18.4618	13.4494	24.963	19.2062	1.04032	medium
IFT52	9.02233	8.9809	9.25891	8.96786	8.5821	8.72085	8.82637	8.73779	8.43786	8.57454	53.6011	42.184	47.8926	45.6895	54.311	50.0002	1.04401	medium
ICAM1	8.79918	8.80727	8.75264	8.79217	8.55544	8.5209	8.6505	8.70609	8.34739	8.54291	118.715	240.666	179.69	273.073	102.178	187.626	1.04416	medium
SRI	8.82375	8.82825	8.80537	8.83274	8.59692	8.64413	8.68459	8.73041	8.49861	8.60171	50.052	27.4741	38.763	36.5939	44.4685	40.5312	1.04561	medium
BBX	9.31092	9.35862	9.10118	9.24215	8.65433	8.90986	8.7665	8.77481	8.85121	8.66762	15.4012	15.054	15.2276	19.2178	12.6488	15.9333	1.04634	medium
TFG	9.45656	9.4418	9.1802	9.72856	8.8529	9.22732	9.0712	9.04397	8.88985	8.80584	16.7922	22.496	19.6441	19.7141	21.4139	20.564	1.04683	medium
GPS2	8.85566	8.80122	8.94112	8.83811	8.55855	8.61227	8.72055	8.77554	8.39409	8.58067	126.317	65.524	95.9203	91.6868	109.348	100.517	1.04793	medium
CHP	9.48666	9.43983	9.42146	9.7863	9.25836	8.5209	9.2811	9.2776	8.97286	8.98978	47.785	63.7603	55.7727	65.0036	51.8996	58.4516	1.04803	medium
MED30	8.84848	8.79514	8.74315	8.77932	8.51911	8.41422	8.64679	8.69477	8.34496	8.57489	58.9437	56.1374	57.5405	60.5421	60.1931	60.3676	1.04913	medium
CORO7	9.49804	9.35235	9.07688	9.23706	8.9512	8.89666	9.17922	9.16702	8.79987	8.81392	29.3258	46.7754	38.0506	47.0137	32.8878	39.9507	1.04994	medium
TCIRG1	11.0856	11.1171	10.5803	11.2802	9.73525	9.51872	9.97156	10.6479	9.51598	9.70212	50.982	51.9806	51.4813	55.9843	52.1418	54.0631	1.05015	medium
IWS1	8.81341	8.8163	8.82777	8.93103	8.54871	8.59608	8.69391	8.7193	8.38337	8.55031	23.2377	25.078	24.1579	26.5497	24.2444	25.3971	1.0513	medium
GORASP1	10.481	10.291	10.0791	9.32289	9.26898	8.88335	9.10124	9.56113	9.05609	9.38812	15.4171	13.1549	14.286	12.04	17.9988	15.0194	1.05133	medium
ARFIP2	8.785	8.80425	8.75043	8.80593	8.54293	8.38628	8.64519	8.69852	8.32891	8.52497	21.0063	17.9129	19.4596	19.756	21.1827	20.4693	1.05189	medium
WDR1	10.5051	9.98975	10.5792	10.706	8.88656	10.1246	9.40385	10.066	8.80148	9.61603	148.63	72.1401	110.385	83.5853	148.644	116.115	1.05191	medium
TCF25	10.8711	10.8933	11.0007	10.7477	10.469	10.6019	10.2889	10.1212	9.78917	10.0577	72.2188	47.5286	59.8737	60.8139	65.1782	62.9961	1.05215	medium
SAP18	8.77974	8.77676	8.76704	8.8103	8.54823	8.62829	8.66285	8.73262	8.46263	8.54761	97.4322	91.6059	94.5191	99.9149	99.002	99.4585	1.05226	medium
FTSJ3	8.79841	8.83716	8.75778	8.81322	8.56715	8.6203	8.65968	8.70497	8.35762	8.53113	17.3268	8.87151	13.0992	7.48055	20.0994	13.79	1.05274	medium
SLC35C2	9.68506	9.92101	9.72741	10.1025	9.37072	9.3343	9.24394	9.29927	8.8679	9.28147	83.8493	45.6006	64.725	52.581	83.9233	68.2522	1.05449	medium
CTNNB1	8.80791	8.88089	8.78872	8.88265	8.58729	8.6042	8.66259	8.69964	8.4299	8.57129	15.6337	22.5518	19.0927	29.1468	11.1884	20.1676	1.0563	medium
VPS52	10.1421	10.2042	10.2348	9.59261	8.95044	9.45678	9.7614	9.84605	9.41571	8.88985	11.671	8.08518	9.8781	9.35434	11.5233	10.4388	1.05676	medium
PTPRC	8.86386	8.85481	8.81854	9.01618	8.59973	8.58792	8.66101	8.69721	8.78676	8.54597	176.749	123.607	150.178	150.964	166.444	158.704	1.05677	medium
COG7	8.97099	9.09216	8.79117	8.86397	8.64409	8.64413	8.73137	8.77255	8.42713	8.54937	10.8082	9.57155	10.1899	9.02592	12.5315	10.7787	1.05778	medium
TM9SF4	8.92811	8.81028	8.90314	8.83127	8.56929	8.53795	8.6726	8.73465	8.38381	8.55429	25.575	16.7359	21.1554	21.26	23.5227	22.3913	1.05842	medium
CWC22	8.90348	8.87514	8.88324	8.83201	8.6285	8.50366	8.76151	8.77445	8.60316	8.63001	15.2486	19.1299	17.1893	23.2182	13.2333	18.2258	1.0603	medium
RER1	8.80363	8.78598	8.76343	8.81152	8.53591	8.63623	8.65474	8.7206	8.34816	8.54385	37.1066	14.8966	26.0016	19.7379	35.4411	27.5895	1.06107	medium
ADPGK	10.6207	11.4785	11.0328	10.9777	9.34782	10.6652	9.99573	9.77688	9.88654	9.82275	42.3725	23.2703	32.8214	22.2586	47.4425	34.8505	1.06182	medium
TRIM26	11.6213	10.9614	10.9689	11.451	10.6799	9.62727	10.661	10.9059	9.96522	10.3586	15.8598	12.0328	13.9463	13.7191	15.9193	14.8192	1.06259	medium
FLT3	11.8726	12.1326	11.4995	11.1698	10.1201	10.3333	10.2389	10.8761	10.858	9.83907	26.8018	19.4368	23.1193	20.5382	28.6961	24.6171	1.06479	medium
COX16	9.40359	9.33762	9.21119	9.10731	8.63264	8.94232	8.91372	8.92562	9.16013	8.96151	27.1322	28.7722	27.9522	24.0665	35.4841	29.7753	1.06522	medium
PDK2	8.77617	8.74562	8.74617	8.78357	8.53809	8.4774	8.64085	8.69805	8.3209	8.52034	10.1629	17.5686	13.8658	7.98859	21.6133	14.8009	1.06744	medium
UBE2A	10.5419	10.7587	10.8254	10.6266	9.78191	10.3408	10.5443	10.1968	10.0217	10.0328	50.1999	41.7056	45.9528	40.7306	57.5826	49.1566	1.06972	medium
HNRNPH2	8.85581	8.90087	8.8282	8.92082	8.53761	8.84267	8.69417	8.71028	8.38879	8.57269	76.9027	87.4989	82.2008	95.1597	80.7952	87.9774	1.07027	medium
NAGA	10.0651	10.2626	10.2202	10.5457	8.92347	9.37309	9.25411	9.21937	9.2141	8.99537	120.542	51.3966	85.9693	70.4405	113.636	92.0381	1.07059	medium
RSU1	8.95855	8.95652	8.89879	8.9251	8.66383	8.75775	8.72244	8.79461	8.48069	8.68144	81.0058	60.5815	70.7936	72.0147	79.5918	75.8032	1.07076	medium
MRRF	10.1208	10.1632	10.1107	10.089	9.88977	10.1389	9.66823	9.78756	9.82395	9.72329	13.4265	10.695	12.0608	10.1545	15.7569	12.9557	1.0742	medium
FNBP4	12.494	12.5819	12.1087	12.2898	10.7419	11.2551	11.2255	11.139	11.3739	10.8579	13.5404	14.8839	14.2122	11.8614	18.7263	15.2939	1.07611	medium
ECHDC1	8.89646	8.82825	8.8732	9.05854	8.645	8.6042	8.81655	8.77672	8.46032	8.62888	69.7761	36.8032	53.2897	48.7527	65.9585	57.3556	1.0763	medium
SMEK1	8.76761	8.74247	8.73086	8.77043	8.54148	8.37685	8.63552	8.69609	8.39711	8.54702	12.2096	15.676	13.9428	20.2291	9.83187	15.0305	1.07801	medium
KIAA0247	9.07128	9.04144	9.02502	9.28705	8.91412	8.46854	8.81564	8.83735	8.52221	8.83982	26.2411	40.6529	33.447	45.2692	27.2241	36.2467	1.0837	medium
RRP9	8.80347	8.77676	8.73763	8.78452	8.5463	8.5209	8.64014	8.71837	8.37129	8.57986	15.5169	8.355	11.936	7.55872	18.327	12.9429	1.08436	medium
TMEM43	8.79056	8.88949	8.75671	8.812	8.54967	8.6598	8.65245	8.70385	8.35718	8.53644	55.5506	21.9359	38.7432	31.4263	52.6066	42.0165	1.08448	medium
VTI1B	8.79703	8.84306	8.79204	8.8006	8.56786	8.65199	8.696	8.7205	8.37609	8.53231	31.7927	24.0518	27.9222	31.1579	29.6073	30.3826	1.08811	medium
PTP4A1	8.80286	8.82229	8.78111	8.80254	8.56429	8.69825	8.66136	8.71763	8.37391	8.55312	46.5273	18.556	32.5417	18.7672	52.1466	35.4569	1.08958	medium
HIST1H1E	8.76261	8.89519	8.72702	8.76675	8.51102	8.20635	8.62786	8.6852	8.32869	8.50891	8.47773	13.253	10.8654	10.3163	13.4037	11.86	1.09154	medium
NDEL1	9.64677	9.42991	9.6035	9.73547	9.3911	9.28433	9.37158	9.44559	9.03862	9.14009	45.7579	34.2337	39.9958	40.733	46.7866	43.7598	1.09411	medium
GABARAPL2	10.847	11.1072	10.6733	11.2081	10.4184	10.7804	10.7883	10.5656	10.119	10.3944	211.345	125.713	168.529	156.738	213.205	184.972	1.09756	medium
BCAS2	9.00356	9.15322	9.06475	9.00395	8.73632	8.9866	8.97695	8.84582	8.74867	8.75635	91.5766	56.5837	74.0802	70.6101	92.0319	81.321	1.09774	medium
RRAGC	10.7651	10.858	10.6785	11.0015	10.0319	10.5915	10.1718	9.76815	9.82058	9.57138	15.9286	16.7959	16.3623	14.3657	21.7265	18.0461	1.10291	medium
DNAJB6	8.94203	8.89519	8.89334	9.0044	8.63952	8.4774	8.76142	8.79803	8.5327	8.61767	96.9211	86.6836	91.8024	122.356	80.9101	101.633	1.10708	medium
BECN1	8.9026	8.85188	8.84349	8.95293	8.55328	8.84953	8.68694	8.72551	8.43351	8.54984	79.0181	66.8018	72.9099	70.8882	90.5524	80.7203	1.10712	medium
NACA	10.7921	10.6587	11.2087	11.5481	9.74308	10.6206	10.0931	9.94568	9.8375	9.55895	101.434	91.0123	96.2233	105.31	109.338	107.324	1.11536	medium
PSMD11	8.78423	8.71059	8.73843	8.78429	8.53906	8.45962	8.64023	8.69908	8.33069	8.51904	69.5057	94.2586	81.8822	109.687	73.1607	91.4239	1.11653	medium
HNRNPUL1	8.77088	8.87225	8.73977	8.78405	8.62919	8.58792	8.66294	8.75193	8.47674	8.57245	11.4013	15.4848	13.443	18.8664	11.2451	15.0557	1.11997	medium
GALT	9.10882	9.14121	9.09811	9.15441	8.67754	8.69825	8.81994	8.83717	8.51475	8.63103	45.7029	18.9236	32.3133	25.4323	47.1141	36.2732	1.12255	medium
UBAP1	10.684	10.9751	11.1456	11.7117	9.65866	10.3727	10.3874	10.3235	10.4	10.0527	23.4903	28.4935	25.9919	32.5918	25.7789	29.1854	1.12286	medium
PFKL	10.7581	11.216	10.1366	10.8254	10.1664	10.4759	10.0484	10.0531	9.20646	9.99438	66.7098	31.4088	49.0593	49.9725	60.5126	55.2426	1.12604	medium
NIPA2	10.7182	10.9498	10.3899	11.0067	10.1277	9.65911	10.1726	10.2442	10.0717	10.0178	35.6682	16.2697	25.969	25.183	33.3811	29.2821	1.12758	medium
RPL37	8.78562	8.79514	8.74075	8.76492	8.55951	8.2586	8.64555	8.70403	8.45149	8.53985	204.65	198.297	201.473	221.369	235.094	228.231	1.13281	medium
PQLC3	9.75243	9.69707	9.94324	10.1994	8.92191	9.24309	9.62995	9.29697	9.43825	9.19318	45.0887	22.1104	33.5995	27.8259	48.5465	38.1862	1.13651	medium
AKAP13	10.033	10.2546	10.2151	10.5799	9.55894	9.10617	9.29334	9.32755	10.4823	9.34228	72.0199	75.6668	73.8433	115.525	52.5792	84.0522	1.13825	medium
NUDT16L1	9.37968	9.54475	9.09311	9.3834	9.01843	8.80789	9.12684	9.04647	8.72662	8.9568	50.9913	26.8485	38.9199	43.9874	44.6832	44.3353	1.13914	medium
SKP1	8.77384	8.72023	8.7322	8.76997	8.52594	8.3578	8.63071	8.68924	8.31879	8.51273	216.281	175.292	195.786	208.183	238.095	223.139	1.13971	medium
METAP1	9.04418	9.14603	9.14771	9.20453	8.65818	9.1233	8.93007	8.89923	8.7094	8.75635	15.8477	13.6198	14.7337	12.5091	21.15	16.8296	1.14225	medium
CD37	10.3791	10.6239	10.807	10.8699	8.84458	9.94462	9.31064	9.34204	8.68976	8.82804	242.167	212.881	227.524	272.83	247.564	260.197	1.1436	medium
NFYC	10.976	10.6789	10.5261	11.054	9.63518	9.51003	10.3975	10.2457	9.97434	9.25245	25.4854	20.0398	22.7626	22.4063	29.9183	26.1623	1.14935	medium
TSSC1	10.6992	10.5085	10.2299	10.9631	9.73608	9.60701	9.71976	9.75559	9.37616	9.86595	54.9899	21.8017	38.3958	47.064	41.3017	44.1828	1.15072	medium
ARMCX6	9.54919	9.59548	9.67729	10.184	9.22169	9.04162	9.65065	9.23587	9.01665	9.08236	34.9859	27.2172	31.1015	41.4208	30.2831	35.8519	1.15274	medium
NIPSNAP3A	8.76417	8.74876	8.72863	8.76584	8.51249	8.52945	8.62375	8.68398	8.31253	8.50449	64.891	44.0679	54.4795	57.2448	68.4725	62.8586	1.1538	medium
FAM165B	8.81981	8.91217	8.77891	8.84007	8.6072	8.69825	8.67698	8.73198	8.60973	8.65415	15.3604	17.7281	16.5442	14.5534	23.7474	19.1504	1.15753	medium
EIF4H	10.382	10.3232	10.085	10.4797	9.09347	9.54449	9.82882	9.40996	9.25931	9.46813	159.868	127.722	143.795	165.006	168.067	166.537	1.15815	medium
PIM2	9.00993	9.01804	9.01906	8.82981	8.55807	8.65199	8.6762	8.78378	8.36211	8.61563	142.623	140.37	141.497	236.205	93.7292	164.967	1.16587	medium
ATP2B4	10.198	10.1742	10.142	10.7726	9.00053	9.2995	9.59409	9.25746	9.21591	8.95245	14.0965	8.7078	11.4021	9.34579	17.5088	13.4273	1.17761	medium
H3F3B	11.665	13.1043	11.0367	12.163	10.254	10.3408	10.2202	10.6347	9.96459	10.1772	1083.92	1106.22	1095.07	1481.54	1101.65	1291.59	1.17946	medium
RPL22	10.4939	10.5365	10.7008	10.929	9.29951	9.80163	9.96368	9.70984	9.63325	9.45119	94.1574	87.3435	90.7505	98.9934	115.552	107.273	1.18206	medium
CD300A	8.83102	8.8193	8.78654	8.83616	8.53809	8.62829	8.65121	8.71911	8.34717	8.50712	88.7374	57.6121	73.1748	81.7166	91.6681	86.6923	1.18473	medium
PLP2	9.04689	9.19337	9.29585	8.95012	8.64842	9.02351	8.80104	8.79767	8.40992	8.5642	744.169	686.327	715.248	1080.06	615.145	847.601	1.18504	medium
TMEM70	8.77446	8.73298	8.75892	8.77955	8.54003	8.5548	8.64856	8.69815	8.38087	8.54268	19.8302	24.7276	22.2789	37.2007	15.7177	26.4592	1.18763	medium
GMPS	8.85462	8.77984	8.91905	8.90601	8.56286	8.68299	8.74205	8.73769	8.38728	8.53927	34.6251	34.1077	34.3664	43.8729	37.7941	40.8335	1.18818	medium
ERGIC1	9.03041	8.83123	8.80858	8.88556	8.65841	8.34818	8.65095	8.72439	8.72635	8.61608	13.3226	9.25637	11.2895	17.6966	9.24526	13.4709	1.19323	medium
CCNL1	11.9231	13.1629	11.3614	11.6321	10.2022	9.94462	10.2956	10.072	10.1749	10.0192	271.178	299.482	285.33	428.612	252.989	340.8	1.19441	medium
TH1L	9.17937	9.08716	9.1167	9.12977	8.75591	8.79374	9.02112	9.05357	8.65762	8.77034	53.8583	36.0937	44.976	56.0096	51.68	53.8448	1.19719	medium
MTIF3	9.238	9.10457	9.24877	9.4004	8.76531	8.73572	9.10168	9.06152	8.67308	8.86054	37.0766	24.1832	30.6299	21.351	52.047	36.699	1.19814	medium
EI24	8.78546	8.73615	8.75521	8.79698	8.565	8.57971	8.65139	8.69974	8.37707	8.53573	9.79202	8.59905	9.19553	6.32765	15.7257	11.0267	1.19913	medium
MPPE1	9.1729	9.08215	9.05756	8.99459	8.92191	8.73572	8.79245	9.03221	8.60875	8.823	32.1308	40.3782	36.2545	42.6282	44.4356	43.5319	1.20073	medium
RBM3	8.79441	8.81028	8.76607	8.82541	8.55879	8.50366	8.67199	8.70823	8.45959	8.53738	323.233	378.649	350.941	494.003	348.978	421.491	1.20103	medium
MTCH2	8.84022	8.80122	8.82001	8.87708	8.58328	8.4774	8.69504	8.79155	8.44748	8.64071	37.3763	24.4638	30.92	31.368	42.991	37.1795	1.20244	medium
TIMM13	8.77259	8.69764	8.73799	8.78738	8.54461	8.42341	8.64537	8.69562	8.34254	8.52331	47.6882	32.069	39.8786	52.0766	43.855	47.9658	1.20279	medium
GRN	9.6639	9.6634	9.61308	9.95763	8.97076	9.3343	9.01371	9.13715	8.49448	9.04774	775.441	463.631	619.536	806.459	684.006	745.233	1.20289	medium
CCBL2	8.80117	8.80727	8.75972	8.80278	8.56858	8.6042	8.67199	8.72477	8.52649	8.54127	12.67	17.1671	14.9186	21.4063	14.5123	17.9593	1.20382	medium
PAAF1	9.84494	9.68537	9.87282	10.0975	9.0385	9.17349	9.2847	9.09591	9.74047	8.99121	10.007	9.34757	9.67728	8.50472	14.8616	11.6832	1.20728	medium
SLC35A1	9.75766	9.95927	9.89369	9.84317	9.19497	9.55721	9.70119	9.46686	9.52247	9.77879	24.845	13.1652	19.0051	13.6342	32.3148	22.9745	1.20886	medium
SLC25A26	8.86758	8.81329	8.78794	8.81955	8.61417	8.5464	8.74768	8.73723	8.425	8.58414	9.8725	13.6924	11.7825	15.3217	13.1782	14.2499	1.20942	medium
CRCP	9.44877	9.57936	9.07797	9.31899	8.79151	8.88335	8.71978	8.77717	9.26016	8.68727	13.8853	17.9833	15.9343	18.7403	19.9484	19.3443	1.21401	medium
RPL15	10.0293	9.84598	10.2051	9.47158	8.97454	9.45678	9.33865	9.4709	9.38322	9.23015	1274.31	1229.17	1251.74	1560.01	1486.9	1523.45	1.21707	medium
ELAC2	11.1781	11.1443	10.4872	11.0545	10.2133	10.6751	10.6635	10.4214	9.95253	10.4328	17.8942	4.04763	10.9709	10.9265	15.8342	13.3804	1.21962	medium
MED29	9.15297	9.16039	8.93222	9.04972	8.76445	8.36735	8.81374	8.90027	8.5833	8.75868	21.0591	19.3764	20.2177	23.0818	26.3637	24.7227	1.22282	medium
COMMD10	9.03437	8.90653	8.93371	9.01618	8.77253	8.6203	8.87478	8.82244	8.63681	8.705	74.6272	48.3738	61.5005	54.2047	96.5151	75.3599	1.22535	medium
NUDT9	8.81066	8.87225	8.8091	8.81273	8.55951	8.64413	8.6797	8.72958	8.56096	8.55253	15.8611	5.88561	10.8733	11.0322	15.6274	13.3298	1.22591	medium
RPL29P2	8.79995	8.85481	8.75601	8.82834	8.56786	8.61227	8.65977	8.71502	8.35564	8.53974	22.8805	3.86613	13.3733	0.271756	32.8489	16.5603	1.23831	medium
NDRG1	10.4658	10.4192	10.0168	9.92227	9.85744	9.62727	9.62692	9.74486	8.74647	9.53643	20.9344	22.1846	21.5595	25.4454	28.1604	26.8029	1.24321	medium
SH3TC1	12.4257	12.0395	11.6148	11.5174	10.1714	9.98621	10.5705	10.9895	8.95372	9.97146	9.95108	10.1223	10.0367	13.8469	11.189	12.518	1.24722	medium
APLP2	9.14551	9.18167	9.23814	9.48827	8.80217	8.97408	8.85127	8.90173	8.75334	8.72096	24.0004	17.8732	20.9368	21.438	30.7964	26.1172	1.24743	medium
SNW1	8.84488	8.91217	8.8156	8.82224	8.61858	8.41422	8.71374	8.73244	8.39323	8.58252	54.5387	53.5642	54.0515	69.2647	65.8497	67.5572	1.24987	medium
LPCAT3	9.17811	9.10457	9.01132	9.04195	8.78457	8.86992	8.82711	8.91529	8.70181	8.88326	18.6848	17.6827	18.1838	28.1556	17.3048	22.7302	1.25003	medium
ZRSR2	8.76683	8.82527	8.73059	8.77183	8.52106	8.64413	8.62563	8.68398	8.31733	8.51749	16.4171	10.7109	13.564	10.6808	23.2782	16.9795	1.2518	medium
ARFGAP2	8.85193	8.81329	8.79832	8.83103	8.55424	8.31893	8.66259	8.76827	8.33357	8.52331	32.1819	29.629	30.9054	32.5745	44.8123	38.6934	1.25199	medium
DNAJC7	8.828	8.95378	8.79728	8.80302	8.57831	8.68299	8.74018	8.77917	8.44685	8.55838	75.6379	64.7245	70.1812	87.9693	88.0153	87.9923	1.25379	medium
WSB1	9.31092	9.32913	9.08941	9.1604	8.83234	8.45962	8.8318	8.90526	8.49696	8.71283	86.4902	102.39	94.4401	119.142	117.99	118.566	1.25546	medium
ZC3HAV1	10.3246	10.4254	10.0099	10.6609	9.88673	10.0236	9.79379	9.72427	9.50946	9.85883	32.3439	23.619	27.9815	35.7096	34.6529	35.1813	1.25731	medium
HPS1	10.0552	9.90369	9.54701	9.91457	9.43512	9.41553	9.60613	9.32016	9.34468	9.36161	39.127	37.5089	38.3179	51.6021	45.1757	48.3889	1.26283	medium
MRPS35	8.83601	8.80425	8.81949	8.88556	8.63356	8.56315	8.75439	8.75578	8.63449	8.58102	29.9724	26.1968	28.0846	34.0518	37.2601	35.6559	1.26959	medium
PLAGL1	9.28509	9.15083	9.37443	9.60617	8.73025	8.69825	8.87196	8.87403	9.05476	8.67857	9.52397	9.17599	9.34998	14.7636	9.08523	11.9244	1.27534	medium
CCT6A	8.82451	8.83716	8.79248	8.8591	8.62089	8.52945	8.71633	8.78577	8.46158	8.58021	77.4568	61.6824	69.5696	96.427	81.4193	88.9231	1.27819	medium
ELMO1	9.05744	9.08716	9.0177	8.96321	8.91977	8.86315	8.84107	8.87307	8.66727	8.79657	47.5795	31.5296	39.5546	46.2859	55.0326	50.6592	1.28074	medium
PTPRE	10.567	10.7931	10.4262	10.4928	8.97039	9.16248	9.24856	9.23246	8.79897	8.90978	194.838	199.933	197.385	331.955	175.298	253.627	1.28493	medium
PDIA3	8.76527	8.81329	8.74573	8.78097	8.53494	8.50366	8.63561	8.69299	8.32257	8.51487	313.05	56.5961	184.823	248.18	226.904	237.542	1.28524	medium
NSMCE1	9.98277	9.95367	9.64374	10.1054	9.70014	9.55721	9.41899	9.56315	8.93564	9.26363	74.9599	21.7417	48.3508	48.9509	75.4358	62.1933	1.28629	medium
TMEM179B	8.98028	8.92617	8.98684	8.98473	8.72612	8.75775	8.87406	8.86233	8.51905	8.78234	92.4903	44.6874	68.5888	88.0254	88.4984	88.2619	1.28683	medium
TMEM85	10.019	10.162	10.1708	10.6158	9.26502	9.88164	10.185	9.66121	9.2811	9.51698	146.99	120.063	133.527	187.083	156.651	171.867	1.28714	medium
PEX19	10.0565	9.68705	10.0599	10.1816	9.61764	9.23259	9.73461	9.84137	9.40739	9.49886	22.2325	14.5268	18.3797	18.7215	28.5931	23.6573	1.28715	medium
IP6K2	8.78407	8.80425	8.88282	8.87223	8.60323	8.72085	8.69999	8.75001	8.57734	8.59919	34.9452	27.4758	31.2105	50.3413	30.0308	40.1861	1.28758	medium
RPF1	8.8649	8.94555	8.8676	8.8086	8.66879	8.5464	8.77408	8.76927	8.3738	8.62775	28.8112	24.3686	26.5899	32.8671	35.8886	34.3779	1.29289	medium
GTF3C6	8.76448	8.79514	8.72836	8.77767	8.51274	8.41422	8.62911	8.6821	8.31789	8.50006	62.7017	49.7273	56.2145	61.3288	84.8809	73.1049	1.30046	medium
SSB	8.87425	8.84601	8.88265	8.84764	8.63034	8.57971	8.7588	8.78893	8.38511	8.62956	51.8136	46.4286	49.1211	59.1814	69.0264	64.1039	1.30502	medium
ARHGAP1	11.7912	11.8354	11.3857	11.5718	10.547	10.1418	10.7017	10.9556	9.91826	9.97197	21.4699	31.9539	26.7119	27.9013	41.8486	34.875	1.3056	medium
CLK1	9.85602	9.99386	9.84954	9.44567	8.87021	9.21671	9.17662	9.0933	9.20201	8.90662	94.8813	93.9845	94.4329	155.111	91.5751	123.343	1.30615	medium
NUTF2	8.80117	8.81028	8.73683	8.79025	8.53882	8.6203	8.65059	8.70058	8.34033	8.52379	131.429	78.4876	104.958	120.661	153.896	137.278	1.30793	medium
RPL7A	8.93444	8.86064	8.91631	8.863	8.67507	8.50366	8.73103	8.81603	8.46452	8.6461	836.673	724.905	780.789	1065.49	977.489	1021.49	1.30828	medium
PDE6D	8.87054	8.93173	8.81075	8.79746	8.57452	8.50366	8.74555	8.74101	8.4386	8.56479	29.7927	19.2759	24.5343	28.9373	35.3798	32.1586	1.31076	medium
SNRNP70	11.4048	12.3066	11.0432	11.4908	11.367	10.4759	10.7866	10.9296	10.5701	10.6378	18.2338	6.40714	12.3205	14.7894	17.539	16.1642	1.31198	medium
ZC3H12A	10.5236	10.1348	10.4716	9.49109	8.68179	8.91641	9.14501	9.26565	8.77638	9.26693	18.0613	89.6137	53.8375	113.87	27.8434	70.8567	1.31612	medium
RSL1D1	9.40224	9.49416	9.39362	9.47527	8.72829	8.78661	9.00231	8.96145	8.98955	8.80022	70.6897	76.2538	73.4717	96.0108	97.6089	96.8099	1.31765	medium
RASSF5	10.8645	10.8155	10.367	10.5706	9.60119	9.36349	10.0231	10.1128	9.69817	9.97209	126.473	68.427	97.4499	148.424	108.498	128.461	1.31823	medium
STAT6	11.9942	11.6425	11.0401	11.1853	10.2198	9.44316	10.3996	11.4251	9.87539	10.2584	48.8341	24.2607	36.5474	41.3999	55.2416	48.3207	1.32214	medium
CD83	10.1161	10.136	10.7331	9.18293	9.23158	8.89666	9.19562	9.10088	9.08889	9.21337	226.159	282.596	254.378	502.684	169.978	336.331	1.32217	medium
RPL36A	8.76698	8.84895	8.73148	8.78215	8.55664	8.61227	8.63898	8.69581	8.50222	8.55405	604.901	500.448	552.674	666.007	796.276	731.141	1.32292	medium
NAT9	9.35696	9.17697	9.13619	8.94989	8.92579	8.77225	8.89461	9.10112	8.67793	8.85558	15.5738	7.40055	11.4872	9.07932	21.4134	15.2464	1.32725	medium
BCAT2	9.83996	9.70206	9.61482	9.28001	9.18769	9.20602	9.35987	9.1862	8.93489	9.02746	16.8569	11.1062	13.9815	13.4188	23.7396	18.5792	1.32884	medium
TCP1	8.78686	8.76438	8.77356	8.84104	8.55328	8.50366	8.66153	8.69983	8.40369	8.53479	55.969	49.5161	52.7425	78.5193	62.1908	70.355	1.33393	medium
DAPK1	9.78265	9.80159	9.9453	10.1302	8.72176	9.21138	8.87881	8.77781	8.68097	8.60423	24.3367	16.5936	20.4651	36.6341	18.1674	27.4008	1.3389	medium
BIN3	8.81676	8.78598	8.75096	8.82517	8.52935	8.56315	8.64067	8.69543	8.3328	8.53148	20.7551	19.7107	20.2329	27.0966	27.1985	27.1475	1.34175	medium
MTMR10	8.85148	8.95652	8.93808	8.88241	8.62919	8.62829	8.72476	8.77454	8.39895	8.62447	10.8399	10.2781	10.559	17.0238	11.3171	14.1704	1.34202	medium
OTUB1	9.36961	9.30338	9.16729	9.10368	9.07067	9.02351	8.90514	8.97258	8.65138	8.91422	62.7596	48.6804	55.72	64.3945	86.0539	75.2242	1.35004	medium
GALNT3	9.79785	9.63243	9.57597	9.84186	8.97454	8.63623	8.77879	8.78848	9.03241	8.78968	14.3567	12.3093	13.333	23.5188	12.7398	18.1293	1.35973	medium
USF2	9.6587	9.79692	9.24669	9.44993	8.76104	9.23785	9.07172	9.062	8.71938	8.78842	27.445	26.7961	27.1205	41.8388	32.161	36.9999	1.36428	medium
PPP5C	8.77337	8.88089	8.74262	8.78714	8.54317	8.3578	8.63676	8.69562	8.33778	8.51678	11.696	11.0218	11.3589	14.3676	16.6793	15.5235	1.36664	medium
RFX5	10.7655	10.8408	10.3841	10.5349	9.82625	10.2459	10.3592	10.1466	9.73562	9.89333	30.8754	12.6574	21.7664	23.0028	36.5838	29.7933	1.36878	medium
NANS	8.89529	8.86355	8.84477	9.01189	8.64728	8.61227	8.7566	8.74634	8.51106	8.64823	96.6818	65.0699	80.8759	85.7606	136.99	111.375	1.37711	medium
G6PC3	10.2675	10.037	9.91735	9.79077	9.53196	9.32938	9.72062	9.85187	8.94199	9.1966	44.4388	23.3592	33.899	48.482	45.1026	46.7923	1.38035	medium
PTDSS1	10.9941	11.0508	11.142	11.2469	9.62771	10.5957	10.282	10.3718	9.83469	9.62973	70.0995	55.711	62.9052	91.5642	82.3543	86.9593	1.38239	medium
SUCLA2	9.0237	9.13395	9.20169	9.26852	8.57878	8.94873	9.00292	8.86426	8.62954	8.6443	24.1637	12.7209	18.4423	18.0459	32.9983	25.5221	1.38389	medium
FARSB	8.76089	8.76127	8.73487	8.78619	8.56572	8.6042	8.65165	8.70067	8.51188	8.52485	29.0886	21.1113	25.0999	26.7715	43.7818	35.2767	1.40545	medium
ZNF410	9.26896	9.09216	9.10018	9.30742	8.85956	8.7283	9.11379	8.85312	8.87041	8.74355	35.0595	38.4299	36.7447	61.2726	42.3395	51.8061	1.40989	medium
PHYHD1	8.83736	8.78598	8.77725	8.80811	8.52106	8.46854	8.64422	8.7305	8.36496	8.51344	10.8504	14.9465	12.8985	19.0334	17.4044	18.2189	1.41248	medium
LYPLA1	8.83012	8.8342	8.9304	8.92914	8.65433	8.45066	8.69556	8.72911	8.81254	8.59896	49.697	39.0362	44.3666	65.1915	60.2299	62.7107	1.41347	medium
ARPC3	11.0172	11.1295	11.0597	10.9118	9.79228	10.4917	10.9698	10.2251	10.4367	9.3837	542.901	491.822	517.362	680.802	794.422	737.612	1.42572	medium
GTF2F1	9.12699	8.92896	8.99313	9.09273	8.63975	8.66757	8.98587	8.91263	8.51332	8.67537	24.6335	26.324	25.4788	38.4368	34.6213	36.529	1.43371	medium
RSPRY1	11.9385	12.4977	11.877	12.2331	11.2195	11.9527	11.3382	11.4687	11.0869	11.5255	17.3987	16.4233	16.911	34.79	14.1436	24.4668	1.44679	medium
MRPS30	10.7436	10.5734	10.8217	11.4182	10.0373	9.93485	10.2055	9.9364	10.1247	10.4081	25.131	22.6098	23.8704	30.3936	38.7915	34.5925	1.44918	medium
AMICA1	13.1552	13.4974	12.3053	12.263	11.6181	11.5571	12.1768	12.4955	11.1598	10.8321	429.362	223.358	326.36	435.466	511.723	473.595	1.45114	medium
CUL1	9.0371	8.96469	8.96544	9.10902	8.75098	8.79374	8.85892	8.84635	8.52812	8.73497	26.3927	22.3124	24.3526	30.4736	40.5233	35.4984	1.45769	medium
DDX21	9.09339	9.04144	9.18641	9.31172	8.60066	8.6753	8.77762	8.78568	8.5938	8.57894	51.0861	42.3932	46.7397	76.0232	60.5578	68.2905	1.46108	medium
FGD2	12.4884	13.1411	11.7879	12.4684	11.5723	12.1454	11.3117	11.268	11.9073	11.341	43.6554	32.4798	38.0676	54.5859	57.2336	55.9098	1.4687	medium
PFKFB3	9.86307	9.70703	9.61021	9.36061	9.08802	8.72085	9.09315	9.0791	8.80594	9.17918	27.8229	26.2787	27.0508	52.1638	27.3176	39.7407	1.46911	medium
DHRS1	9.55439	9.47884	9.34969	9.43314	9.00108	8.72085	9.05156	9.20619	8.86166	8.91884	14.9218	12.1073	13.5145	13.2048	26.5226	19.8637	1.4698	medium
CHID1	8.76979	8.72662	8.74528	8.78738	8.54317	8.3578	8.63401	8.69281	8.34992	8.54044	19.0904	10.4993	14.7949	21.4418	22.2494	21.8456	1.47657	medium
LOC728190	8.76792	8.81028	8.76087	8.77299	8.56286	8.5548	8.64988	8.69187	8.37554	8.5801	6.90813	10.5593	8.73372	14.938	10.8714	12.9047	1.47757	medium
WDR77	8.77508	8.95378	8.74048	8.78239	8.52448	8.71336	8.6373	8.69581	8.32702	8.50831	22.4359	7.51431	14.9751	9.52055	34.8285	22.1745	1.48076	medium
RPL10	8.80209	8.72023	8.78373	8.79001	8.57096	8.58792	8.64546	8.70319	8.38239	8.57512	1035.64	845.693	940.666	1476.64	1317.45	1397.05	1.48517	medium
PHB2	9.96994	10.0607	9.96832	10.2172	9.47967	9.65911	9.86134	9.62297	9.41139	9.39515	94.1883	80.6511	87.4197	122.708	138.312	130.51	1.49291	medium
PIK3R5	8.78392	8.86064	8.77303	8.81639	8.54991	8.59608	8.65845	8.70478	8.36736	8.53974	28.3444	25.0267	26.6855	61.154	18.592	39.873	1.49418	medium
YWHAZ	12.2516	12.8476	11.6534	12.3852	11.0613	10.9415	11.5658	11.6174	10.9721	10.7442	579.235	666.329	622.782	1201.96	659.163	930.563	1.4942	medium
UXT	9.20641	9.14121	9.23533	9.17416	9.02173	8.84267	9.14886	9.03489	8.69702	8.84644	101.841	79.7882	90.8148	134.411	137.641	136.026	1.49784	medium
SPOP	8.87513	8.85188	8.8452	8.84471	8.62643	8.62829	8.73436	8.78776	8.76348	8.63486	25.4127	19.4408	22.4268	30.6898	36.7259	33.7078	1.50302	up
SUPT4H1	10.0565	10.4151	10.2493	11.0881	9.38035	9.80877	9.57616	9.8634	9.53417	9.46739	74.6158	75.4667	75.0413	123.003	102.611	112.807	1.50326	up
DPM2	8.85656	8.85188	8.7889	8.83103	8.58398	8.49496	8.68127	8.77726	8.36594	8.5362	12.9464	5.47622	9.21131	9.55328	18.1769	13.8651	1.50522	up
SNORA48	8.77088	8.80727	8.73496	8.78571	8.52057	8.61227	8.63036	8.69074	8.32157	8.51309	24.0573	37.0576	30.5575	49.0576	43.7309	46.3942	1.51826	up
NOTCH2NL	8.79826	8.80727	8.75131	8.79385	8.57571	8.4862	8.65183	8.6988	8.61522	8.54374	31.2255	35.7601	33.4928	49.1693	52.5749	50.8721	1.5189	up
POLR1D	10.3331	10.2637	10.5035	10.7148	9.5015	10.1131	9.5176	10.0628	9.96366	9.96319	45.3018	36.3251	40.8135	64.4574	59.7656	62.1115	1.52184	up
RPL28	9.11446	9.1887	8.87725	8.94189	8.67328	8.87665	8.72064	8.77418	8.53026	8.63723	65.0039	58.656	61.8299	89.505	100.828	95.1666	1.53917	up
SNX2	9.28641	9.2639	9.53479	9.55006	8.91099	9.31452	9.14123	8.94166	8.62215	9.04884	64.6346	69.4778	67.0562	93.9553	112.673	103.314	1.54071	up
RPS23	9.73827	9.7202	9.69691	9.42537	9.38845	9.51003	9.11046	9.45628	9.37383	9.23753	234.34	211.179	222.76	319.304	368.373	343.839	1.54354	up
DDX27	8.79333	8.7298	8.77065	8.79169	8.56858	8.37685	8.66558	8.71586	8.38977	8.53938	65.3761	28.0798	46.7279	66.7046	77.8461	72.2753	1.54673	up
HTR3A	9.09352	9.11934	9.05467	8.98909	8.70773	8.66757	8.75108	8.8848	8.4686	8.64105	15.9093	6.35603	11.1327	22.2517	12.4101	17.3309	1.55676	up
ITM2B	9.03369	9.01016	9.11875	8.99276	8.62089	8.77225	8.84287	8.88645	8.54081	8.76378	13.9824	15.3241	14.6533	17.9597	27.7124	22.836	1.55843	up
SYAP1	9.95476	10.0303	9.55761	9.79955	9.16597	9.168	8.88163	8.96681	9.8059	8.87304	16.8461	20.803	18.8246	36.3227	22.6162	29.4695	1.56548	up
CFLAR	9.35696	9.28377	9.38378	8.96088	8.79277	8.95511	8.75948	8.94606	8.45107	8.86811	26.6411	27.5502	27.0957	42.9974	42.2113	42.6043	1.57237	up
MPV17	10.3224	10.4078	10.5123	10.5757	9.17101	9.54449	9.59602	9.29207	9.2251	9.27762	50.2023	26.4211	38.3117	44.2043	76.5421	60.3732	1.57584	up
GRB2	8.77741	8.76127	8.81508	8.8408	8.56309	8.7283	8.66611	8.71679	8.47131	8.53585	61.2786	40.907	51.0928	58.7861	102.34	80.563	1.5768	up
CD302	8.97578	8.97821	9.00421	8.99848	8.63563	8.64413	8.73838	8.7445	8.8499	8.60822	29.8355	24.6747	27.2551	31.5517	54.8654	43.2085	1.58534	up
PROC	9.95468	10.243	10.0913	9.44396	9.55443	9.32938	9.10604	9.20296	8.58161	8.92531	37.7008	34.5026	36.1017	62.0349	53.1961	57.6155	1.59592	up
GSTK1	11.0843	10.9366	11.0022	11.407	10.4407	10.2877	10.8779	10.7525	10.1274	10.3187	130.28	108.694	119.487	195.729	186.845	191.287	1.6009	up
ATP5G2	11.2997	11.0549	10.6825	11.0764	9.92051	10.0897	10.57	10.547	11.0558	9.909	140.992	111.18	126.086	181.823	223.609	202.716	1.60776	up
IDH3B	9.60738	9.54843	9.65495	9.4756	9.40017	9.25869	9.50798	9.32471	8.97048	9.16751	88.8985	74.5058	81.7022	148.233	114.989	131.611	1.61086	up
GPR108	8.93099	8.93728	8.84306	8.88217	8.62643	8.58792	8.75863	8.83248	8.41635	8.6154	35.8865	25.3131	30.5998	57.7077	41.0748	49.3913	1.61411	up
IL6R	8.76542	8.84306	8.72863	8.77206	8.57001	8.4774	8.64865	8.70543	8.52527	8.58713	10.6891	5.89776	8.29341	11.5505	15.3954	13.4729	1.62453	up
CYTIP	8.76698	8.78904	8.73523	8.77908	8.5218	8.41422	8.63223	8.69403	8.36539	8.52094	70.7101	25.2489	47.9795	76.7746	79.339	78.0568	1.62688	up
RNASET2	11.3032	11.3066	11.4941	10.2705	10.7295	9.54449	9.85229	10.2482	9.35267	9.76607	309.511	120.452	214.981	324.464	376.205	350.335	1.6296	up
YWHAE	8.99759	8.92059	8.90489	8.843	8.63746	8.69064	8.84254	8.84582	8.61169	8.57952	139.228	69.9029	104.566	143.272	199.034	171.153	1.6368	up
FLII	9.493	9.37316	9.43066	9.70537	8.80633	9.34409	9.22483	9.09077	8.65714	8.85943	38.6359	26.1794	32.4077	56.5798	51.6713	54.1256	1.67015	up
CYFIP1	9.20241	9.11934	9.12134	9.1715	8.76913	8.6753	8.86614	8.89509	8.87533	8.87073	11.0189	6.99609	9.00749	16.1478	13.9459	15.0469	1.67048	up
CAPNS1	11.7569	11.9234	11.0633	11.7936	10.6298	11.3119	11.006	11.3002	10.2632	10.0679	16.3126	13.4182	14.8654	25.3957	24.3821	24.8889	1.67429	up
FBXO7	9.38253	9.35654	9.31952	9.51248	9.04863	9.02351	9.14451	9.10828	8.72375	8.92884	64.2276	32.0989	48.1632	70.1833	91.1064	80.6448	1.67441	up
ARL4C	8.81127	8.82527	8.79361	8.79433	8.54413	8.53795	8.66708	8.70981	8.33756	8.54738	137.521	143.854	140.688	292.824	178.79	235.807	1.6761	up
GLB1	8.83902	8.85188	8.85536	8.92106	8.65478	8.65199	8.71909	8.79028	8.45202	8.69002	29.1843	18.4385	23.8114	31.2066	49.3646	40.2856	1.69186	up
ATF3	8.89148	8.86646	8.84238	8.81395	8.6158	8.79374	8.68869	8.72921	8.48599	8.61767	43.7222	6.60965	25.1659	72.7264	12.4683	42.5973	1.69266	up
SNORA67	9.30856	9.35654	9.40977	9.46737	8.63654	8.84267	8.73351	8.7938	8.54778	8.58944	78.8367	63.2018	71.0192	142.03	98.6818	120.356	1.69469	up
JAGN1	8.79657	8.80727	8.78014	8.80908	8.60557	8.4774	8.66303	8.71865	8.39506	8.56164	25.9973	22.1927	24.095	43.1778	38.5379	40.8579	1.6957	up
TBC1D22A	8.77212	8.81329	8.76678	8.78524	8.53518	8.33849	8.66461	8.71595	8.33988	8.5258	18.6883	16.4388	17.5635	36.9656	22.7658	29.8657	1.70044	up
MYEOV2	8.78206	8.77368	8.73434	8.78738	8.53857	8.36735	8.63863	8.69018	8.32836	8.51166	36.6201	34.4774	35.5487	48.4158	73.6598	61.0378	1.71702	up
ATP5SL	10.1608	10.0555	10.3387	11.1021	9.71141	9.21671	10.1027	10.0651	9.69502	9.60445	42.6049	27.8137	35.2093	56.1928	64.9704	60.5816	1.72061	up
TMEM55B	11.4234	11.2098	11.2353	11.7755	10.2691	10.9711	11.3136	10.6572	10.824	10.4364	21.0194	12.2364	16.6279	26.8081	30.4483	28.6282	1.7217	up
PQBP1	8.83842	8.84306	8.91315	8.8887	8.55232	8.75775	8.77071	8.74147	8.39528	8.6105	130.032	104.354	117.193	245.311	160.516	202.914	1.73144	up
ZNF44	8.75666	8.86936	8.72559	8.77439	8.51372	8.46854	8.62813	8.67899	8.34739	8.50951	6.57361	12.6117	9.59265	21.9992	11.228	16.6136	1.73191	up
LYPLA2	8.91554	8.86064	8.81491	8.89857	8.59105	8.45962	8.74521	8.84318	8.47716	8.60263	37.1125	17.4383	27.2754	42.9266	51.6844	47.3055	1.73437	up
BRE	9.97376	9.84447	9.81454	9.64028	8.96243	9.48808	9.38328	9.15106	9.14078	9.05023	34.9228	26.3609	30.6418	45.0438	61.3651	53.2044	1.73633	up
SERPINB1	9.44172	9.8565	9.83543	9.73673	9.53424	9.19526	9.59972	9.34577	8.97138	9.15428	143.563	95.163	119.363	223.712	191.343	207.528	1.73862	up
SEC13	9.6527	9.61143	9.55534	9.64447	8.92036	9.31949	9.32192	9.22317	8.79279	8.86569	119.844	97.5927	108.718	214.58	169.31	191.945	1.76553	up
THBD	10.0648	10.2208	10.0191	9.62552	9.02118	8.92293	9.18943	9.5465	8.91689	9.42349	12.8536	19.5231	16.1883	39.053	18.2339	28.6434	1.76939	up
NAAA	8.83465	8.84306	8.96739	8.89929	8.56333	8.6753	8.69851	8.73862	8.48589	8.58748	12.0067	13.8472	12.927	12.1813	33.6719	22.9266	1.77354	up
FNTA	9.4469	9.58654	9.65682	9.54064	8.93295	9.17896	9.40981	9.088	9.09121	8.85508	26.8338	13.8091	20.3214	22.1433	50.0727	36.108	1.77684	up
CSF2RA	10.4704	10.6221	10.093	10.5388	9.63303	9.24831	8.95231	8.72032	8.85209	8.9346	148.732	78.5781	113.655	211.299	194.335	202.817	1.7845	up
EIF3G	11.0508	10.9643	10.8086	10.7734	10.3923	10.2353	10.5626	10.5788	9.8655	9.82183	160.784	119.276	140.03	272.379	227.915	250.147	1.78638	up
PIH1D1	9.6954	9.69707	9.90902	10.0775	9.34345	9.61514	9.72834	9.45942	9.14545	9.14781	42.6744	21.4652	32.0698	55.0808	60.2213	57.651	1.79767	up
TXN2	8.79364	8.84895	8.7514	8.79746	8.56118	8.62829	8.65156	8.69974	8.34176	8.53644	127.766	89.8702	108.818	180.344	212.903	196.624	1.80691	up
NAMPT	8.78608	8.74562	8.8476	8.80617	8.54003	8.46854	8.68537	8.70273	8.4111	8.53856	22.8451	24.2461	23.5456	49.1882	36.5257	42.8569	1.82017	up
TPM4	8.84248	8.79209	8.79832	8.8591	8.66924	8.64413	8.73291	8.76272	8.59725	8.62674	78.5557	47.5762	63.066	95.347	134.747	115.047	1.82423	up
BAIAP2	8.9628	8.98626	8.90673	8.96716	8.68	8.64413	8.73282	8.7422	8.36867	8.7176	15.953	10.9065	13.4298	20.7193	28.5145	24.6169	1.83301	up
MANBA	10.939	11.0906	10.7443	11.3135	9.70863	9.21671	10.3302	10.2451	10.1932	9.73378	10.7018	7.73145	9.21664	20.8406	13.0559	16.9482	1.83887	up
RNF139	8.76433	8.79818	8.73808	8.7779	8.52448	8.43255	8.62795	8.68999	8.3678	8.51725	15.4434	13.5986	14.521	30.2159	23.7502	26.9831	1.85821	up
CCDC22	8.81828	8.8163	8.77768	8.79241	8.5681	8.33849	8.67243	8.72208	8.33977	8.64015	15.5165	6.56052	11.0385	16.6694	24.6899	20.6797	1.87341	up
DOK1	8.84188	8.7519	8.73023	8.8198	8.56262	8.63623	8.64502	8.70329	8.35179	8.52153	10.4757	6.72279	8.59923	14.2721	18.2204	16.2463	1.88927	up
CHMP1B	9.05555	9.03627	9.09719	9.08431	8.59058	8.37685	8.80004	8.75998	8.49262	8.59805	67.5538	70.8895	69.2216	157.567	104.603	131.085	1.8937	up
OXA1L	10.9363	10.7295	10.8365	10.6826	10.1377	10.3233	10.6752	10.511	10.0649	9.88679	49.342	63.2426	56.2923	108.489	104.885	106.687	1.89524	up
MPHOSPH6	8.79457	8.88376	8.75344	8.812	8.56118	8.4774	8.65377	8.70366	8.36069	8.53455	12.5653	6.99688	9.78107	11.1356	25.9762	18.5559	1.89712	up
DAXX	9.73591	9.43389	9.4338	9.64939	8.95444	8.79374	9.14729	9.38768	8.70096	8.84012	33.6037	11.8511	22.7274	35.4252	51.6289	43.5271	1.91518	up
MEA1	8.84863	8.9809	8.80875	8.84178	8.63287	8.69825	8.72502	8.76982	8.36867	8.60697	47.3804	23.3837	35.382	50.9434	84.592	67.7677	1.91531	up
TNFSF13B	11.0147	11.2373	10.5288	11.1436	9.36759	9.41553	9.8464	9.75133	9.83933	9.397	40.1188	26.7109	33.4149	63.6266	64.3859	64.0062	1.9155	up
FAM107B	8.80975	8.90087	8.87497	8.84764	8.61139	8.53795	8.74495	8.78803	8.50284	8.66717	3.93109	11.8956	7.91336	19.9594	10.4192	15.1893	1.91945	up
HMOX2	8.77244	8.77984	8.73291	8.79602	8.54654	8.56315	8.6444	8.70478	8.37816	8.53927	26.1163	14.0562	20.0863	27.8454	49.3251	38.5852	1.92098	up
2014-09-06	9.48784	9.51873	9.54849	10.1891	8.71256	8.99281	8.92021	8.86023	8.99012	8.77435	43.557	45.0907	44.3239	102.209	68.6079	85.4085	1.92692	up
PCID2	9.89042	9.86099	10.0628	10.6068	9.1594	9.36349	9.44793	9.67988	9.32532	9.42197	20.54	9.99153	15.2658	15.6248	43.3926	29.5087	1.933	up
MEMO1	8.7958	8.82825	8.79196	8.79433	8.54943	8.63623	8.664	8.69852	8.36233	8.52912	15.1475	10.6306	12.8891	15.8017	34.3131	25.0574	1.94408	up
TRPV2	9.22085	9.25498	9.19017	9.24879	8.98917	8.79374	8.85046	8.94707	8.4517	8.81381	63.7931	20.366	42.0796	68.3628	95.8137	82.0882	1.95079	up
TRMT6	8.77927	8.74247	8.75131	8.77206	8.54871	8.42341	8.65395	8.7003	8.3655	8.53195	7.61498	8.9921	8.30354	17.8539	15.4042	16.6291	2.00265	up
MAP1LC3B	9.05865	9.05428	9.09365	8.8698	8.70133	8.85636	8.83476	8.826	8.47788	8.74622	44.5842	21.0335	32.8088	33.8787	97.6804	65.7795	2.00493	up
ZEB1	8.77228	8.70089	8.74119	8.76401	8.55735	8.51231	8.62991	8.69168	8.39614	8.51832	18.6442	21.0621	19.8531	61.6199	18.4354	40.0277	2.01619	up
PFDN2	8.86386	8.84011	8.77909	8.81006	8.6195	8.45066	8.69973	8.76481	8.38565	8.61221	64.4529	37.8225	51.1377	95.3647	115.126	105.245	2.05808	up
ANXA4	8.79718	8.73615	8.79422	8.79289	8.52984	8.2991	8.64094	8.69449	8.3608	8.53715	19.7293	12.408	16.0686	26.8121	39.5325	33.1723	2.06441	up
SLAMF7	8.88428	8.79818	8.85953	8.92225	8.58422	8.27899	8.66953	8.75715	8.36408	8.58079	147.674	87.0066	117.34	253.478	232.724	243.101	2.07176	up
ASB6	8.83932	8.79514	8.84203	8.87005	8.61115	8.4774	8.69156	8.78704	8.45244	8.64341	7.47438	11.5415	9.50795	14.925	24.9161	19.9206	2.09515	up
LRPAP1	8.79364	8.82229	8.75937	8.7965	8.58304	8.3578	8.71133	8.71084	8.3454	8.54667	87.8925	82.2357	85.0641	201.285	156.391	178.838	2.10239	up
RGS18	8.93286	8.98893	8.87615	9.05546	8.59082	8.66757	8.68013	8.75998	8.45212	8.57952	10.2209	6.19533	8.20811	3.82884	30.6892	17.259	2.10268	up
RIPK2	9.15169	9.28157	9.62981	9.28401	8.73242	9.21138	8.96343	8.82875	8.81343	8.82485	15.0824	16.8288	15.9556	36.3355	30.8206	33.5781	2.10447	up
ARL4A	8.77632	8.71059	8.78864	8.7881	8.59903	8.5548	8.65307	8.71577	8.49583	8.53325	16.5929	15.8975	16.2452	41.6327	26.7618	34.1973	2.10507	up
USP3	9.45799	9.41391	9.84912	9.29821	8.56405	8.81491	8.79328	8.95843	8.79969	8.77761	15.8461	24.4034	20.1247	49.1345	35.6606	42.3975	2.10674	up
MCL1	8.83917	8.80122	8.86523	8.8364	8.5504	8.57971	8.66927	8.72504	8.36485	8.58148	39.7391	40.2929	40.016	83.1694	87.9717	85.5705	2.13841	up
RAC1	10.0441	10.0712	9.88557	10.5329	9.80964	9.53166	9.71736	9.86117	9.46231	9.64976	21.7417	19.5866	20.6642	34.9402	53.6429	44.2916	2.1434	up
EMR2	9.04689	9.10457	9.1386	9.44754	8.63057	8.59608	8.83845	8.76945	8.52476	8.71044	7.7414	8.38314	8.06227	21.9339	12.817	17.3754	2.15515	up
ETV3	8.84398	8.87225	8.88114	8.83518	8.59692	8.5548	8.67707	8.70609	8.4949	8.58702	103.635	19.6067	61.621	101.379	164.695	133.037	2.15896	up
NDUFS4	8.78345	8.70413	8.76466	8.79313	8.55735	8.45066	8.67576	8.69908	8.33756	8.52462	57.9874	60.3429	59.1652	114.356	145.059	129.708	2.1923	up
MAP3K8	10.9691	10.868	10.8081	9.85124	9.69088	8.88335	9.62911	9.92792	10.0594	9.62111	73.3577	77.1895	75.2736	188.661	142.386	165.523	2.19896	up
SH3BGRL3	10.0334	10.1286	10.4871	10.0147	9.16732	9.53166	9.66818	9.84528	8.85914	9.08886	608.638	376.192	492.415	1076.16	1117.14	1096.65	2.22708	up
PDZD11	8.76854	8.75816	8.73737	8.79073	8.52692	8.61227	8.63676	8.69084	8.33202	8.52509	17.579	6.0226	11.8008	14.2523	38.4734	26.3629	2.23399	up
ATP5O	8.90333	8.98626	9.12172	9.09079	8.66856	8.79374	8.94427	8.81237	8.59212	8.65404	215.891	163.492	189.691	383.686	464.887	424.286	2.23672	up
SCNM1	9.23284	9.23472	9.32395	9.35862	8.67843	9.07132	9.14437	9.03797	8.52068	8.74953	76.8524	66.5358	71.6941	157.408	164.972	161.19	2.2483	up
FUCA2	8.78624	8.74562	8.7591	8.78858	8.55496	8.46854	8.67532	8.70776	8.41752	8.5277	17.3493	9.00506	13.1772	17.9128	41.7824	29.8476	2.2651	up
HRH2	8.78098	8.71381	8.7229	8.77743	8.52668	8.3578	8.63249	8.69412	8.34662	8.51475	9.29774	3.0463	6.17202	13.9941	14.2871	14.1406	2.29108	up
VDAC1	9.25975	9.30121	9.23742	9.3426	8.70817	9.05357	8.92242	8.95002	8.96982	8.74836	79.9619	60.6222	70.2921	179.103	144.388	161.746	2.30105	up
ING1	8.82754	8.82527	8.78977	8.81419	8.57119	8.46854	8.7077	8.74423	8.49169	8.61983	9.37162	18.277	13.8243	36.4429	28.0595	32.2512	2.33294	up
DNASE1L1	8.81874	8.75503	8.80337	8.84446	8.5927	8.58792	8.67585	8.74671	8.4203	8.57686	9.40811	10.0273	9.71771	25.4026	21.4611	23.4319	2.41125	up
NR4A2	8.84083	8.76749	8.81231	8.78381	8.52302	8.34818	8.6444	8.69852	8.33091	8.53207	84.047	27.3164	55.6817	169.648	99.4708	134.559	2.41658	up
TOB1	9.29751	9.24601	9.64733	9.60279	8.82741	8.42341	8.8809	8.85022	8.80309	9.16221	33.6879	31.4189	32.5534	76.5284	81.131	78.8297	2.42155	up
CALM1	9.07061	9.11443	9.08246	9.19104	8.64432	8.86315	8.77122	8.93336	8.44812	8.77319	137.298	72.7773	105.038	261.479	259.198	260.339	2.47853	up
LTA4H	9.93675	9.74299	10.3114	9.79591	9.26724	9.51438	9.20035	9.61762	8.87274	9.25013	103.651	87.9875	95.819	192.982	282.975	237.978	2.48362	up
LITAF	9.61403	9.96347	10.2795	10.3302	8.64477	8.68299	8.93612	8.88333	8.56026	8.93001	187.874	158.394	173.134	505.193	365.22	435.206	2.51369	up
HLA-DRB4	10.6125	10.5201	8.78995	10.4772	9.14568	8.63623	9.63308	8.84097	8.44579	8.52118	491.479	10.0503	250.764	1.38251	1261.7	631.544	2.51847	up
TOP1MT	9.56724	9.63417	9.40114	9.70048	9.2212	9.35866	9.33774	9.1122	8.68598	9.01813	33.4451	24.0265	28.7358	93.2018	52.0056	72.6037	2.52659	up
ARRDC1	8.99174	8.87225	8.93263	8.86689	8.53106	8.36735	8.69547	8.84494	8.40713	8.58148	17.6407	7.952	12.7964	14.6797	50.2385	32.4591	2.53659	up
GAA	10.5946	10.4997	10.1248	9.54352	9.58079	9.11761	9.40655	9.21899	8.71975	9.61624	7.16464	10.2478	8.70623	20.2661	24.2936	22.2798	2.55907	up
BAK1	8.77477	8.73298	8.7411	8.82688	8.53615	8.62829	8.63898	8.69852	8.34485	8.53243	33.8708	25.0174	29.4441	91.1481	60.1948	75.6715	2.57	up
LILRA5	9.1757	9.21648	8.99232	9.24098	9.02941	8.91641	8.78768	8.78243	9.03583	8.84277	39.1488	17.4922	28.3205	84.8192	65.529	75.1741	2.65441	up
E2F4	10.4868	10.0686	10.3257	9.88083	9.11233	9.90516	9.28044	9.66826	9.29326	9.53958	12.1983	8.52526	10.3618	23.8176	32.9357	28.3766	2.73858	up
FAM105A	9.10947	9.15562	9.14372	9.47057	8.74065	8.94232	8.87018	8.85128	8.82698	8.78413	21.5353	18.952	20.2436	59.6899	51.3031	55.4965	2.74143	up
MKNK2	8.85013	8.92896	8.81404	8.8303	8.53712	8.41422	8.64767	8.70067	8.33324	8.52509	3.09299	7.72707	5.41003	19.9904	10.0292	15.0098	2.77444	up
MYD88	9.71075	9.41391	9.48834	9.57361	9.10188	8.84953	9.01931	9.21675	8.61463	8.96718	105.598	52.6107	79.1045	183.461	256.875	220.168	2.78325	up
LOC152217	8.94931	8.91217	8.87074	8.8952	8.70795	8.75775	8.68895	8.75751	8.56946	8.78423	8.74202	2.35158	5.5468	5.64598	25.8047	15.7253	2.83503	up
IMPA2	9.34886	9.44377	9.43922	9.8088	8.91099	9.51003	9.01143	8.85383	8.66775	8.67227	4.68279	6.92691	5.80485	11.3701	21.6074	16.4888	2.84051	up
IRF2	9.22889	9.20034	9.12984	9.14235	8.73611	8.98035	9.09045	9.06072	8.91376	8.82783	10.7804	4.71769	7.74904	19.5533	25.8738	22.7136	2.93114	up
LRRFIP1	9.0473	8.86936	8.80241	8.98588	8.57665	8.34818	8.66162	8.72652	8.3678	8.56246	38.0839	50.9307	44.5073	172.551	102.026	137.289	3.08463	up
SNORD35B	8.80225	8.82825	8.84503	8.80229	8.5731	8.69825	8.65951	8.7087	8.36364	8.56071	7.1086	4.5274	5.818	17.9273	18.0583	17.9928	3.09261	up
ARL2BP	8.94275	8.7519	8.94244	9.06316	8.63517	8.49496	8.79078	8.7991	8.4599	8.69045	6.72567	6.41381	6.56974	12.4474	28.5906	20.519	3.12326	up
NTAN1	8.89734	8.9428	9.0216	8.98611	8.55424	8.79374	8.76599	8.7577	8.39539	8.59587	15.3237	7.46061	11.3922	30.7576	41.2565	36.0071	3.16069	up
LTK	8.97719	9.01804	9.11105	9.11795	8.67216	8.63623	8.78425	8.86635	8.50098	8.59931	9.22674	9.29151	9.25913	32.4062	27.1301	29.7682	3.21501	up
FYN	9.0963	9.2639	9.35405	9.39175	8.645	8.8219	8.80744	8.90121	8.83984	8.79271	3.82208	7.04841	5.43524	16.4228	20.8234	18.6231	3.42636	up
HN1	8.7715	8.80727	8.75096	8.78786	8.53348	8.50366	8.66734	8.72893	8.40013	8.52947	11.2736	3.6326	7.45312	21.0576	30.4762	25.7669	3.4572	up
GPR183	9.42598	9.20034	9.49006	8.87369	8.63654	8.6042	8.65889	8.8009	8.43064	8.63576	1207.06	345.893	776.479	3675.13	1773.48	2724.31	3.50854	up
LIMD2	8.83646	8.89234	8.80398	8.85471	8.56381	8.72085	8.65466	8.71084	8.34706	8.53006	14.8762	15.8754	15.3758	43.9383	65.4092	54.6737	3.55583	up
EMP3	10.5566	10.2921	10.3373	10.4041	9.78721	9.86462	10.1896	10.3427	9.35449	9.51067	103.864	68.9349	86.3993	330.089	311.278	320.683	3.71165	up
TAGAP	9.0496	8.95378	9.03436	8.90242	8.69846	8.66757	8.70865	8.77245	8.79279	8.67238	10.3464	10.0275	10.187	51.9763	26.0198	38.998	3.82822	up
SYNGR2	8.76511	8.8342	8.74777	8.77276	8.52229	8.52945	8.63836	8.70039	8.33435	8.53773	206.657	156.294	181.475	804.675	590.82	697.748	3.84486	up
FOSB	12.6348	12.2201	11.0904	8.91391	8.74754	8.44163	8.93824	9.45435	8.52782	8.92237	19.8676	21.5096	20.6886	99.1145	65.2923	82.2034	3.97337	up
PON2	10.4388	10.464	10.4478	9.83439	8.83949	9.1119	9.47222	9.74011	9.37022	9.83852	25.2677	15.8308	20.5492	60.5587	104.502	82.5302	4.01622	up
HLA-DPB1	8.82193	8.76438	8.83328	8.81955	8.55712	8.37685	8.66435	8.73105	8.36922	8.55627	1105.71	830.035	967.873	3513.47	4308.89	3911.18	4.04101	up
HLA-DPA1	12.4134	12.3811	12.1822	12.0828	11.5398	11.3132	11.9806	11.8519	10.4841	10.8869	1060.73	889.23	974.982	4229.75	3935.66	4082.71	4.18747	up
CD55	8.90479	8.78598	8.81404	8.85301	8.65569	8.51231	8.67663	8.71707	8.41003	8.54691	33.4848	16.1887	24.8368	139.014	71.3225	105.168	4.23439	up
VASH1	12.9308	12.8399	12.5482	12.262	10.5845	10.6329	10.0729	10.1279	9.19476	10.1826	7.39006	4.40351	5.89678	24.8431	27.0903	25.9667	4.40353	up
BIN1	9.67972	9.63937	9.4558	9.74122	8.63034	8.8219	8.94067	9.21144	8.4919	9.02467	4.55479	7.85814	6.20647	37.8272	19.8742	28.8507	4.64849	up
MXD1	9.68573	9.62196	9.77389	9.69255	8.95235	8.62829	8.90363	9.09781	8.97237	8.85163	5.07223	9.09695	7.08459	51.1671	22.1493	36.6582	5.17436	up
EREG	8.78082	8.77984	8.73362	8.78262	8.54895	8.43255	8.64156	8.69496	8.36824	8.52521	1.69728	5.4049	3.55109	34.1419	3.99276	19.0673	5.36944	up
KCNMB1	9.25123	9.31201	8.91697	9.13607	8.62389	8.68299	9.02157	9.11165	8.60001	8.71511	3.53497	4.43935	3.98716	19.0468	25.9964	22.5216	5.64853	up
AIM1	8.80225	8.8163	8.7889	8.8552	8.5776	8.70583	8.71659	8.74165	8.45738	8.56386	2.38091	4.71479	3.54785	26.1992	16.5537	21.3765	6.02519	up
FOS	13.6793	15.1543	12.7367	13.2604	10.0614	10.4646	11.2607	11.1454	10.916	10.7383	822.585	252.209	537.397	2328.71	4476.91	3402.81	6.33202	up
KLF4	8.95074	8.84011	8.90531	8.80447	8.57807	8.80083	8.70778	8.74303	8.44991	8.55873	14.7914	7.08998	10.9407	64.3875	83.5498	73.9686	6.76087	up
VIM	11.2478	11.321	10.836	10.8799	10.2052	11.1748	10.3144	10.1313	9.86889	9.91558	670.283	174.758	422.521	3909.27	2113.85	3011.56	7.1276	up
GADD45A	8.80654	8.84306	8.82493	8.79915	8.56333	8.7283	8.68633	8.71614	8.37772	8.55849	9.64317	3.83409	6.73863	73.4446	29.453	51.4488	7.63491	up
RALB	9.76222	9.62196	9.50072	10.4778	9.19233	8.92942	9.00619	9.17929	9.42099	9.38789	15.9554	9.37359	12.6645	102.344	91.5618	96.9531	7.65551	up
SLC7A7	8.87646	8.79818	8.93247	8.84178	8.60277	8.73572	8.73496	8.80816	8.53605	8.64453	2.47043	3.45379	2.96211	20.1284	27.8817	24.0051	8.10405	up
TSPAN32	9.11511	9.1021	9.28504	9.12872	8.84945	8.7431	8.78383	9.06665	8.59103	8.80884	4.55588	2.79672	3.6763	27.7283	38.8716	33.3	9.058	up
IER2	8.82648	8.78904	8.76237	8.81006	8.59762	8.42341	8.66611	8.73059	8.37435	8.56758	6.2448	10.6374	8.44109	66.9813	95.5448	81.263	9.62707	up
JUNB	9.23984	9.23472	9.15543	8.93529	8.57381	8.71336	8.69739	8.89	8.3714	8.79386	70.2023	25.9733	48.0878	196.298	834.548	515.423	10.7184	up
DUSP1	12.1629	12.533	11.7569	11.4635	9.59382	10.743	10.5878	10.1215	9.95864	10.3827	11.2061	6.85155	9.02881	94.1738	102.511	98.3426	10.8921	up
PION	8.85746	8.82825	8.90948	8.85886	8.57286	8.5548	8.65316	8.72819	8.51055	8.56444	2.65014	2.42813	2.53913	29.187	29.582	29.3845	11.5727	up
LILRA1	8.76167	8.72342	8.7255	8.78595	8.51715	8.2483	8.63347	8.68577	8.31387	8.50796	7.86924	2.82073	5.34499	71.0668	66.6095	68.8381	12.879	up
CAPN2	8.82087	8.8163	8.80259	8.79337	8.59739	8.5548	8.68721	8.74092	8.4024	8.63295	2.64329	4.85727	3.75028	58.2724	95.4817	76.877	20.499	up
SGK1	9.24524	9.04659	9.129	9.01551	8.65954	8.63623	8.84989	8.83141	8.67375	8.73626	0.802494	2.88621	1.84435	45.7147	35.2744	40.4946	21.956	up
AXL	8.79902	8.82229	8.75406	8.79049	8.57926	8.49496	8.67777	8.71112	8.32936	8.55791	3.36499	5.28164	4.32332	134.654	100.422	117.538	27.187	up
IL8	9.55865	9.24601	9.37908	8.86519	8.90531	8.50366	8.75422	8.76417	8.80237	8.7573	0.640463	10.2559	5.44817	345.226	41.0861	193.156	35.4534	up
HAMP	9.05028	9.1291	9.05936	9.0094	8.89448	8.90986	8.67585	8.96321	8.63836	8.78622	0.534402	2.26904	1.40172	36.4922	72.9605	54.7263	39.0423	up
CD22	8.91104	8.88089	9.03776	8.87442	8.56572	8.85636	8.65545	8.75504	8.36682	8.56955	1.23968	1.16969	1.20469	46.5484	68.278	57.4132	47.6582	up
CX3CR1	9.14745	9.05428	9.09072	9.11243	8.61232	8.83578	8.71038	8.97816	8.81769	8.53703	0.23204	1.24138	0.736711	16.7813	57.4225	37.1019	50.3616	up
TNFAIP2	9.08263	8.86355	9.18353	9.12112	8.66202	8.45066	8.88733	8.96824	8.50448	8.72182	0.198998	0.599134	0.399066	27.9777	18.92	23.4489	58.7593	up
LYZ	9.98911	9.48076	9.7617	9.27619	8.69425	9.21671	8.82835	9.27098	8.37108	8.92355	40.405	105.472	72.9387	2173.23	9172.15	5672.69	77.7734	up
CD5	8.75509	8.77676	8.72317	8.76492	8.51175	8.23793	8.62715	8.68652	8.31778	8.52687	0.43091	0.792832	0.611871	88.5724	57.2217	72.897	119.138	up
IL1B	9.84343	9.3855	9.30758	8.91415	8.77317	8.87665	8.98856	8.9969	8.80942	8.8566	0.151259	3.46808	1.80967	589.177	66.6429	327.91	181.199	up
